# Supplementary material for: Effect of exogenous treatment with zaxinone and its mimics on rice root microbiota across different growth stages
Source: Sci Rep. 2024 Dec 28;14:31374. doi: 10.1038/s41598-024-82833-6 (PMC11682185; doi:10.1038/s41598-024-82833-6)
Supplement: Supplementary file 2 — Supplementary Material 2 [file 41598_2024_82833_MOESM2_ESM.xlsx]

## Sheet: 16S rDNA libraries
ID	Sample-id	raw read pairs	input (primers-trimmed read pairs)	filtered	percentage of input passed filter	denoised	merged	percentage of input merged	non-chimeric	percentage of input non-chimeric	decontaminated	percentage of input decontaminated
1	1-WTY-ACE-1-E1	283609	260665	212072	81.36	208941	194035	74.44	184214	70.67	85135	32.6607
2	2-WTY-ACE-1-E2	209233	190606	152138	79.82	149513	140072	73.49	134287	70.45	63591	33.3625
3	3-WTY-ACE-1-E3	254227	231943	185180	79.84	182640	169721	73.17	161602	69.67	62845	27.095
4	4-WTY-ACE-1-E4	270520	247510	199972	80.79	196582	183025	73.95	171376	69.24	87611	35.397
5	5-WTY-ACE-1-E5	246738	228083	185492	81.33	182605	169636	74.37	162029	71.04	83422	36.5753
6	6-WTY-ACE-1-E6	325166	297109	233256	78.51	229469	213088	71.72	201902	67.96	115681	38.9355
7	7-WTY-ZAX-1-E1	320657	292447	236895	81.00	233395	217018	74.21	205428	70.24	109424	37.4167
8	8-WTY-ZAX-1-E2	189887	172776	128755	74.52	126257	117049	67.75	111963	64.80	38464	22.2624
9	9-WTY-ZAX-1-E3	265959	245179	184403	75.21	181410	168291	68.64	159025	64.86	68993	28.1398
10	10-WTY-ZAX-1-E4	275247	255859	197983	77.38	195233	181840	71.07	172316	67.35	58878	23.0119
11	11-WTY-ZAX-1-E5	246031	227257	184258	81.08	181473	170756	75.14	160573	70.66	60213	26.4956
12	12-WTY-ZAX-1-E6	280316	259712	201665	77.65	198709	185429	71.40	176008	67.77	75315	28.9994
13	13-WTY-MX3-1-E1	334841	309063	246126	79.64	242653	223912	72.45	212620	68.8	89899	29.0876
14	14-WTY-MX3-1-E2	237709	217531	174651	80.29	171665	159094	73.14	152284	70.01	71347	32.7985
15	15-WTY-MX3-1-E3	264432	239667	192077	80.14	189229	177406	74.02	168546	70.33	97005	40.4749
16	16-WTY-MX3-1-E4	268048	244146	194940	79.85	192254	179041	73.33	170475	69.83	73440	30.0804
17	17-WTY-MX3-1-E5	279932	256145	207741	81.10	204218	190629	74.42	180728	70.56	97603	38.1046
18	18-WTY-MX3-1-E6	328676	303256	241059	79.49	238037	224581	74.06	210371	69.37	81927	27.0158
19	19-WTY-MX5-1-E1	276886	255043	207330	81.29	204497	186922	73.29	176729	69.29	72456	28.4093
20	20-WTY-MX5-1-E2	220650	200163	161301	80.58	158915	148181	74.03	141637	70.76	53786	26.8711
21	21-WTY-MX5-1-E3	280953	256553	191568	74.67	188833	175597	68.44	166478	64.89	75855	29.567
22	22-WTY-MX5-1-E4	297225	273589	224676	82.12	221328	205771	75.21	195764	71.55	108687	39.7264
23	23-WTY-MX5-1-E5	224414	208602	168634	80.84	165691	154282	73.96	147577	70.75	73486	35.2279
24	24-WTY-MX5-1-E6	280532	260700	197754	75.86	194933	182927	70.17	174491	66.93	75928	29.1247
25	25-WTY-ACE-2-E1	296925	266484	217733	81.71	213219	197206	74.00	188411	70.70	143815	53.9676
26	26-WTY-ACE-2-E2	310175	278155	228852	82.27	224508	209060	75.16	200216	71.98	155286	55.8271
27	27-WTY-ACE-2-E3	293364	265255	213230	80.39	208866	193596	72.98	185064	69.77	139194	52.4755
28	28-WTY-ACE-2-E4	341590	309921	256904	82.89	251804	232781	75.11	222723	71.86	167390	54.0105
29	29-WTY-ACE-2-E5	304683	276755	225559	81.50	221173	205146	74.13	196806	71.11	144002	52.0323
30	30-WTY-ACE-2-E6	208797	191735	150478	78.48	146246	133098	69.42	127297	66.39	95244	49.6748
31	31-WTY-ZAX-2-E1	275615	249976	203787	81.52	199170	183731	73.50	174801	69.93	132451	52.9855
32	32-WTY-ZAX-2-E2	255632	229856	185434	80.67	181659	168632	73.36	159717	69.49	116503	50.6852
33	33-WTY-ZAX-2-E3	252952	229541	180539	78.65	176126	161125	70.19	152798	66.57	106374	46.342
34	34-WTY-ZAX-2-E4	239758	221220	176079	79.59	172552	160531	72.57	154134	69.67	111684	50.4855
35	35-WTY-ZAX-2-E5	238058	218192	168378	77.17	164341	151156	69.28	144923	66.42	102030	46.7616
36	36-WTY-ZAX-2-E6	258488	234963	180216	76.70	176096	161391	68.69	153488	65.32	116268	49.4835
37	37-WTY-MX3-2-E1	280675	252290	208475	82.63	204161	189089	74.95	181976	72.13	133765	53.0203
38	38-WTY-MX3-2-E2	202837	182723	130633	71.49	127246	116760	63.90	112794	61.73	77584	42.4599
39	39-WTY-MX3-2-E3	209190	189756	142123	74.90	138203	126295	66.56	119794	63.13	85019	44.8044
40	40-WTY-MX3-2-E4	263377	235711	191378	81.19	188071	175980	74.66	167663	71.13	126838	53.8108
41	41-WTY-MX3-2-E5	246822	223311	181323	81.20	176910	163407	73.17	156485	70.07	114281	51.1757
42	42-WTY-MX3-2-E6	361294	329784	258237	78.30	253778	237599	72.05	226186	68.59	164800	49.9721
43	43-BNK-2-E1	689300	608464	508506	83.57	503787	481959	79.21	459662	75.54	309776	50.9111
44	44-WTY-MX5-2-E1	428112	387872	320414	82.61	315484	295128	76.09	281715	72.63	196741	50.7232
45	45-WTY-MX5-2-E2	223516	205029	135558	66.12	131248	117622	57.37	113277	55.25	85794	41.8448
46	46-WTY-MX5-2-E3	249905	225939	183907	81.40	180172	168155	74.42	162341	71.85	118795	52.5784
47	47-WTY-MX5-2-E4	293293	265518	207715	78.23	203765	189066	71.21	181540	68.37	144347	54.3643
48	48-WTY-MX5-2-E5	293656	266949	219913	82.38	215025	197720	74.07	188441	70.59	139473	52.2471
49	49-WTY-MX5-2-E6	324196	295865	241014	81.46	236763	221688	74.93	211588	71.52	149624	50.5717
51	51-WTY-ACE-1-R1	341473	305330	255463	83.67	246942	218676	71.62	203514	66.65	199743	65.4187
52	52-WTY-ACE-1-R2	613234	459128	379218	82.60	377267	369434	80.46	333783	72.70	331169	72.13
53	53-WTY-ACE-1-R3	324989	291623	242417	83.13	233952	205613	70.51	191217	65.57	187434	64.2727
54	54-WTY-ACE-1-R4	320767	285414	235374	82.47	227440	199259	69.81	184182	64.53	182507	63.9447
55	55-WTY-ACE-1-R5	351196	316510	264552	83.58	256295	226391	71.53	210259	66.43	207028	65.4096
56	56-WTY-ACE-1-R6	391912	350626	289699	82.62	281112	251423	71.71	233323	66.54	227781	64.9641
57	57-WTY-ZAX-1-R1	341938	309310	257928	83.39	249542	220351	71.24	205574	66.46	202361	65.4234
58	58-WTY-ZAX-1-R2	310000	279008	227790	81.64	219563	189515	67.92	177305	63.55	173382	62.1423
59	59-WTY-ZAX-1-R3	348760	311656	256147	82.19	247961	217813	69.89	202662	65.03	197996	63.5303
60	60-WTY-ZAX-1-R4	362017	323039	264607	81.91	256628	226423	70.09	209955	64.99	203936	63.1305
61	61-WTY-ZAX-1-R5	346933	311921	257734	82.63	249107	219087	70.24	203179	65.14	199175	63.8543
62	62-WTY-ZAX-1-R6	394608	350886	288244	82.15	279778	250075	71.27	232657	66.31	222673	63.4602
63	63-WTY-MX3-1-R1	374089	334832	280694	83.83	272690	243119	72.61	226106	67.53	223400	66.72
64	64-WTY-MX3-1-R2	309547	276915	229161	82.75	221528	195241	70.51	181993	65.72	179342	64.7643
65	65-WTY-MX3-1-R3	312806	280600	230986	82.32	224056	199061	70.94	186181	66.35	182894	65.1796
66	66-WTY-MX3-1-R4	376268	334034	278195	83.28	269872	240233	71.92	223374	66.87	220792	66.0987
67	67-WTY-MX3-1-R5	308564	281001	233989	83.27	225699	197188	70.17	183769	65.40	180677	64.2976
68	68-WTY-MX3-1-R6	387011	342672	280937	81.98	272656	243272	70.99	224055	65.38	220283	64.2839
69	69-WTY-MX5-1-R1	396735	356287	299894	84.17	291025	258927	72.67	239923	67.34	236899	66.4911
70	70-WTY-MX5-1-R2	291656	261138	212528	81.39	205315	177973	68.15	165836	63.51	162706	62.3065
71	71-WTY-MX5-1-R3	291132	260983	217792	83.45	210333	185092	70.92	171952	65.89	168532	64.5759
72	72-WTY-MX5-1-R4	318166	286365	238794	83.39	231093	204679	71.47	191310	66.81	187115	65.3414
73	73-WTY-MX5-1-R5	247105	226014	153643	67.98	146131	115667	51.18	108353	47.94	105281	46.5816
74	74-WTY-MX5-1-R6	359948	320578	267197	83.35	258587	228851	71.39	212939	66.42	209463	65.3392
75	75-WTY-ACE-2-R1	338510	298569	249869	83.69	241315	213685	71.57	200646	67.20	199357	66.7708
76	76-WTY-ACE-2-R2	269033	238304	194681	81.69	187122	161400	67.73	151872	63.73	150758	63.2629
77	77-WTY-ACE-2-R3	370116	326353	265502	81.35	256054	224185	68.69	210058	64.37	208082	63.7598
78	78-WTY-ACE-2-R4	321291	280613	233424	83.18	225207	197164	70.26	184344	65.69	182319	64.9717
79	79-WTY-ACE-2-R5	433109	382920	316080	82.54	306842	274027	71.56	254498	66.46	251130	65.5829
80	80-WTY-ACE-2-R6	369993	328771	262195	79.75	253318	222677	67.73	207785	63.20	205412	62.4787
81	81-WTY-ZAX-2-R1	390845	355840	288962	81.21	279775	246828	69.36	231292	65	226737	63.7188
82	82-WTY-ZAX-2-R2	227311	200690	161067	80.26	153883	130743	65.15	122754	61.17	121987	60.7838
83	83-WTY-ZAX-2-R3	279192	253193	204514	80.77	196440	169564	66.97	159166	62.86	155208	61.3003
84	84-WTY-ZAX-2-R4	327212	293545	239513	81.59	231526	203933	69.47	189971	64.72	188149	64.0955
85	85-WTY-ZAX-2-R5	345318	309471	251131	81.15	242582	212786	68.76	199088	64.33	197250	63.7378
86	86-WTY-ZAX-2-R6	320222	289639	236601	81.69	228383	201645	69.62	187835	64.85	186207	64.2893
88	88-WTY-MX3-2-R1	333253	300350	251310	83.67	243244	216248	72.00	202175	67.31	199724	66.4971
89	89-WTY-MX3-2-R2	249274	220084	176978	80.41	169384	145121	65.94	135324	61.49	133871	60.8272
90	90-WTY-MX3-2-R3	266127	235422	195665	83.11	188115	164152	69.73	153318	65.12	151182	64.2174
91	91-WTY-MX3-2-R4	304367	267991	222518	83.03	214015	186651	69.65	174588	65.15	172644	64.4216
92	92-WTY-MX3-2-R5	329047	297399	246973	83.04	238577	211288	71.05	197787	66.51	195214	65.6404
93	93-WTY-MX3-2-R6	309623	277497	228270	82.26	220625	195271	70.37	183068	65.97	181690	65.4746
95	95-WTY-MX5-2-R1	427603	384760	322787	83.89	313190	279416	72.62	260213	67.63	256572	66.6836
96	96-WTY-MX5-2-R2	261376	232940	192975	82.84	185975	162936	69.95	152558	65.49	150928	64.7927
97	97-WTY-MX5-2-R3	312919	281164	233193	82.94	224237	196497	69.89	184106	65.48	180676	64.26
98	98-WTY-MX5-2-R4	364987	327922	272602	83.13	264131	233687	71.26	217000	66.17	213902	65.2295
99	99-WTY-MX5-2-R5	336463	303303	254109	83.78	245463	216821	71.49	202761	66.85	199958	65.9268
100	100-WTY-MX5-2-R6	310312	279390	231806	82.97	223656	196997	70.51	183236	65.58	181085	64.8144
102	102-USO-ACE-1-R1	235458	204303	171053	83.73	164135	140725	68.88	130432	63.84	130097	63.6785
103	103-USO-ACE-1-R2	236169	210879	174889	82.93	167772	143591	68.09	134576	63.82	134332	63.701
104	104-USO-ACE-1-R3	218414	189156	159180	84.15	152520	130685	69.09	122207	64.61	121936	64.4632
105	105-USO-ACE-1-R4	209277	186210	157248	84.45	151019	130153	69.90	121916	65.47	121737	65.3762
106	106-USO-ACE-1-R5	261681	227489	192321	84.54	185301	160808	70.69	148358	65.22	147939	65.0313
107	107-USO-ACE-1-R6	245484	219500	181842	82.84	174749	149725	68.21	139851	63.71	139325	63.4738
108	108-USO-ZAX-1-R1	271229	239421	196710	82.16	189929	166338	69.48	155030	64.75	153484	64.1063
109	109-USO-ZAX-1-R2	212989	190094	152711	80.33	146100	124573	65.53	115071	60.53	114934	60.4617
110	110-USO-ZAX-1-R3	242202	207038	171386	82.78	164604	141167	68.18	130564	63.06	130265	62.9184
111	111-USO-ZAX-1-R4	221677	197131	162273	82.32	155067	131942	66.93	122076	61.93	121925	61.8497
112	112-USO-ZAX-1-R5	286516	247643	201921	81.54	194713	168355	67.98	155421	62.76	155128	62.6418
113	113-USO-ZAX-1-R6	234637	205735	169213	82.25	162241	138718	67.43	129805	63.09	129645	63.0155
114	114-USO-MX3-1-R1	265367	226373	186415	82.35	179129	153759	67.92	142470	62.94	141963	62.712
115	115-USO-MX3-1-R2	180989	159129	126354	79.40	120394	100882	63.40	94426	59.34	94336	59.2827
116	116-USO-MX3-1-R3	322592	277558	228685	82.39	221026	194988	70.25	180807	65.14	173216	62.4071
117	117-USO-MX3-1-R4	185537	164620	118743	72.13	112866	90524	54.99	84762	51.49	84617	51.4014
118	118-USO-MX3-1-R5	272112	231826	186733	80.55	180040	155663	67.15	145175	62.62	145034	62.5616
119	119-USO-MX3-1-R6	260486	227163	187857	82.70	180716	155979	68.66	144202	63.48	143987	63.3849
120	120-USO-MX5-1-R1	260045	226406	192514	85.03	186363	162950	71.97	151231	66.80	151021	66.7036
121	121-USO-MX5-1-R2	177738	158842	131382	82.71	124854	104094	65.53	95906	60.38	95672	60.2309
122	122-USO-MX5-1-R3	230645	198802	168781	84.90	161827	137623	69.23	128092	64.43	127525	64.1467
123	123-USO-MX5-1-R4	224265	199197	170049	85.37	163581	140430	70.50	130308	65.42	130154	65.3393
124	124-USO-MX5-1-R5	264579	229246	195352	85.22	187622	160348	69.95	149139	65.06	148698	64.8639
125	125-USO-MX5-1-R6	260512	227145	192225	84.63	185347	160118	70.49	148736	65.48	148476	65.3662
126	126-USO-ACE-2-R1	286503	245394	202914	82.69	195436	169193	68.95	157354	64.12	157165	64.046
127	127-USO-ACE-2-R2	198458	174251	141080	80.96	134078	111939	64.24	103795	59.57	103591	59.4493
128	128-USO-ACE-2-R3	282919	242656	202820	83.58	195098	168225	69.33	155985	64.28	155391	64.0376
129	129-USO-ACE-2-R4	111912	97395	43776	44.95	38346	23326	23.95	22450	23.05	22418	23.0176
130	130-USO-ACE-2-R5	256648	222146	182775	82.28	175815	150683	67.83	139712	62.89	139399	62.7511
131	131-USO-ACE-2-R6	234045	205161	169195	82.47	162228	138265	67.39	129485	63.11	129370	63.0578
132	132-USO-ZAX-2-R1	219663	193255	143649	74.33	136967	112294	58.11	105816	54.75	105628	54.6573
133	133-USO-ZAX-2-R2	226588	199466	158797	79.61	152069	128611	64.48	119758	60.04	119360	59.8398
134	134-USO-ZAX-2-R3	272495	233680	194517	83.24	186913	161282	69.02	150277	64.31	149744	64.0808
135	135-USO-ZAX-2-R4	192510	171810	141976	82.64	135475	115126	67.01	106945	62.25	106865	62.1995
136	136-USO-ZAX-2-R5	242976	212266	177936	83.83	170479	146572	69.05	136700	64.40	136400	64.259
137	137-USO-ZAX-2-R6	227734	204128	155889	76.37	148060	120488	59.03	112127	54.93	111921	54.8288
138	138-USO-MX3-2-R1	234829	202810	168075	82.87	161172	137688	67.89	128459	63.34	127906	63.0669
139	139-USO-MX3-2-R2	188169	164140	131837	80.32	125232	104319	63.55	97632	59.48	97459	59.3755
140	140-USO-MX3-2-R3	262313	227365	190579	83.82	183180	158412	69.67	146080	64.25	145870	64.1568
141	141-USO-MX3-2-R4	205279	180706	150906	83.51	144574	124010	68.63	116578	64.51	116332	64.3764
142	142-USO-MX3-2-R5	209244	181593	143805	79.19	137116	114143	62.86	107182	59.02	106861	58.8464
143	143-USO-MX3-2-R6	217761	193081	158210	81.94	151673	127975	66.28	120100	62.20	119870	62.0828
145	145-USO-MX5-2-R1	290435	251213	207023	82.41	199476	172776	68.78	162004	64.49	161562	64.3128
146	146-USO-MX5-2-R2	266127	238845	196167	82.13	188857	162740	68.14	151720	63.52	151456	63.4118
147	147-USO-MX5-2-R3	368901	320595	264266	82.43	255576	223303	69.65	207165	64.62	206824	64.5125
148	148-USO-MX5-2-R4	266743	236175	194335	82.28	186713	159568	67.56	148748	62.98	148148	62.7281
149	149-USO-MX5-2-R5	287963	250600	200877	80.16	193616	166999	66.64	155331	61.98	155115	61.8974
150	150-USO-MX5-2-R6	274927	243999	202329	82.92	194371	167222	68.53	154715	63.41	154337	63.2531

## Sheet: ITS2 rDNA libraries
ID	Sample-id	raw read pairs	primers-trimmed read pairs	input (ITSxpress output)	filtered	percentage of input passed filter	denoised	merged	percentage of input merged	non-chimeric	percentage of input non-chimeric	decontaminated	percentage of input decontaminated
1	1-WTY-ACE-1-E1	314928	303361	201944	170578	84.47	169850	167067	82.73	154532	76.52	136864	67.7732
2	2-WTY-ACE-1-E2	311276	301411	230088	193521	84.11	193215	191543	83.25	179024	77.81	176532	76.7237
3	3-WTY-ACE-1-E3	426014	411677	325901	278483	85.45	277997	275088	84.41	248981	76.40	226763	69.5803
4	4-WTY-ACE-1-E4	268940	260938	209328	179241	85.63	179014	177130	84.62	169030	80.75	166688	79.6301
5	5-WTY-ACE-1-E5	428647	414969	325742	277302	85.13	276780	274345	84.22	242447	74.43	224931	69.0519
7	7-WTY-ZAX-1-E1	343787	333412	245737	207995	84.64	207600	205512	83.63	192868	78.49	181248	73.7569
8	8-WTY-ZAX-1-E2	168538	163462	118293	98226	83.04	98006	97284	82.24	90811	76.77	86274	72.9325
9	9-WTY-ZAX-1-E3	401120	388228	310631	269380	86.72	268980	265815	85.57	238706	76.85	224701	72.337
10	10-WTY-ZAX-1-E4	253306	244981	170851	147703	86.45	147431	145691	85.27	130595	76.44	120622	70.6007
11	11-WTY-ZAX-1-E5	355609	345377	274016	234523	85.59	234169	232063	84.69	218367	79.69	192269	70.1671
12	12-WTY-ZAX-1-E6	255477	248358	159596	133213	83.47	132871	131189	82.20	122689	76.87	116749	73.1528
13	13-WTY-MX3-1-E1	393198	373183	277771	236452	85.12	236072	233094	83.92	219990	79.20	207392	74.6629
14	14-WTY-MX3-1-E2	186295	177466	130104	109615	84.25	109340	107872	82.91	102730	78.96	95858	73.678
15	15-WTY-MX3-1-E3	373957	361057	287757	248060	86.20	247677	243863	84.75	226338	78.66	206442	71.7418
16	16-WTY-MX3-1-E4	160056	154141	110772	89458	80.76	89220	87441	78.94	80551	72.72	78828	71.1624
17	17-WTY-MX3-1-E5	307692	297234	227334	193497	85.12	193207	190233	83.68	178807	78.65	168415	74.0826
18	18-WTY-MX3-1-E6	213972	207072	152093	126615	83.25	126318	124906	82.12	116100	76.33	103500	68.0505
19	19-WTY-MX5-1-E1	512448	494634	392175	338498	86.31	338137	334654	85.33	294510	75.10	275335	70.2072
20	20-WTY-MX5-1-E2	163685	157609	119811	101694	84.88	101472	100414	83.81	92152	76.91	88224	73.636
21	21-WTY-MX5-1-E3	272670	262356	192024	166763	86.84	166516	164620	85.73	148300	77.23	141314	73.5918
22	22-WTY-MX5-1-E4	187756	180539	139988	121950	87.11	121672	120055	85.76	113536	81.10	106966	76.4108
23	23-WTY-MX5-1-E5	283119	273600	216093	186977	86.53	186583	184296	85.29	168912	78.17	157553	72.9098
24	24-WTY-MX5-1-E6	298109	288933	230790	198989	86.22	198655	195963	84.91	178131	77.18	164030	71.0733
25	25-WTY-ACE-2-E1	477496	462327	340361	284702	83.65	284282	280665	82.46	269299	79.12	266332	78.2499
26	26-WTY-ACE-2-E2	331158	320933	238313	199202	83.59	198746	195911	82.21	185580	77.87	180343	75.6748
27	27-WTY-ACE-2-E3	393227	379150	298780	253597	84.88	253164	250592	83.87	233900	78.29	229798	76.9121
28	28-WTY-ACE-2-E4	201867	195269	149061	126517	84.88	126125	124269	83.37	117542	78.85	114998	77.1483
29	29-WTY-ACE-2-E5	354517	342899	262811	221033	84.10	220540	218034	82.96	210467	80.08	207600	78.9921
30	30-WTY-ACE-2-E6	326613	316075	227569	192507	84.59	191962	189080	83.09	178037	78.23	174534	76.695
31	31-WTY-ZAX-2-E1	456174	441949	315624	270356	85.66	269905	266139	84.32	251868	79.80	246933	78.2364
32	32-WTY-ZAX-2-E2	379642	368392	268509	225640	84.03	225175	221953	82.66	210080	78.24	208000	77.4648
33	33-WTY-ZAX-2-E3	620205	600654	444316	380073	85.54	379543	374491	84.28	345351	77.73	335142	75.4287
34	34-WTY-ZAX-2-E4	133294	129108	90874	77382	85.15	77128	75498	83.08	69745	76.75	69300	76.2594
35	35-WTY-ZAX-2-E5	322626	313563	231323	197312	85.30	196942	195104	84.34	189678	82	187602	81.0996
36	36-WTY-ZAX-2-E6	298430	289157	210411	178485	84.83	178107	175271	83.30	166872	79.31	164557	78.2074
37	37-WTY-MX3-2-E1	258705	250436	173610	141680	81.61	141188	139329	80.25	134451	77.44	123352	71.0512
38	38-WTY-MX3-2-E2	235883	229158	162608	132789	81.66	132495	130848	80.47	121112	74.48	118086	72.62
39	39-WTY-MX3-2-E3	344392	333808	225322	185082	82.14	184555	181367	80.49	172940	76.75	159239	70.6717
41	41-WTY-MX3-2-E5	293626	285315	187555	156472	83.43	156051	154307	82.27	141338	75.36	133792	71.3348
42	42-WTY-MX3-2-E6	274424	266392	177674	148985	83.85	148624	146540	82.48	139047	78.26	135895	76.4856
43	43-BNK-2-E1	612734	598515	292985	246710	84.21	246455	244969	83.61	232121	79.23	223049	76.1298
44	44-WTY-MX5-2-E1	261509	252675	186427	157914	84.71	157603	154713	82.99	144994	77.78	142592	76.4868
45	45-WTY-MX5-2-E2	401058	388715	282861	236173	83.49	235503	232459	82.18	216366	76.49	214651	75.8857
46	46-WTY-MX5-2-E3	498441	481248	360299	301666	83.73	301114	297627	82.61	275005	76.33	270480	75.071
47	47-WTY-MX5-2-E4	276584	268277	207814	176752	85.05	176287	172948	83.22	156520	75.32	154575	74.3814
48	48-WTY-MX5-2-E5	419156	406253	310809	263554	84.8	262970	258999	83.33	241262	77.62	237211	76.3205
49	49-WTY-MX5-2-E6	371102	359264	267908	224322	83.73	223938	220852	82.44	207909	77.60	202146	75.4535
51	51-WTY-ACE-1-R1	591434	573894	313046	261503	83.54	260592	254287	81.23	251053	80.20	226526	72.3619
53	53-WTY-ACE-1-R3	566776	550158	288360	241138	83.62	240246	235241	81.58	232249	80.54	212978	73.8584
54	54-WTY-ACE-1-R4	633560	615492	315969	263058	83.25	262203	257855	81.61	254640	80.59	234529	74.2253
55	55-WTY-ACE-1-R5	398661	386905	209932	174712	83.22	173576	170140	81.05	168192	80.12	154273	73.4871
56	56-WTY-ACE-1-R6	266228	257628	132680	110748	83.47	109907	107424	80.96	106169	80.02	96296	72.5776
57	57-WTY-ZAX-1-R1	325914	317000	152673	127199	83.31	126012	122252	80.07	121099	79.32	111173	72.8177
58	58-WTY-ZAX-1-R2	232809	226314	113555	94596	83.30	93589	91239	80.35	90199	79.43	85951	75.6911
59	59-WTY-ZAX-1-R3	581648	565510	269877	225099	83.41	223923	219552	81.35	217721	80.67	189525	70.2264
60	60-WTY-ZAX-1-R4	681681	663094	338124	280618	82.99	279276	272739	80.66	269213	79.62	243505	72.0165
61	61-WTY-ZAX-1-R5	430408	418798	195314	157931	80.86	156582	153024	78.35	151153	77.39	129248	66.1745
62	62-WTY-ZAX-1-R6	599475	583189	275569	228698	82.99	227615	222288	80.67	219468	79.64	186540	67.6927
63	63-WTY-MX3-1-R1	341147	331433	161240	131716	81.69	130490	126799	78.64	125814	78.03	114960	71.2974
64	64-WTY-MX3-1-R2	158487	153770	75765	62060	81.91	61099	59204	78.14	58962	77.82	55203	72.8608
65	65-WTY-MX3-1-R3	329168	318781	161687	134839	83.40	134008	131477	81.32	129532	80.11	112322	69.4688
66	66-WTY-MX3-1-R4	474648	460514	255196	212605	83.31	211613	208239	81.60	206210	80.80	192468	75.4197
67	67-WTY-MX3-1-R5	436346	423117	224903	188329	83.74	187243	184161	81.88	182486	81.14	168968	75.1293
68	68-WTY-MX3-1-R6	505918	491001	247099	203511	82.36	202268	198599	80.37	196166	79.39	181717	73.5402
69	69-WTY-MX5-1-R1	277134	268974	145705	121732	83.55	120943	118573	81.38	116712	80.10	107308	73.6474
70	70-WTY-MX5-1-R2	157016	151944	79819	67005	83.95	66260	64974	81.40	64687	81.04	55035	68.9497
71	71-WTY-MX5-1-R3	308095	297922	153075	127743	83.45	126827	124151	81.10	122893	80.28	109322	71.4173
72	72-WTY-MX5-1-R4	329286	318728	168748	141724	83.99	140790	136045	80.62	134781	79.87	122578	72.6397
73	73-WTY-MX5-1-R5	444258	430607	194948	160116	82.13	158810	155517	79.77	154101	79.05	138631	71.1118
74	74-WTY-MX5-1-R6	504104	488053	251522	211499	84.09	210409	205874	81.85	204007	81.11	183480	72.9479
75	75-WTY-ACE-2-R1	337954	327942	180095	151383	84.06	150537	147484	81.89	145708	80.91	134788	74.8427
76	76-WTY-ACE-2-R2	178600	173128	90392	75313	83.32	74588	72023	79.68	71559	79.17	66813	73.9147
77	77-WTY-ACE-2-R3	360380	349561	184161	154322	83.80	153464	150185	81.55	148196	80.47	135210	73.4195
78	78-WTY-ACE-2-R4	392999	380403	191499	159966	83.53	159049	155864	81.39	153636	80.23	140114	73.167
79	79-WTY-ACE-2-R5	512850	497707	265851	222382	83.65	221615	215280	80.98	210350	79.12	187797	70.6399
80	80-WTY-ACE-2-R6	546200	530422	294647	246490	83.66	245269	240634	81.67	236611	80.30	217454	73.8015
81	81-WTY-ZAX-2-R1	374633	363709	184484	154344	83.66	153360	149845	81.22	148271	80.37	132009	71.5558
82	82-WTY-ZAX-2-R2	245679	238302	122855	102679	83.58	101730	97896	79.68	96877	78.85	88968	72.4171
83	83-WTY-ZAX-2-R3	512914	497344	263263	221253	84.04	220072	215040	81.68	210921	80.12	191186	72.6217
84	84-WTY-ZAX-2-R4	559882	542923	282094	236198	83.73	235126	229345	81.30	225712	80.01	206850	73.3266
85	85-WTY-ZAX-2-R5	621711	604717	303040	252727	83.40	251345	242386	79.98	239174	78.92	219898	72.564
86	86-WTY-ZAX-2-R6	442309	428821	216224	180524	83.49	179588	175399	81.12	173389	80.19	153934	71.1919
88	88-WTY-MX3-2-R1	342676	333073	178808	148046	82.80	146764	142850	79.89	139681	78.12	127801	71.4739
89	89-WTY-MX3-2-R2	296655	288221	154120	128706	83.51	127769	125519	81.44	124008	80.46	117396	76.1718
90	90-WTY-MX3-2-R3	628479	609822	328060	275273	83.91	274149	267605	81.57	263218	80.23	242859	74.0288
91	91-WTY-MX3-2-R4	517562	502578	265512	221956	83.60	220995	215593	81.20	211145	79.52	196865	74.1454
92	92-WTY-MX3-2-R5	581556	564754	243475	178486	73.31	176539	172498	70.85	169848	69.76	159193	65.3837
93	93-WTY-MX3-2-R6	701645	682822	347316	288306	83.01	286994	281224	80.97	277806	79.99	251789	72.4957
96	96-WTY-MX5-2-R2	370919	359807	183658	153127	83.38	152242	149100	81.18	146833	79.95	133925	72.9209
97	97-WTY-MX5-2-R3	586340	568450	302170	252529	83.57	251491	247172	81.80	243865	80.70	218835	72.4212
98	98-WTY-MX5-2-R4	651317	631324	339892	283379	83.37	282152	275816	81.15	270445	79.57	247005	72.6716
99	99-WTY-MX5-2-R5	543184	526245	247144	201000	81.33	199431	194957	78.88	193020	78.10	176615	71.4624
100	100-WTY-MX5-2-R6	239521	231761	128113	106731	83.31	105850	103280	80.62	100026	78.08	92108	71.8959
102	102-USO-ACE-1-R1	478750	465292	231796	193513	83.48	192612	189141	81.60	184069	79.41	172817	74.5556
104	104-USO-ACE-1-R3	443091	429263	210281	175461	83.44	174556	168581	80.17	166801	79.32	150709	71.6703
105	105-USO-ACE-1-R4	211966	206217	105280	87889	83.48	87087	85431	81.15	85032	80.77	79685	75.6886
106	106-USO-ACE-1-R5	350102	340426	185289	154246	83.25	153322	150811	81.39	148797	80.31	134960	72.8376
107	107-USO-ACE-1-R6	280321	272554	154015	122309	79.41	121489	119133	77.35	118093	76.68	113969	73.9986
108	108-USO-ZAX-1-R1	490595	477158	211787	174423	82.36	173542	170093	80.31	168012	79.33	124806	58.93
109	109-USO-ZAX-1-R2	207839	202202	91492	73848	80.72	72938	71481	78.13	71086	77.7	65974	72.109
110	110-USO-ZAX-1-R3	427670	414533	223879	186307	83.22	185445	182854	81.68	180688	80.71	171624	76.6593
111	111-USO-ZAX-1-R4	241058	234629	129810	108258	83.40	107307	105986	81.65	103682	79.87	99528	76.6721
112	112-USO-ZAX-1-R5	351955	342794	173744	142811	82.20	141669	139271	80.16	137895	79.37	129458	74.5108
113	113-USO-ZAX-1-R6	323240	314608	158416	131728	83.15	130703	127028	80.19	126393	79.79	112963	71.3078
114	114-USO-MX3-1-R1	390200	379909	182824	153521	83.97	152854	149552	81.80	148156	81.04	136303	74.5542
115	115-USO-MX3-1-R2	169415	164506	74649	60364	80.86	59618	57414	76.91	56980	76.33	51799	69.3901
116	116-USO-MX3-1-R3	533976	517274	233731	194348	83.15	193803	190444	81.48	188838	80.79	162429	69.494
117	117-USO-MX3-1-R4	198688	191588	58413	43269	74.07	42069	40503	69.34	40209	68.84	36775	62.9569
118	118-USO-MX3-1-R5	397761	386505	181048	144724	79.94	143972	141608	78.22	140557	77.64	109281	60.3602
119	119-USO-MX3-1-R6	366900	356770	189135	157998	83.54	157204	154472	81.67	153130	80.96	141623	74.8793
120	120-USO-MX5-1-R1	366055	355683	177565	148353	83.55	147505	140813	79.30	139696	78.67	124851	70.3128
121	121-USO-MX5-1-R2	288143	280306	131271	107965	82.25	107054	105002	79.99	104368	79.51	97240	74.0758
122	122-USO-MX5-1-R3	312450	302397	143179	119433	83.42	118554	115928	80.97	114827	80.2	107654	75.1884
123	123-USO-MX5-1-R4	190521	185232	91689	76929	83.90	76094	73930	80.63	73353	80	68079	74.2499
124	124-USO-MX5-1-R5	352892	342302	171876	143643	83.57	142719	140141	81.54	139086	80.92	127790	74.3501
125	125-USO-MX5-1-R6	323107	314064	154812	128806	83.20	128052	125405	81.00	124036	80.12	111704	72.1546
126	126-USO-ACE-2-R1	294620	286328	132654	111083	83.74	110279	107683	81.18	106945	80.62	99521	75.023
127	127-USO-ACE-2-R2	189073	183383	87747	71533	81.52	70747	69603	79.32	69442	79.14	64848	73.9034
128	128-USO-ACE-2-R3	536188	518569	247041	206668	83.66	205824	202399	81.93	197745	80.05	182957	74.0594
129	129-USO-ACE-2-R4	104978	97497	9257	4703	50.80	4304	3891	42.03	3891	42.03	3779	40.8232
130	130-USO-ACE-2-R5	317778	308241	139478	115398	82.74	114604	111861	80.20	111150	79.69	100132	71.7905
131	131-USO-ACE-2-R6	290265	282076	130884	109573	83.72	108688	106278	81.20	105187	80.37	93078	71.1149
132	132-USO-ZAX-2-R1	221594	215342	81791	57941	70.84	56509	52979	64.77	52616	64.33	47460	58.0259
133	133-USO-ZAX-2-R2	203511	197946	91288	70420	77.14	69406	67181	73.59	66040	72.34	60065	65.7973
134	134-USO-ZAX-2-R3	338287	327588	155090	129451	83.47	128565	126246	81.40	124866	80.51	118472	76.3892
135	135-USO-ZAX-2-R4	168335	163909	79706	64871	81.39	64064	61766	77.49	61361	76.98	56030	70.2958
136	136-USO-ZAX-2-R5	286668	279046	140733	117351	83.39	116504	114106	81.08	112950	80.26	103929	73.8484
137	137-USO-ZAX-2-R6	238613	231836	94705	71401	75.39	70140	68267	72.08	67737	71.52	64208	67.7979
139	139-USO-MX3-2-R2	235830	229251	108751	86811	79.83	85846	83873	77.12	83271	76.57	77302	71.0816
140	140-USO-MX3-2-R3	320480	309942	148985	124432	83.52	123698	121893	81.82	121010	81.22	112807	75.717
141	141-USO-MX3-2-R4	177048	172077	82349	68557	83.25	67601	65093	79.05	64799	78.69	59896	72.7343
142	142-USO-MX3-2-R5	211719	206015	92010	72661	78.97	71422	69938	76.01	69522	75.56	64196	69.7707
143	143-USO-MX3-2-R6	230898	224752	99066	81833	82.60	80845	78258	79.00	77923	78.66	71072	71.7421
145	145-USO-MX5-2-R1	700584	681413	378779	317451	83.81	316354	311071	82.12	308562	81.46	291565	76.975
146	146-USO-MX5-2-R2	305805	297416	139400	115347	82.75	114538	112454	80.67	111787	80.19	104214	74.759
147	147-USO-MX5-2-R3	715752	694648	337510	281378	83.37	280626	275903	81.75	273519	81.04	247581	73.3552
148	148-USO-MX5-2-R4	359855	350024	159240	132756	83.37	131970	128943	80.97	127852	80.29	113619	71.3508
149	149-USO-MX5-2-R5	368561	358282	159472	131802	82.65	131113	128582	80.63	127831	80.16	117175	73.4768
150	150-USO-MX5-2-R6	317191	308311	157724	132112	83.76	131267	129052	81.82	128004	81.16	115489	73.2222
