# Supplementary material for: Effect of exogenous treatment with zaxinone and its mimics on rice root microbiota across different growth stages
Source: Sci Rep. 2024 Dec 28;14:31374. doi: 10.1038/s41598-024-82833-6 (PMC11682185; doi:10.1038/s41598-024-82833-6)
Supplement: Supplementary file 3 — Supplementary Material 3 [file 41598_2024_82833_MOESM3_ESM.xls]

## Sheet: MiZax3 vs Acetone (T1)
id	baseMean	log2FoldChange	lfcSE	stat	pvalue	padj	Taxon	Confidence	domain	phylum	class	order	family	genus	species	ASV	Compartment
029e311ef9c7769743cb368cc9ef502e	12.3167	4.78702	1.27188	3.76374	0.00016739	0.0162664	Bacteria; Bacteroidota; SJA-28; SJA-28; SJA-28; SJA-28; Chlorobi_bacterium	0.865918	Bacteria	Bacteroidota	SJA-28	SJA-28	SJA-28	SJA-28	Chlorobi_bacterium	ASV1959	Soil
03994921b7b3f6297f34381835775853	143.425	-5.52541	1.51347	-3.65083	0.000261391	0.0229195	Bacteria; Chloroflexi; Anaerolineae; SBR1031; A4b; A4b; uncultured_bacterium	0.953886	Bacteria	Chloroflexi	Anaerolineae	SBR1031	A4b	A4b	uncultured_bacterium	ASV78	Soil
04a39ab15ad1107d8e568ea5aa84fde5	33.9765	-5.06423	1.04442	-4.84885	1.24179e-06	0.000290356	Bacteria; Bacteroidota; Bacteroidia; Flavobacteriales; NS9_marine_group; NS9_marine_group; metagenome	0.985011	Bacteria	Bacteroidota	Bacteroidia	Flavobacteriales	NS9_marine_group	NS9_marine_group	metagenome	ASV698	Soil
09f610d953dea6a03002d07f4a3a7fdd	10.3531	6.07541	1.39562	4.3532	1.34164e-05	0.0019908	Bacteria; Patescibacteria; Saccharimonadia; Saccharimonadales; Saccharimonadales; Saccharimonadales; uncultured_soil	0.999968	Bacteria	Patescibacteria	Saccharimonadia	Saccharimonadales	Saccharimonadales	Saccharimonadales	uncultured_soil	ASV2117	Soil
0b1e0eabab51e7efc6c7a503e0bd82d4	16.8065	-6.70646	1.58846	-4.222	2.42139e-05	0.00339703	Bacteria; Chloroflexi; Anaerolineae; SBR1031; SBR1031; SBR1031	0.999979	Bacteria	Chloroflexi	Anaerolineae	SBR1031	SBR1031	SBR1031		ASV1179	Soil
0f9e8d376e46a2e3aa2898bf8e030345	12.1829	-5.97987	1.55087	-3.8558	0.00011535	0.0119524	Bacteria; Chloroflexi; Anaerolineae; SBR1031; SBR1031; SBR1031; uncultured_Gemmatimonadetes	0.875265	Bacteria	Chloroflexi	Anaerolineae	SBR1031	SBR1031	SBR1031	uncultured_Gemmatimonadetes	ASV2018	Soil
111e8e48a5111d4360329eef12acd3b7	29.5462	-6.35962	1.2914	-4.92461	8.45307e-07	0.000233587	Bacteria; Chloroflexi; Chloroflexia; Chloroflexales; Roseiflexaceae; uncultured; uncultured_Chloroflexaceae	0.909136	Bacteria	Chloroflexi	Chloroflexia	Chloroflexales	Roseiflexaceae	uncultured	uncultured_Chloroflexaceae	ASV898	Soil
119f7ab06b3b20bfd63713397b2caaf6	16.0156	5.73007	1.44801	3.95721	7.58292e-05	0.00853687	Bacteria; Chloroflexi; Anaerolineae; Anaerolineales; Anaerolineaceae	0.999996	Bacteria	Chloroflexi	Anaerolineae	Anaerolineales	Anaerolineaceae			ASV1672	Soil
13d4298fb42c3f8e89346000fb729f2b	129.257	-7.54965	1.38425	-5.45396	4.92612e-08	2.19966e-05	Bacteria; Proteobacteria; Gammaproteobacteria; Burkholderiales; Rhodocyclaceae; Dechloromonas	0.854204	Bacteria	Proteobacteria	Gammaproteobacteria	Burkholderiales	Rhodocyclaceae	Dechloromonas		ASV117	Soil
14a05c88648e30f537b035ca7d1cc784	15.1392	-4.93425	1.05102	-4.69474	2.66941e-06	0.00057958	Bacteria; Armatimonadota; Chthonomonadetes; Chthonomonadales; Chthonomonadaceae; Chthonomonas	0.999999	Bacteria	Armatimonadota	Chthonomonadetes	Chthonomonadales	Chthonomonadaceae	Chthonomonas		ASV1734	Soil
185797975c8dabe207328ad842317a0d	63.9941	4.94762	1.4119	3.50422	0.000457948	0.0376219	Bacteria; Proteobacteria; Gammaproteobacteria; Ectothiorhodospirales; Thioalkalispiraceae; Thioalkalispira-Sulfurivermis	0.894694	Bacteria	Proteobacteria	Gammaproteobacteria	Ectothiorhodospirales	Thioalkalispiraceae	Thioalkalispira-Sulfurivermis		ASV324	Soil
1a56ad3ec2b87cfbeaba8976be08b4b9	17.511	5.99853	1.61807	3.70721	0.000209555	0.0193023	Bacteria; Proteobacteria; Alphaproteobacteria; Rhizobiales; Xanthobacteraceae; uncultured	0.974032	Bacteria	Proteobacteria	Alphaproteobacteria	Rhizobiales	Xanthobacteraceae	uncultured		ASV1341	Soil
1ee2281bc0b8dccc9b5394435f3b546d	24.8706	-5.57351	0.959464	-5.80898	6.28557e-09	4.38723e-06	Bacteria; Verrucomicrobiota; Verrucomicrobiae; Pedosphaerales; Pedosphaeraceae; DEV008; metagenome	0.999742	Bacteria	Verrucomicrobiota	Verrucomicrobiae	Pedosphaerales	Pedosphaeraceae	DEV008	metagenome	ASV1051	Soil
1f7f046c2af771160d3ba83b9bef80f4	18.8325	-5.35488	1.07841	-4.96555	6.85065e-07	0.000195222	Bacteria; Planctomycetota; Planctomycetes; Planctomycetales; Rubinisphaeraceae; SH-PL14; metagenome	0.881914	Bacteria	Planctomycetota	Planctomycetes	Planctomycetales	Rubinisphaeraceae	SH-PL14	metagenome	ASV1438	Soil
1f8d875146897fdad4face9b82c5b15a	44.0509	-5.9745	1.03055	-5.79739	6.73553e-09	4.38723e-06	Bacteria; Bacteroidota; Bacteroidia; Chitinophagales; Chitinophagaceae; Terrimonas; uncultured_bacterium	0.901806	Bacteria	Bacteroidota	Bacteroidia	Chitinophagales	Chitinophagaceae	Terrimonas	uncultured_bacterium	ASV571	Soil
20686f96e9b64ade1f3f88aaadfac82d	199.588	-6.95249	1.59166	-4.36809	1.25338e-05	0.0019908	Bacteria; Proteobacteria; Gammaproteobacteria; Burkholderiales; Comamonadaceae	0.999951	Bacteria	Proteobacteria	Gammaproteobacteria	Burkholderiales	Comamonadaceae			ASV29	Soil
22d3590dea9ad93962b52c8efea649f7	34.1974	-4.98983	1.01524	-4.91495	8.88045e-07	0.000238179	Bacteria; Chloroflexi; Chloroflexia; Chloroflexales; Roseiflexaceae; uncultured; uncultured_bacterium	0.932144	Bacteria	Chloroflexi	Chloroflexia	Chloroflexales	Roseiflexaceae	uncultured	uncultured_bacterium	ASV805	Soil
22f873030fb34959aa240efd9d4f7cc4	16.4106	5.56619	1.43882	3.86859	0.000109467	0.0115972	Bacteria; Myxococcota; Polyangia; Polyangiales; Polyangiaceae; Polyangium; metagenome	0.884649	Bacteria	Myxococcota	Polyangia	Polyangiales	Polyangiaceae	Polyangium	metagenome	ASV1677	Soil
2429131ca79bd3bda9e161abab192cce	19.0034	-6.0486	1.02126	-5.92271	3.16682e-09	2.40652e-06	Bacteria; Verrucomicrobiota; Verrucomicrobiae; Pedosphaerales; Pedosphaeraceae; uncultured; metagenome	0.873378	Bacteria	Verrucomicrobiota	Verrucomicrobiae	Pedosphaerales	Pedosphaeraceae	uncultured	metagenome	ASV1445	Soil
25bee06e9f26ee749b6bd48ef93b6a8e	26.3433	-5.99405	1.37527	-4.35846	1.30983e-05	0.0019908	Bacteria; Actinobacteriota; Actinobacteria; Streptomycetales; Streptomycetaceae; Streptomyces	0.99996	Bacteria	Actinobacteriota	Actinobacteria	Streptomycetales	Streptomycetaceae	Streptomyces		ASV1000	Soil
26bd732f73005e8b7453ffb0dc361274	24.4566	-2.83843	0.731744	-3.87898	0.000104894	0.0114239	Bacteria; Firmicutes; Clostridia; Clostridiales; Clostridiaceae; Clostridium_sensu_stricto_1	0.998535	Bacteria	Firmicutes	Clostridia	Clostridiales	Clostridiaceae	Clostridium_sensu_stricto_1		ASV1221	Soil
2f47578dc8da92126f11cfc0ab5bd1c1	20.8045	5.71516	1.08807	5.25255	1.50008e-07	5.47168e-05	Bacteria; Acidobacteriota; Blastocatellia; 11-24; 11-24; 11-24; uncultured_Acidobacteriales	0.831657	Bacteria	Acidobacteriota	Blastocatellia	11-24	11-24	11-24	uncultured_Acidobacteriales	ASV1245	Soil
318dc99172adc50d0fe345a66b12cba7	60.9824	-6.29771	1.03282	-6.09756	1.07697e-09	9.82093e-07	Bacteria; Chloroflexi; Anaerolineae; SBR1031; A4b; A4b; uncultured_bacterium	0.999132	Bacteria	Chloroflexi	Anaerolineae	SBR1031	A4b	A4b	uncultured_bacterium	ASV293	Soil
335ed36584b3c7110ac2c1e4560755e0	33.3438	-6.75806	1.40268	-4.81796	1.45031e-06	0.00032257	Bacteria; Acidobacteriota; Blastocatellia; DS-100; DS-100; DS-100	1	Bacteria	Acidobacteriota	Blastocatellia	DS-100	DS-100	DS-100		ASV753	Soil
33971a5f31da661c208d2ee9aa9e5769	36.1967	-4.94705	1.0098	-4.89905	9.62997e-07	0.000243933	Bacteria; Myxococcota; Polyangia; Polyangiales; Sandaracinaceae; uncultured; uncultured_bacterium	0.998045	Bacteria	Myxococcota	Polyangia	Polyangiales	Sandaracinaceae	uncultured	uncultured_bacterium	ASV831	Soil
368261c413aa7ab46efe678854f7dbd9	32.8184	-5.96507	0.971934	-6.13732	8.39252e-10	9.56643e-07	Bacteria; Chloroflexi; Anaerolineae; SBR1031; SBR1031; SBR1031; uncultured_soil	0.915029	Bacteria	Chloroflexi	Anaerolineae	SBR1031	SBR1031	SBR1031	uncultured_soil	ASV750	Soil
3a7bcfd3dd1c23c2efae4b6b3fcd36a3	32.3484	-6.97259	1.1332	-6.15302	7.60227e-10	9.56643e-07	Bacteria; Proteobacteria; Alphaproteobacteria; Rhizobiales; Xanthobacteraceae; Bradyrhizobium	0.99159	Bacteria	Proteobacteria	Alphaproteobacteria	Rhizobiales	Xanthobacteraceae	Bradyrhizobium		ASV279	Soil
3e9f4569c6a497528a6eebff28f3ad29	10.302	-5.09978	1.24882	-4.08368	4.43274e-05	0.00585828	Bacteria; Firmicutes; Bacilli; Bacillales; Bacillaceae; Fictibacillus	0.998909	Bacteria	Firmicutes	Bacilli	Bacillales	Bacillaceae	Fictibacillus		ASV2063	Soil
43fdf0deeba6357e5fa7466f21a5ebc3	8.97697	-5.47086	1.2521	-4.36936	1.2461e-05	0.0019908	Bacteria; Chloroflexi; Anaerolineae; Anaerolineales; Anaerolineaceae; uncultured	0.999954	Bacteria	Chloroflexi	Anaerolineae	Anaerolineales	Anaerolineaceae	uncultured		ASV2453	Soil
44874e4cee4ca7e72a7053ae59b7c55c	147.164	-5.83046	0.914038	-6.37879	1.7849e-10	3.2553e-07	Bacteria; Planctomycetota; Planctomycetes; Planctomycetales; uncultured; uncultured	0.999908	Bacteria	Planctomycetota	Planctomycetes	Planctomycetales	uncultured	uncultured		ASV92	Soil
44e2ab81e5e7cff6d965651c707b9479	40.6022	-5.88832	1.13309	-5.19668	2.02882e-07	6.60742e-05	Bacteria; Bacteroidota; Bacteroidia; Chitinophagales; Chitinophagaceae; uncultured; uncultured_Niastella	0.965814	Bacteria	Bacteroidota	Bacteroidia	Chitinophagales	Chitinophagaceae	uncultured	uncultured_Niastella	ASV539	Soil
45650b6d5f172e5bc5d36ba06d70967b	26.3608	-6.5986	1.18862	-5.55147	2.83279e-08	1.43512e-05	Bacteria; Verrucomicrobiota; Verrucomicrobiae; Verrucomicrobiales; Verrucomicrobiaceae; uncultured; uncultured_Verrucomicrobia	0.712765	Bacteria	Verrucomicrobiota	Verrucomicrobiae	Verrucomicrobiales	Verrucomicrobiaceae	uncultured	uncultured_Verrucomicrobia	ASV1002	Soil
476e5a75a544e39f57bec006620ec848	418.061	4.51106	1.2258	3.6801	0.000233144	0.0210499	Bacteria; Cyanobacteria; Cyanobacteriia; Cyanobacteriales; Nostocaceae; Cylindrospermum_NQAIF308	0.771086	Bacteria	Cyanobacteria	Cyanobacteriia	Cyanobacteriales	Nostocaceae	Cylindrospermum_NQAIF308		ASV22	Soil
47bee86247aac184bfb51059e6ebfeed	8.11361	-5.68429	1.45906	-3.89584	9.78571e-05	0.0108824	Bacteria; MBNT15; MBNT15; MBNT15; MBNT15; MBNT15	0.958577	Bacteria	MBNT15	MBNT15	MBNT15	MBNT15	MBNT15		ASV2711	Soil
4929d7c1e53c8d1faf2548df3984995d	26.686	-5.50653	1.35468	-4.06481	4.80723e-05	0.00608849	Bacteria; Gemmatimonadota; Gemmatimonadetes; Gemmatimonadales; Gemmatimonadaceae; uncultured	0.980591	Bacteria	Gemmatimonadota	Gemmatimonadetes	Gemmatimonadales	Gemmatimonadaceae	uncultured		ASV1122	Soil
4e27a94bb5bcfc8cfa1c0b440b52fac6	13.6494	5.01129	1.34983	3.71254	0.000205192	0.0192088	Bacteria; Planctomycetota; OM190; OM190; OM190; OM190; uncultured_bacterium	0.995703	Bacteria	Planctomycetota	OM190	OM190	OM190	OM190	uncultured_bacterium	ASV1662	Soil
4eb23054d18671a78d751d0ff3c16a40	53.2858	-5.70657	1.17538	-4.85509	1.2033e-06	0.000288761	Bacteria; Bacteroidota; Bacteroidia; Chitinophagales; Chitinophagaceae; Niastella	0.986829	Bacteria	Bacteroidota	Bacteroidia	Chitinophagales	Chitinophagaceae	Niastella		ASV461	Soil
4f7c7554db591b7f5df83ffb72ebce7a	9.42003	5.96929	1.59871	3.73381	0.000188604	0.0179154	Bacteria; Acidobacteriota; Vicinamibacteria; Vicinamibacterales; uncultured; uncultured; uncultured_Acidobacteriales	0.909853	Bacteria	Acidobacteriota	Vicinamibacteria	Vicinamibacterales	uncultured	uncultured	uncultured_Acidobacteriales	ASV2448	Soil
4f9f654b299b32be5beceb8898c2ca48	68.4827	5.72359	1.2869	4.44758	8.68424e-06	0.00154404	Bacteria; Cyanobacteria; Cyanobacteriia; Cyanobacteriales; uncultured; uncultured; uncultured_cyanobacterium	0.988806	Bacteria	Cyanobacteria	Cyanobacteriia	Cyanobacteriales	uncultured	uncultured	uncultured_cyanobacterium	ASV352	Soil
4fcfe434053e932f99d83b2c48bea73c	18.9259	-6.18684	1.59529	-3.8782	0.000105232	0.0114239	Bacteria; Bacteroidota; Bacteroidia; Sphingobacteriales; AKYH767; AKYH767; uncultured_bacterium	0.999995	Bacteria	Bacteroidota	Bacteroidia	Sphingobacteriales	AKYH767	AKYH767	uncultured_bacterium	ASV1520	Soil
4ffa72ffe1ddb9aedeb75c63927580a1	13.8913	-6.03633	1.14429	-5.27517	1.32633e-07	5.0395e-05	Bacteria; Acidobacteriota; Subgroup_5; Subgroup_5; Subgroup_5; Subgroup_5; uncultured_Acidobacteria	0.992878	Bacteria	Acidobacteriota	Subgroup_5	Subgroup_5	Subgroup_5	Subgroup_5	uncultured_Acidobacteria	ASV1894	Soil
52652747be1084b42c61373c65edf161	27.1186	-5.63672	1.57875	-3.57037	0.000356479	0.0303807	Bacteria; Planctomycetota; OM190; OM190; OM190; OM190; uncultured_bacterium	0.911298	Bacteria	Planctomycetota	OM190	OM190	OM190	OM190	uncultured_bacterium	ASV1045	Soil
56bf614f9feb6ffab07968f48319f5f5	16.867	-5.66535	1.29334	-4.38042	1.18452e-05	0.00196394	Bacteria; Desulfobacterota; Desulfuromonadia; Geobacterales; Geobacteraceae	0.999959	Bacteria	Desulfobacterota	Desulfuromonadia	Geobacterales	Geobacteraceae			ASV1392	Soil
5dd7f7005ffa0ca961053eb208ab78be	66.4972	-6.48308	1.05968	-6.11794	9.47919e-10	9.60452e-07	Bacteria; Bacteroidota; Bacteroidia; Chitinophagales; Chitinophagaceae; Terrimonas	0.975644	Bacteria	Bacteroidota	Bacteroidia	Chitinophagales	Chitinophagaceae	Terrimonas		ASV350	Soil
615739227bc8a3999e20d0610cfdbbe6	17.7684	-5.11255	1.18593	-4.31101	1.6251e-05	0.00235226	Bacteria; Chloroflexi; Anaerolineae; RBG-13-54-9; RBG-13-54-9; RBG-13-54-9; uncultured_soil	0.930276	Bacteria	Chloroflexi	Anaerolineae	RBG-13-54-9	RBG-13-54-9	RBG-13-54-9	uncultured_soil	ASV1457	Soil
6380c7439f62fce525dbcbb5c7df7d7a	14.7799	-5.6612	1.57976	-3.58359	0.0003389	0.029155	Bacteria; Proteobacteria; Alphaproteobacteria; Sphingomonadales; Sphingomonadaceae; Sphingomonas; uncultured_Sphingomonas	0.845168	Bacteria	Proteobacteria	Alphaproteobacteria	Sphingomonadales	Sphingomonadaceae	Sphingomonas	uncultured_Sphingomonas	ASV1700	Soil
64585f574df8b513e0d630bde8b46097	17.4786	5.62826	1.29226	4.35538	1.32838e-05	0.0019908	Bacteria; Actinobacteriota; Acidimicrobiia; Microtrichales; uncultured; uncultured	0.726571	Bacteria	Actinobacteriota	Acidimicrobiia	Microtrichales	uncultured	uncultured		ASV1523	Soil
651c8ab9469ec84ec72b60f1ec236cb8	48.6978	-6.74323	0.985895	-6.83971	7.93552e-12	2.41213e-08	Bacteria; Spirochaetota; Spirochaetia; Spirochaetales; Spirochaetaceae; Spirochaeta_2; metagenome	0.999998	Bacteria	Spirochaetota	Spirochaetia	Spirochaetales	Spirochaetaceae	Spirochaeta_2	metagenome	ASV455	Soil
653951d0ac989f7d78af10310dfdc326	61.2206	-5.2479	1.29093	-4.0652	4.79904e-05	0.00608849	Bacteria; Myxococcota; Myxococcia; Myxococcales; Anaeromyxobacteraceae; Anaeromyxobacter	0.999597	Bacteria	Myxococcota	Myxococcia	Myxococcales	Anaeromyxobacteraceae	Anaeromyxobacter		ASV335	Soil
6726d8a7f68b12795081a1c4d7dfb6c3	7.22413	5.5034	1.48299	3.71101	0.000206433	0.0192088	Bacteria; Chloroflexi; Anaerolineae; Anaerolineales; Anaerolineaceae; uncultured	0.991995	Bacteria	Chloroflexi	Anaerolineae	Anaerolineales	Anaerolineaceae	uncultured		ASV2781	Soil
685dc1e89e11f582005265443b2d60b7	31.4798	-6.95339	1.00352	-6.929	4.23829e-12	2.41213e-08	Bacteria; Verrucomicrobiota; Verrucomicrobiae; Pedosphaerales; Pedosphaeraceae; Pedosphaeraceae	0.982298	Bacteria	Verrucomicrobiota	Verrucomicrobiae	Pedosphaerales	Pedosphaeraceae	Pedosphaeraceae		ASV903	Soil
68da2c4251a17c6580895c61003f863d	11.4055	-5.09129	1.2787	-3.98162	6.84458e-05	0.00790072	Bacteria; Acidobacteriota; Thermoanaerobaculia; Thermoanaerobaculales; Thermoanaerobaculaceae; Subgroup_10; uncultured_soil	0.856813	Bacteria	Acidobacteriota	Thermoanaerobaculia	Thermoanaerobaculales	Thermoanaerobaculaceae	Subgroup_10	uncultured_soil	ASV1905	Soil
69612abc525d617712cdcd88fa1feeee	39.1368	-5.73224	1.07978	-5.30873	1.10394e-07	4.37689e-05	Bacteria; Proteobacteria; Gammaproteobacteria; Xanthomonadales; Rhodanobacteraceae; Tahibacter; uncultured_bacterium	0.854904	Bacteria	Proteobacteria	Gammaproteobacteria	Xanthomonadales	Rhodanobacteraceae	Tahibacter	uncultured_bacterium	ASV623	Soil
6a2e5e2f8de94277aed773f118fd586f	36.9582	-5.56487	1.472	-3.78049	0.000156521	0.0156848	Bacteria; Bacteroidota; Bacteroidia; Bacteroidales; Paludibacteraceae; uncultured	0.987449	Bacteria	Bacteroidota	Bacteroidia	Bacteroidales	Paludibacteraceae	uncultured		ASV566	Soil
73ee45247f008545aa2b0e89b054537d	8.20952	-4.94117	1.21108	-4.07996	4.50441e-05	0.00586797	Bacteria; NB1-j; NB1-j; NB1-j; NB1-j; NB1-j; uncultured_Desulfoglaeba	0.872408	Bacteria	NB1-j	NB1-j	NB1-j	NB1-j	NB1-j	uncultured_Desulfoglaeba	ASV2366	Soil
74724d28ce73476926bc454125b300bb	44.0985	5.95415	1.06941	5.56769	2.58145e-08	1.38472e-05	Bacteria; Planctomycetota; Phycisphaerae; Tepidisphaerales; WD2101_soil_group; WD2101_soil_group; Planctomycetales_bacterium	0.927652	Bacteria	Planctomycetota	Phycisphaerae	Tepidisphaerales	WD2101_soil_group	WD2101_soil_group	Planctomycetales_bacterium	ASV600	Soil
755fae188f8f47707c4bf660df403b6b	14.1249	-6.24097	1.79097	-3.48468	0.000492722	0.0401173	Bacteria; Chloroflexi; Anaerolineae; Anaerolineales; Anaerolineaceae; uncultured	0.998082	Bacteria	Chloroflexi	Anaerolineae	Anaerolineales	Anaerolineaceae	uncultured		ASV1802	Soil
7891996417ae3148fba30bbe01639200	7.75203	-5.07588	1.3525	-3.75297	0.000174754	0.0167746	Archaea; Nanoarchaeota; Nanoarchaeia; Woesearchaeales; GW2011_GWC1_47_15; GW2011_GWC1_47_15; uncultured_archaeon	0.99955	Archaea	Nanoarchaeota	Nanoarchaeia	Woesearchaeales	GW2011_GWC1_47_15	GW2011_GWC1_47_15	uncultured_archaeon	ASV2890	Soil
7b421d202c0ac0b8f7af2ff268cf196b	24.0589	-5.19941	1.16102	-4.47831	7.52352e-06	0.00137214	Bacteria; SAR324_clade(Marine_group_B); SAR324_clade(Marine_group_B); SAR324_clade(Marine_group_B); SAR324_clade(Marine_group_B); SAR324_clade(Marine_group_B); uncultured_bacterium	0.789556	Bacteria	SAR324_clade(Marine_group_B)	SAR324_clade(Marine_group_B)	SAR324_clade(Marine_group_B)	SAR324_clade(Marine_group_B)	SAR324_clade(Marine_group_B)	uncultured_bacterium	ASV1133	Soil
7bc212404bf868242207ed5076068bd2	19.2417	-5.87958	1.70626	-3.4459	0.000569169	0.0447435	Bacteria; Acidobacteriota; Blastocatellia; Blastocatellales; Blastocatellaceae; Tellurimicrobium; Tellurimicrobium_multivorans	0.937169	Bacteria	Acidobacteriota	Blastocatellia	Blastocatellales	Blastocatellaceae	Tellurimicrobium	Tellurimicrobium_multivorans	ASV1324	Soil
7c80b6d4327f1ea7a0dd7dddfc8b7a2a	5.37092	-6.08445	1.76152	-3.45409	0.000552156	0.0437836	Bacteria; Cyanobacteria; Vampirivibrionia; Vampirovibrionales; Vampirovibrionales; Vampirovibrionales; uncultured_bacterium	0.962429	Bacteria	Cyanobacteria	Vampirivibrionia	Vampirovibrionales	Vampirovibrionales	Vampirovibrionales	uncultured_bacterium	ASV3324	Soil
7d252b1446a364a999c53c970a66489b	27.8464	-7.83427	1.50404	-5.20884	1.9003e-07	6.41808e-05	Bacteria; Verrucomicrobiota; Verrucomicrobiae; Pedosphaerales; Pedosphaeraceae; uncultured; metagenome	0.811654	Bacteria	Verrucomicrobiota	Verrucomicrobiae	Pedosphaerales	Pedosphaeraceae	uncultured	metagenome	ASV776	Soil
7d4177db65254e94437e28ee98405057	18.8856	-6.47578	1.33789	-4.84029	1.29652e-06	0.000295574	Bacteria; Verrucomicrobiota; Verrucomicrobiae; Pedosphaerales; Pedosphaeraceae; Pedosphaeraceae; uncultured_bacterium	0.717238	Bacteria	Verrucomicrobiota	Verrucomicrobiae	Pedosphaerales	Pedosphaeraceae	Pedosphaeraceae	uncultured_bacterium	ASV1459	Soil
7e16f5ff2350245660a607d5b01239df	19.1642	6.3696	1.68926	3.77064	0.000162826	0.0161393	Bacteria; Acidobacteriota; Acidobacteriae; Acidobacteriales; Acidobacteriaceae_(Subgroup_1); uncultured	0.940478	Bacteria	Acidobacteriota	Acidobacteriae	Acidobacteriales	Acidobacteriaceae_(Subgroup_1)	uncultured		ASV1338	Soil
88c93ba921e874402ab9b05e77a2b3ee	8.16432	-5.59148	1.48579	-3.76331	0.000167676	0.0162664	Bacteria; Proteobacteria; Alphaproteobacteria; Rickettsiales; SM2D12; SM2D12	1	Bacteria	Proteobacteria	Alphaproteobacteria	Rickettsiales	SM2D12	SM2D12		ASV2830	Soil
8a480117877fa27820f70a20dc160c24	45.4676	-6.52172	1.19687	-5.44899	5.06557e-08	2.19966e-05	Bacteria; Myxococcota; Polyangia; Polyangiales; BIrii41; BIrii41; metagenome	0.740191	Bacteria	Myxococcota	Polyangia	Polyangiales	BIrii41	BIrii41	metagenome	ASV546	Soil
8d53af826d5b1b83a791fc08793ab677	7.09604	-4.81337	1.41102	-3.41127	0.000646606	0.0499695	Bacteria; Cyanobacteria; Vampirivibrionia; Obscuribacterales; Obscuribacteraceae; Obscuribacteraceae; uncultured_bacterium	0.99999	Bacteria	Cyanobacteria	Vampirivibrionia	Obscuribacterales	Obscuribacteraceae	Obscuribacteraceae	uncultured_bacterium	ASV2972	Soil
8f15182bf78ffaffdf3d1aad44d27bfa	71.3204	-6.50217	1.12802	-5.76424	8.20275e-09	4.98673e-06	Bacteria; Chloroflexi; Chloroflexia; Chloroflexales; Roseiflexaceae; uncultured; uncultured_soil	0.936728	Bacteria	Chloroflexi	Chloroflexia	Chloroflexales	Roseiflexaceae	uncultured	uncultured_soil	ASV323	Soil
8fae10bb126b52c4d794495fceab2b64	25.0734	-6.74006	1.47846	-4.55884	5.14359e-06	0.00101966	Bacteria; Proteobacteria; Gammaproteobacteria; Burkholderiales; Nitrosomonadaceae; MND1	0.999912	Bacteria	Proteobacteria	Gammaproteobacteria	Burkholderiales	Nitrosomonadaceae	MND1		ASV1107	Soil
91307173a0397c3e9f742eba7992686d	19.9331	-5.12507	1.49991	-3.41692	0.000633329	0.0493618	Bacteria; Proteobacteria; Gammaproteobacteria; R7C24; R7C24; R7C24	1	Bacteria	Proteobacteria	Gammaproteobacteria	R7C24	R7C24	R7C24		ASV1049	Soil
9603746e42df693bb478cba151ac8e92	13.4656	6.15701	1.47157	4.18398	2.86444e-05	0.0039577	Bacteria; Proteobacteria; Alphaproteobacteria; Reyranellales; Reyranellaceae; Reyranella; uncultured_bacterium	0.83785	Bacteria	Proteobacteria	Alphaproteobacteria	Reyranellales	Reyranellaceae	Reyranella	uncultured_bacterium	ASV1284	Soil
9c01e32e9b3e5841abc8e1068d6d2518	11.0524	4.97415	1.10659	4.49503	6.95593e-06	0.00132148	Bacteria; Chloroflexi; Anaerolineae; SBR1031; A4b; A4b; uncultured_bacterium	0.969363	Bacteria	Chloroflexi	Anaerolineae	SBR1031	A4b	A4b	uncultured_bacterium	ASV2280	Soil
9f1976848eaf88bdb8f6f1a2dbc8a101	13.7892	5.79744	1.40601	4.12331	3.73459e-05	0.0050082	Bacteria; Nitrospirota; Thermodesulfovibrionia; uncultured; uncultured; uncultured	1	Bacteria	Nitrospirota	Thermodesulfovibrionia	uncultured	uncultured	uncultured		ASV1904	Soil
a13eb7fe78ba200e2105b565ff22895a	41.1792	5.07288	1.22726	4.1335	3.57282e-05	0.00486276	Bacteria; Chloroflexi; Anaerolineae; Ardenticatenales; uncultured; uncultured	0.999994	Bacteria	Chloroflexi	Anaerolineae	Ardenticatenales	uncultured	uncultured		ASV619	Soil
a7d94eadb5ccf3955b17a372b00a63a6	24.5085	6.64674	1.72506	3.85305	0.000116653	0.0119524	Bacteria; Proteobacteria; Alphaproteobacteria; Rhizobiales; Xanthobacteraceae; Pseudolabrys	0.986873	Bacteria	Proteobacteria	Alphaproteobacteria	Rhizobiales	Xanthobacteraceae	Pseudolabrys		ASV997	Soil
adc65225753e3b056169cae6399062fd	12.2829	5.86967	1.51829	3.86598	0.000110643	0.0115972	Bacteria; Chloroflexi; Anaerolineae; SBR1031; A4b; A4b; uncultured_bacterium	0.996699	Bacteria	Chloroflexi	Anaerolineae	SBR1031	A4b	A4b	uncultured_bacterium	ASV1737	Soil
adefcba09ed438f25ae19147af37dd6e	37.3051	-5.24909	1.31569	-3.98962	6.61805e-05	0.00783766	Bacteria; Verrucomicrobiota; Verrucomicrobiae; Pedosphaerales; Pedosphaeraceae; uncultured	0.999994	Bacteria	Verrucomicrobiota	Verrucomicrobiae	Pedosphaerales	Pedosphaeraceae	uncultured		ASV764	Soil
af0c2476ed76f95583234b1fbf4e70d6	31.5758	4.90172	1.32449	3.70084	0.00021489	0.0195958	Bacteria; Myxococcota; Polyangia; Haliangiales; Haliangiaceae; Haliangium; uncultured_bacterium	0.72726	Bacteria	Myxococcota	Polyangia	Haliangiales	Haliangiaceae	Haliangium	uncultured_bacterium	ASV774	Soil
b057efb8de8170aeb5a43d0e5dda710e	24.0057	-6.11778	1.32112	-4.63076	3.64317e-06	0.000738269	Bacteria; Bacteroidota; Bacteroidia; Cytophagales; Microscillaceae	0.999997	Bacteria	Bacteroidota	Bacteroidia	Cytophagales	Microscillaceae			ASV1131	Soil
b0e4f3ceee29def926d46293783b1d7e	10.6702	-5.68615	1.54832	-3.67246	0.000240224	0.021268	Bacteria; Chloroflexi; Dehalococcoidia; S085; S085; S085; metagenome	0.984942	Bacteria	Chloroflexi	Dehalococcoidia	S085	S085	S085	metagenome	ASV2288	Soil
b1d6bdb165df9071673817c7846b9f4a	20.8813	-6.37646	1.46144	-4.36315	1.28203e-05	0.0019908	Bacteria; Armatimonadota; Chthonomonadetes; Chthonomonadales; Chthonomonadales; Chthonomonadales; uncultured_bacterium	0.999982	Bacteria	Armatimonadota	Chthonomonadetes	Chthonomonadales	Chthonomonadales	Chthonomonadales	uncultured_bacterium	ASV1291	Soil
b2af50d0cc952cd7267d0b96963622de	7.9032	-5.3504	1.10129	-4.85832	1.18387e-06	0.000288761	Bacteria; Chloroflexi; Chloroflexia; Chloroflexales; Roseiflexaceae; uncultured; uncultured_bacterium	1	Bacteria	Chloroflexi	Chloroflexia	Chloroflexales	Roseiflexaceae	uncultured	uncultured_bacterium	ASV2481	Soil
b33ad18b61a4434ed227ab0ff772d83a	12.9851	5.88718	1.67246	3.52007	0.000431437	0.0357662	Bacteria; Proteobacteria; Alphaproteobacteria; Sphingomonadales; Sphingomonadaceae; Sphingomonas	0.99825	Bacteria	Proteobacteria	Alphaproteobacteria	Sphingomonadales	Sphingomonadaceae	Sphingomonas		ASV1762	Soil
b544fdefcbed8a5554b2a44676bf96f5	13.2162	-4.86123	1.21191	-4.01123	6.04033e-05	0.0072476	Bacteria; Planctomycetota; Planctomycetes; Pirellulales; Pirellulaceae; Pir4_lineage	0.993437	Bacteria	Planctomycetota	Planctomycetes	Pirellulales	Pirellulaceae	Pir4_lineage		ASV1838	Soil
b8d3286247eeec7dbc7b2db665499223	17.1242	-5.61418	1.38944	-4.0406	5.3314e-05	0.00665987	Bacteria	1	Bacteria							ASV1543	Soil
ba0a0aed949450d0e0f6ded6c0a0a14f	18.9832	-6.16732	1.78478	-3.45551	0.000549243	0.0437836	Bacteria; Proteobacteria; Alphaproteobacteria; Dongiales; Dongiaceae; Dongia; metagenome	0.951491	Bacteria	Proteobacteria	Alphaproteobacteria	Dongiales	Dongiaceae	Dongia	metagenome	ASV1235	Soil
bc52d420ee74215ed286fab9f3133954	17.7427	-5.82306	1.63352	-3.56474	0.000364216	0.0307526	Bacteria; Proteobacteria; Alphaproteobacteria; Dongiales; Dongiaceae; Dongia	1	Bacteria	Proteobacteria	Alphaproteobacteria	Dongiales	Dongiaceae	Dongia		ASV1587	Soil
bf321c05d79f766c0099afb9ecc42f52	366.656	-6.31452	1.02083	-6.18565	6.18472e-10	9.39974e-07	Bacteria; Actinobacteriota; Actinobacteria; Streptomycetales; Streptomycetaceae; Streptomyces	0.999149	Bacteria	Actinobacteriota	Actinobacteria	Streptomycetales	Streptomycetaceae	Streptomyces		ASV27	Soil
c995ec5dd7aa903f5ff34392e8312cde	12.6413	5.47201	1.51856	3.60343	0.000314042	0.0272738	Bacteria; Myxococcota; Polyangia; Haliangiales; Haliangiaceae; Haliangium	0.961903	Bacteria	Myxococcota	Polyangia	Haliangiales	Haliangiaceae	Haliangium		ASV1813	Soil
ca5bee6b57d9f21068ce850c93524b5b	7.97706	-5.00359	1.24026	-4.03429	5.47671e-05	0.00666149	Bacteria; Acidobacteriota; Subgroup_25; Subgroup_25; Subgroup_25; Subgroup_25; uncultured_bacterium	0.92284	Bacteria	Acidobacteriota	Subgroup_25	Subgroup_25	Subgroup_25	Subgroup_25	uncultured_bacterium	ASV2491	Soil
ca674c087f7ef01d89e2b7f5eecbf2cc	15.7208	-6.07311	1.19041	-5.10168	3.36652e-07	0.00010586	Bacteria; FCPU426; FCPU426; FCPU426; FCPU426; FCPU426; uncultured_bacterium	0.980155	Bacteria	FCPU426	FCPU426	FCPU426	FCPU426	FCPU426	uncultured_bacterium	ASV1713	Soil
cdae71cd22361411526c0f74d01d6503	7.31359	-6.48925	1.87352	-3.46367	0.000532853	0.0430007	Bacteria; Chloroflexi; Anaerolineae; Anaerolineales; Anaerolineaceae; Anaerolinea; uncultured_bacterium	0.971938	Bacteria	Chloroflexi	Anaerolineae	Anaerolineales	Anaerolineaceae	Anaerolinea	uncultured_bacterium	ASV1557	Soil
ce13c9937bcc31fbb83e7c674ebbc49c	64.7377	-6.30389	0.979763	-6.4341	1.24206e-10	2.83158e-07	Bacteria; Spirochaetota; Leptospirae; Leptospirales; Leptospiraceae; Turneriella; metagenome	0.823516	Bacteria	Spirochaetota	Leptospirae	Leptospirales	Leptospiraceae	Turneriella	metagenome	ASV360	Soil
cf6587a47e15a1290c71b8e5f7077764	10.2294	-5.64249	1.29675	-4.35127	1.35354e-05	0.0019908	Bacteria; Bacteroidota; Kryptonia; Kryptoniales; BSV26; BSV26; uncultured_bacterium	0.730087	Bacteria	Bacteroidota	Kryptonia	Kryptoniales	BSV26	BSV26	uncultured_bacterium	ASV2274	Soil
d0057c308ac0511e0e57e3a8d716adb4	51.7436	5.14948	1.16799	4.40884	1.03924e-05	0.00175497	Bacteria; Proteobacteria; Gammaproteobacteria; Pseudomonadales; Moraxellaceae; Permianibacter; uncultured_bacterium	0.999985	Bacteria	Proteobacteria	Gammaproteobacteria	Pseudomonadales	Moraxellaceae	Permianibacter	uncultured_bacterium	ASV429	Soil
d06c005dc4630f8e36ebee44f08e000d	23.41	-5.42572	1.34493	-4.0342	5.4788e-05	0.00666149	Bacteria; Chloroflexi; Anaerolineae; RBG-13-54-9; RBG-13-54-9; RBG-13-54-9; uncultured_bacterium	0.793267	Bacteria	Chloroflexi	Anaerolineae	RBG-13-54-9	RBG-13-54-9	RBG-13-54-9	uncultured_bacterium	ASV1147	Soil
d095a71dbd72114d44fb82f521bc9bcb	31.2619	-5.40535	1.18824	-4.54904	5.38923e-06	0.00104563	Bacteria; Chloroflexi; Anaerolineae; SBR1031; SBR1031; SBR1031; uncultured_Gemmatimonadetes	0.977431	Bacteria	Chloroflexi	Anaerolineae	SBR1031	SBR1031	SBR1031	uncultured_Gemmatimonadetes	ASV803	Soil
d32915a571c3618762d05491b66287cd	41.0139	5.95612	1.5597	3.81877	0.000134117	0.0135891	Bacteria; Chloroflexi; Anaerolineae; SBR1031; A4b; A4b; wastewater_metagenome	0.947997	Bacteria	Chloroflexi	Anaerolineae	SBR1031	A4b	A4b	wastewater_metagenome	ASV669	Soil
d447004fa28c381a22dde25981b62384	12.4344	5.04214	1.26508	3.98563	6.73014e-05	0.00786822	Bacteria; Verrucomicrobiota; Verrucomicrobiae; Chthoniobacterales; Chthoniobacteraceae; LD29; uncultured_bacterium	0.762847	Bacteria	Verrucomicrobiota	Verrucomicrobiae	Chthoniobacterales	Chthoniobacteraceae	LD29	uncultured_bacterium	ASV2091	Soil
d816aec467e4be9799bdc3b1fddb9058	26.6911	7.30199	2.06952	3.52835	0.000418166	0.034984	Bacteria; Proteobacteria; Gammaproteobacteria; Burkholderiales; Gallionellaceae	0.99822	Bacteria	Proteobacteria	Gammaproteobacteria	Burkholderiales	Gallionellaceae			ASV1161	Soil
db1433090ed021c7ba8c284943f6c3cb	12.8835	-5.15681	1.03151	-4.99928	5.75446e-07	0.000169274	Bacteria; Proteobacteria; Alphaproteobacteria; Rhizobiales; Rhizobiales_Incertae_Sedis; Bauldia; uncultured_bacterium	0.737724	Bacteria	Proteobacteria	Alphaproteobacteria	Rhizobiales	Rhizobiales_Incertae_Sedis	Bauldia	uncultured_bacterium	ASV1829	Soil
dbd16e4544bb60f49cec13c96d88a81e	57.5395	-6.32622	0.91729	-6.89664	5.32487e-12	2.41213e-08	Bacteria; Bacteroidota; Bacteroidia; Chitinophagales; Chitinophagaceae; Terrimonas	0.959942	Bacteria	Bacteroidota	Bacteroidia	Chitinophagales	Chitinophagaceae	Terrimonas		ASV365	Soil
dedad4d928e8518a599e150b2c5426e3	59.7359	-6.27427	1.20404	-5.21104	1.87785e-07	6.41808e-05	Bacteria; Proteobacteria; Gammaproteobacteria; Steroidobacterales; Steroidobacteraceae; Steroidobacter; bacterium_MI-37	0.825653	Bacteria	Proteobacteria	Gammaproteobacteria	Steroidobacterales	Steroidobacteraceae	Steroidobacter	bacterium_MI-37	ASV357	Soil
dfef5ac5ee3f793942d4a603161d5953	14.4962	6.0981	1.20142	5.07575	3.85968e-07	0.000117322	Bacteria; Desulfobacterota; uncultured; uncultured; uncultured; uncultured	0.959737	Bacteria	Desulfobacterota	uncultured	uncultured	uncultured	uncultured		ASV1594	Soil
dff3f30a03d269a247ee067cbcddf32f	17.6077	-4.92985	1.24443	-3.96154	7.44694e-05	0.00848858	Bacteria; Bacteroidota; Bacteroidia; Cytophagales; Microscillaceae; uncultured	0.999998	Bacteria	Bacteroidota	Bacteroidia	Cytophagales	Microscillaceae	uncultured		ASV1487	Soil
e234c0d07b0652afe259ec8b7d551ecb	9.30441	6.16128	1.38623	4.44462	8.80472e-06	0.00154404	Bacteria; Myxococcota; Myxococcia; Myxococcales; Myxococcaceae; P3OB-42; metagenome	0.884369	Bacteria	Myxococcota	Myxococcia	Myxococcales	Myxococcaceae	P3OB-42	metagenome	ASV2331	Soil
e539784f681f91106e037ea3a07723e2	15.5612	-5.13481	1.10824	-4.63328	3.59923e-06	0.000738269	Bacteria; Proteobacteria; Gammaproteobacteria; KF-JG30-C25; KF-JG30-C25; KF-JG30-C25; uncultured_bacterium	0.970697	Bacteria	Proteobacteria	Gammaproteobacteria	KF-JG30-C25	KF-JG30-C25	KF-JG30-C25	uncultured_bacterium	ASV1799	Soil
e6e28556d1afa9f5b2614413fe4421b4	38.2867	-6.92961	1.14029	-6.07707	1.22397e-09	1.01467e-06	Bacteria; Verrucomicrobiota; Verrucomicrobiae; Pedosphaerales; Pedosphaeraceae; ADurb.Bin063-1	0.990812	Bacteria	Verrucomicrobiota	Verrucomicrobiae	Pedosphaerales	Pedosphaeraceae	ADurb.Bin063-1		ASV740	Soil
e75004583415d624f339be64d8188247	52.2223	6.87221	1.20815	5.68822	1.28367e-08	7.31612e-06	Bacteria; Chloroflexi; Anaerolineae; SBR1031; A4b; A4b; wastewater_metagenome	0.998085	Bacteria	Chloroflexi	Anaerolineae	SBR1031	A4b	A4b	wastewater_metagenome	ASV445	Soil
ecbede4df7d214e7f29e9ad30be6bccd	22.8583	6.19964	1.60106	3.87221	0.000107854	0.0115708	Bacteria; Chloroflexi; Anaerolineae; SBR1031; A4b; A4b	0.99843	Bacteria	Chloroflexi	Anaerolineae	SBR1031	A4b	A4b		ASV1168	Soil
f02fc110fe9e90b8f31034e9ff14c334	31.2087	-5.1562	1.0997	-4.68871	2.74933e-06	0.00058305	Bacteria; Acidobacteriota; Vicinamibacteria; Subgroup_17; Subgroup_17; Subgroup_17; uncultured_soil	0.788348	Bacteria	Acidobacteriota	Vicinamibacteria	Subgroup_17	Subgroup_17	Subgroup_17	uncultured_soil	ASV682	Soil
f43e2c982a6322600e755d5f5be0a076	22.2103	-5.43744	1.26915	-4.28432	1.83298e-05	0.00261171	Bacteria; Planctomycetota; OM190; OM190; OM190; OM190; uncultured_soil	0.993049	Bacteria	Planctomycetota	OM190	OM190	OM190	OM190	uncultured_soil	ASV1186	Soil
f672aa3aea2d03f0b297739022e9b716	362.858	-5.79492	1.18262	-4.90006	9.58093e-07	0.000243933	Bacteria; Proteobacteria; Gammaproteobacteria; Burkholderiales; Comamonadaceae; uncultured	0.70389	Bacteria	Proteobacteria	Gammaproteobacteria	Burkholderiales	Comamonadaceae	uncultured		ASV19	Soil
f8c3862f6e5e25395d90669c44e2b54e	26.2795	6.34151	1.41399	4.48483	7.29719e-06	0.00135802	Bacteria; Myxococcota; Polyangia; Polyangiales; Polyangiaceae; uncultured	0.887742	Bacteria	Myxococcota	Polyangia	Polyangiales	Polyangiaceae	uncultured		ASV987	Soil
f8d2ae5bcc412034bbd99a24bab01eae	13.2569	-5.39121	1.21625	-4.43266	9.30772e-06	0.00160145	Bacteria; Patescibacteria; Microgenomatia; Candidatus_Woykebacteria; Candidatus_Woykebacteria; Candidatus_Woykebacteria; uncultured_Microgenomates	0.879968	Bacteria	Patescibacteria	Microgenomatia	Candidatus_Woykebacteria	Candidatus_Woykebacteria	Candidatus_Woykebacteria	uncultured_Microgenomates	ASV1930	Soil
f91201adfe8be6ff17177daa8bb13518	42.2507	-6.71358	1.25193	-5.36259	8.2038e-08	3.40047e-05	Bacteria; RCP2-54; RCP2-54; RCP2-54; RCP2-54; RCP2-54; uncultured_prokaryote	0.91384	Bacteria	RCP2-54	RCP2-54	RCP2-54	RCP2-54	RCP2-54	uncultured_prokaryote	ASV648	Soil
fb0ed992c657f6b365fa14284524dd2d	23.0174	-6.36311	1.1519	-5.52399	3.31381e-08	1.59045e-05	Bacteria; Armatimonadota; uncultured; uncultured; uncultured; uncultured; uncultured_actinobacterium	0.951787	Bacteria	Armatimonadota	uncultured	uncultured	uncultured	uncultured	uncultured_actinobacterium	ASV1238	Soil
fd7017eff7b8a15a5677370a3847bb41	22.2393	-5.88132	1.60128	-3.67288	0.000239832	0.021268	Bacteria; Desulfobacterota; Desulfobulbia; Desulfobulbales; Desulfocapsaceae	0.998509	Bacteria	Desulfobacterota	Desulfobulbia	Desulfobulbales	Desulfocapsaceae			ASV1111	Soil
003d0470f23082c7bf6de11e71a56898	40.1807	7.27783	1.4369	5.06493	4.08542e-07	9.80392e-05	Bacteria; Proteobacteria; Gammaproteobacteria; Burkholderiales; Nitrosomonadaceae; GOUTA6; uncultured_bacterium	0.9507	Bacteria	Proteobacteria	Gammaproteobacteria	Burkholderiales	Nitrosomonadaceae	GOUTA6	uncultured_bacterium	ASV611	Rhizosphere
023f80aa6a8adc49a5890cd3a9a2ccb3	16.0341	7.00176	1.29802	5.39421	6.88269e-08	2.16425e-05	Bacteria; Planctomycetota; OM190; OM190; OM190; OM190	1	Bacteria	Planctomycetota	OM190	OM190	OM190	OM190		ASV1784	Rhizosphere
03994921b7b3f6297f34381835775853	143.425	7.87549	1.49254	5.27657	1.31623e-07	3.54169e-05	Bacteria; Chloroflexi; Anaerolineae; SBR1031; A4b; A4b; uncultured_bacterium	0.953886	Bacteria	Chloroflexi	Anaerolineae	SBR1031	A4b	A4b	uncultured_bacterium	ASV78	Rhizosphere
04ae8e62db6bd71a7a6e40d016af11ed	16.9564	6.00009	1.26826	4.73097	2.23448e-06	0.000370477	Bacteria; Bacteroidota; Kryptonia; Kryptoniales; BSV26; BSV26; denitrifying_bacterium	0.99773	Bacteria	Bacteroidota	Kryptonia	Kryptoniales	BSV26	BSV26	denitrifying_bacterium	ASV1744	Rhizosphere
0835f2d2875afad289210ce36e1d54ec	10.6395	6.15931	1.34393	4.58307	4.58204e-06	0.00067393	Bacteria; Actinobacteriota; Thermoleophilia; Gaiellales; uncultured; uncultured; uncultured_Actinomycetales	0.997549	Bacteria	Actinobacteriota	Thermoleophilia	Gaiellales	uncultured	uncultured	uncultured_Actinomycetales	ASV2349	Rhizosphere
0c03a26b67ee9fb0c83a00bf7fde9745	8.1329	5.90817	1.63796	3.60703	0.000309726	0.0261518	Bacteria; Verrucomicrobiota; Verrucomicrobiae; Chthoniobacterales; Chthoniobacteraceae	0.95542	Bacteria	Verrucomicrobiota	Verrucomicrobiae	Chthoniobacterales	Chthoniobacteraceae			ASV2676	Rhizosphere
0c3880e357c65ce815e6ee40a1943f26	36.3447	5.8714	1.14185	5.142	2.71822e-07	6.69932e-05	Bacteria; Proteobacteria; Alphaproteobacteria; Sphingomonadales; Sphingomonadaceae; Novosphingobium; metagenome	0.713371	Bacteria	Proteobacteria	Alphaproteobacteria	Sphingomonadales	Sphingomonadaceae	Novosphingobium	metagenome	ASV584	Rhizosphere
0dbf3aec3a34b218a94919344c9110ad	177.2	-4.51591	0.952257	-4.74232	2.11283e-06	0.000356794	Bacteria; Actinobacteriota; Actinobacteria; Streptomycetales; Streptomycetaceae; Streptomyces	0.998982	Bacteria	Actinobacteriota	Actinobacteria	Streptomycetales	Streptomycetaceae	Streptomyces		ASV68	Rhizosphere
10cee29dd6dad516ceb91d7eeb4246d0	11.8685	5.88003	1.10378	5.3272	9.97389e-08	2.93393e-05	Bacteria; Armatimonadota; uncultured; uncultured; uncultured; uncultured; uncultured_bacterium	0.987344	Bacteria	Armatimonadota	uncultured	uncultured	uncultured	uncultured	uncultured_bacterium	ASV2205	Rhizosphere
120eba657e42a11a5c29f97b90f02035	82.4782	-5.32908	0.990577	-5.37978	7.45775e-08	2.26691e-05	Bacteria; Actinobacteriota; Actinobacteria; Streptomycetales; Streptomycetaceae; Streptomyces	0.999949	Bacteria	Actinobacteriota	Actinobacteria	Streptomycetales	Streptomycetaceae	Streptomyces		ASV222	Rhizosphere
1239615ff8e4cb7b764d49732a8c4293	6.06498	6.91234	1.53042	4.51662	6.28347e-06	0.000892395	Bacteria; Planctomycetota; OM190; OM190; OM190; OM190; uncultured_bacterium	0.948421	Bacteria	Planctomycetota	OM190	OM190	OM190	OM190	uncultured_bacterium	ASV2998	Rhizosphere
130150a17fabbafa92994afe786ce840	11.2646	-5.55743	1.18144	-4.70393	2.55197e-06	0.00041556	Bacteria; Bacteroidota; Bacteroidia; Bacteroidales; SB-5; SB-5	0.987691	Bacteria	Bacteroidota	Bacteroidia	Bacteroidales	SB-5	SB-5		ASV2159	Rhizosphere
154d32d97cff5105d083b2bfbfcf8196	130.851	-7.19649	1.16846	-6.15894	7.32334e-10	5.56513e-07	Bacteria; Acidobacteriota; Vicinamibacteria; Vicinamibacterales; Vicinamibacteraceae; uncultured	0.944495	Bacteria	Acidobacteriota	Vicinamibacteria	Vicinamibacterales	Vicinamibacteraceae	uncultured		ASV85	Rhizosphere
1b4d22e154fb7a7a738d99bc186ed1c6	29.9436	5.38553	1.55505	3.46325	0.000533698	0.0426911	Bacteria; Verrucomicrobiota; Verrucomicrobiae; Opitutales; Opitutaceae; Opitutus	0.914007	Bacteria	Verrucomicrobiota	Verrucomicrobiae	Opitutales	Opitutaceae	Opitutus		ASV1096	Rhizosphere
1c7649cf7a4eae57c49439f143a8bed4	8.38248	-5.57928	1.23587	-4.51444	6.34835e-06	0.000892395	Bacteria; Actinobacteriota; Thermoleophilia; Gaiellales; uncultured; uncultured; uncultured_Conexibacter	0.838524	Bacteria	Actinobacteriota	Thermoleophilia	Gaiellales	uncultured	uncultured	uncultured_Conexibacter	ASV2356	Rhizosphere
1cf57c7db4daf3401cd9a347cf409062	16.4241	-6.73818	1.96854	-3.42293	0.00061949	0.0486994	Bacteria; Proteobacteria; Gammaproteobacteria; Burkholderiales; Leeiaceae; Leeia; Leeia_oryzae	0.978387	Bacteria	Proteobacteria	Gammaproteobacteria	Burkholderiales	Leeiaceae	Leeia	Leeia_oryzae	ASV734	Rhizosphere
20f97b095ffe21672d00d49599ab3140	17.884	7.01217	1.55342	4.51402	6.36097e-06	0.000892395	Bacteria; Bdellovibrionota; Bdellovibrionia; Bdellovibrionales; Bdellovibrionaceae; Bdellovibrio; Bdellovibrionales_bacterium	0.993125	Bacteria	Bdellovibrionota	Bdellovibrionia	Bdellovibrionales	Bdellovibrionaceae	Bdellovibrio	Bdellovibrionales_bacterium	ASV1616	Rhizosphere
27a58a68525cd0b4119e39ff742b8c4d	50.7	6.24274	1.02729	6.07688	1.22546e-09	7.44996e-07	Bacteria; Proteobacteria; Alphaproteobacteria; Dongiales; Dongiaceae; Dongia; metagenome	0.963057	Bacteria	Proteobacteria	Alphaproteobacteria	Dongiales	Dongiaceae	Dongia	metagenome	ASV390	Rhizosphere
27d2eae8710c3063e343e058f5545f84	25.984	6.76768	1.70881	3.96047	7.48029e-05	0.00749591	Bacteria; Chloroflexi; Anaerolineae; SBR1031; SBR1031; SBR1031; uncultured_bacterium	0.75476	Bacteria	Chloroflexi	Anaerolineae	SBR1031	SBR1031	SBR1031	uncultured_bacterium	ASV1101	Rhizosphere
2ded93eb5f1d10d9d19343b38395d9f0	16.9065	5.86306	1.02843	5.70096	1.19134e-08	6.39048e-06	Bacteria; Chloroflexi; Chloroflexia; Chloroflexales; Roseiflexaceae; uncultured; uncultured_bacterium	0.999985	Bacteria	Chloroflexi	Chloroflexia	Chloroflexales	Roseiflexaceae	uncultured	uncultured_bacterium	ASV1416	Rhizosphere
2e4a2e5ad75f2d321aadefddacb2fca7	57.1509	7.56743	1.50643	5.02341	5.07633e-07	0.000108582	Bacteria; Proteobacteria; Gammaproteobacteria; Gammaproteobacteria_Incertae_Sedis; Unknown_Family; Acidibacter	0.999625	Bacteria	Proteobacteria	Gammaproteobacteria	Gammaproteobacteria_Incertae_Sedis	Unknown_Family	Acidibacter		ASV316	Rhizosphere
2fef9cbaa42c4e671c2a68612f55cfdc	212.258	-4.30667	0.995499	-4.32614	1.51745e-05	0.00197681	Bacteria; Myxococcota; Polyangia; Polyangiales; BIrii41; BIrii41	0.999996	Bacteria	Myxococcota	Polyangia	Polyangiales	BIrii41	BIrii41		ASV48	Rhizosphere
32334efab8f6864859c5e40e16c7a69b	10.7516	-6.04582	1.7154	-3.52443	0.00042439	0.035182	Bacteria; Proteobacteria; Gammaproteobacteria; Burkholderiales; Rhodocyclaceae; Dechloromonas	0.992238	Bacteria	Proteobacteria	Gammaproteobacteria	Burkholderiales	Rhodocyclaceae	Dechloromonas		ASV1835	Rhizosphere
37ccfe4ad57eca537f79f200b32f8f9f	7.93356	5.86079	1.55394	3.77156	0.000162231	0.0147938	Bacteria; Bdellovibrionota; Bdellovibrionia; Bacteriovoracales; Bacteriovoracaceae; Peredibacter; metagenome	0.716665	Bacteria	Bdellovibrionota	Bdellovibrionia	Bacteriovoracales	Bacteriovoracaceae	Peredibacter	metagenome	ASV2460	Rhizosphere
39b89641289a3bb9da0cddb7ff719361	19.4069	6.99877	1.28618	5.44153	5.28253e-08	1.78413e-05	Bacteria; Acidobacteriota; Subgroup_5; Subgroup_5; Subgroup_5; Subgroup_5; uncultured_Acidobacteria	0.910232	Bacteria	Acidobacteriota	Subgroup_5	Subgroup_5	Subgroup_5	Subgroup_5	uncultured_Acidobacteria	ASV1456	Rhizosphere
3c3861c581adf9b8a8cf01f20fdbaf2c	23.6682	-5.39711	1.39522	-3.86829	0.0001096	0.0104109	Bacteria; Planctomycetota; Planctomycetes; Pirellulales; Pirellulaceae; Pir4_lineage	0.996303	Bacteria	Planctomycetota	Planctomycetes	Pirellulales	Pirellulaceae	Pir4_lineage		ASV1123	Rhizosphere
4082e349ed02ae6378ef05b214e3e275	17.4266	6.07556	1.11587	5.44466	5.19031e-08	1.78413e-05	Bacteria; Planctomycetota; Planctomycetes; Pirellulales; Pirellulaceae; uncultured; uncultured_bacterium	0.880436	Bacteria	Planctomycetota	Planctomycetes	Pirellulales	Pirellulaceae	uncultured	uncultured_bacterium	ASV1473	Rhizosphere
41a1e19dc7489b006992bbcfc68a4e5d	5.41964	6.56455	1.63599	4.01259	6.00562e-05	0.00622332	Bacteria; Planctomycetota; OM190; OM190; OM190; OM190; uncultured_Crater	0.986922	Bacteria	Planctomycetota	OM190	OM190	OM190	OM190	uncultured_Crater	ASV3006	Rhizosphere
443a1b6e9bb8b8434623dbabf8c5a719	27.3101	8.22733	1.23764	6.64762	2.97867e-11	4.35574e-08	Bacteria; Proteobacteria; Alphaproteobacteria; Dongiales; Dongiaceae; Dongia	0.999917	Bacteria	Proteobacteria	Alphaproteobacteria	Dongiales	Dongiaceae	Dongia		ASV901	Rhizosphere
44e2ab81e5e7cff6d965651c707b9479	40.6022	6.20195	1.11575	5.55856	2.72015e-08	1.10991e-05	Bacteria; Bacteroidota; Bacteroidia; Chitinophagales; Chitinophagaceae; uncultured; uncultured_Niastella	0.965814	Bacteria	Bacteroidota	Bacteroidia	Chitinophagales	Chitinophagaceae	uncultured	uncultured_Niastella	ASV539	Rhizosphere
4858acce21a3549d62b5deed976f6244	8.63249	6.67462	1.73014	3.85785	0.000114388	0.0107536	Bacteria; Planctomycetota; Planctomycetes; Gemmatales; Gemmataceae	1	Bacteria	Planctomycetota	Planctomycetes	Gemmatales	Gemmataceae			ASV2297	Rhizosphere
48b46a2744375fddf8e343d77b8e84b0	9.98135	7.05715	1.43857	4.90566	9.3113e-07	0.000184586	Bacteria; Myxococcota; Polyangia; Haliangiales; Haliangiaceae; Haliangium	0.999761	Bacteria	Myxococcota	Polyangia	Haliangiales	Haliangiaceae	Haliangium		ASV2042	Rhizosphere
4d0048e231ad51157e6a0625265b8aa6	12.0933	-5.84378	1.10203	-5.30273	1.14083e-07	3.25101e-05	Bacteria; Chloroflexi; Chloroflexia; Chloroflexales; Roseiflexaceae; uncultured; uncultured_bacterium	0.997387	Bacteria	Chloroflexi	Chloroflexia	Chloroflexales	Roseiflexaceae	uncultured	uncultured_bacterium	ASV1993	Rhizosphere
4e3414d36325936a53f67d04c2f95257	11.3767	6.40004	1.18014	5.42313	5.85633e-08	1.90728e-05	Bacteria; Verrucomicrobiota; Verrucomicrobiae; Pedosphaerales; Pedosphaeraceae; ADurb.Bin063-1	0.954946	Bacteria	Verrucomicrobiota	Verrucomicrobiae	Pedosphaerales	Pedosphaeraceae	ADurb.Bin063-1		ASV2262	Rhizosphere
512b14c3883f100e24de47faf0b586ef	33.8398	7.29228	1.08987	6.69095	2.2173e-11	4.35574e-08	Bacteria; Verrucomicrobiota; Verrucomicrobiae; Pedosphaerales; Pedosphaeraceae; uncultured; uncultured_bacterium	0.873433	Bacteria	Verrucomicrobiota	Verrucomicrobiae	Pedosphaerales	Pedosphaeraceae	uncultured	uncultured_bacterium	ASV893	Rhizosphere
52716b762c7b1bbfd881854fc27d9cb4	44.0314	-7.87709	1.295	-6.08272	1.18162e-09	7.44996e-07	Bacteria; Proteobacteria; Gammaproteobacteria; Burkholderiales; Rhodocyclaceae; Sulfuritalea	0.758382	Bacteria	Proteobacteria	Gammaproteobacteria	Burkholderiales	Rhodocyclaceae	Sulfuritalea		ASV496	Rhizosphere
52801810b1c35353a28e55ac49b6f0a1	17.8356	6.94657	1.01456	6.84687	7.54831e-12	3.44165e-08	Bacteria; Bacteroidota; Bacteroidia; Sphingobacteriales; env.OPS_17; env.OPS_17; uncultured_Bacteroidetes	0.795173	Bacteria	Bacteroidota	Bacteroidia	Sphingobacteriales	env.OPS_17	env.OPS_17	uncultured_Bacteroidetes	ASV1366	Rhizosphere
535044349f33a56d400e552b9e565cd8	4.9309	-5.69248	1.64948	-3.45107	0.00055836	0.0442755	Bacteria; Chloroflexi; Chloroflexia; Chloroflexales; Roseiflexaceae	0.976702	Bacteria	Chloroflexi	Chloroflexia	Chloroflexales	Roseiflexaceae			ASV3081	Rhizosphere
56bf614f9feb6ffab07968f48319f5f5	16.867	-6.18177	1.28913	-4.79529	1.6244e-06	0.000284864	Bacteria; Desulfobacterota; Desulfuromonadia; Geobacterales; Geobacteraceae	0.999959	Bacteria	Desulfobacterota	Desulfuromonadia	Geobacterales	Geobacteraceae			ASV1392	Rhizosphere
587cbd8cadab1e99141fe46ddc7c7a2d	16.8413	5.51677	1.49673	3.68588	0.00022791	0.0199837	Bacteria; Acidobacteriota; Vicinamibacteria; Vicinamibacterales; Vicinamibacteraceae; Vicinamibacteraceae	0.927226	Bacteria	Acidobacteriota	Vicinamibacteria	Vicinamibacterales	Vicinamibacteraceae	Vicinamibacteraceae		ASV1590	Rhizosphere
5db30303e86c67091b6fd78703c4faf8	14.2245	6.27886	1.42931	4.39292	1.11838e-05	0.00152217	Bacteria; Nitrospirota; 4-29-1; 4-29-1; 4-29-1; 4-29-1; uncultured_bacterium	0.962062	Bacteria	Nitrospirota	4-29-1	4-29-1	4-29-1	4-29-1	uncultured_bacterium	ASV1850	Rhizosphere
5e13816d47264ba3d7aa55b24db7136c	21.3686	7.22586	1.08978	6.63059	3.34359e-11	4.35574e-08	Bacteria; Armatimonadota; Armatimonadia; Armatimonadales	1	Bacteria	Armatimonadota	Armatimonadia	Armatimonadales				ASV1193	Rhizosphere
6044d2517b0c173c072065a97a80630d	14.2671	-5.38881	1.09204	-4.93465	8.02956e-07	0.000162715	Bacteria; Gemmatimonadota; S0134_terrestrial_group; S0134_terrestrial_group; S0134_terrestrial_group; S0134_terrestrial_group; uncultured_soil	0.917937	Bacteria	Gemmatimonadota	S0134_terrestrial_group	S0134_terrestrial_group	S0134_terrestrial_group	S0134_terrestrial_group	uncultured_soil	ASV1676	Rhizosphere
60880906c826b8c155b74f107b35acca	12.6922	6.14871	1.21517	5.05998	4.19303e-07	9.80417e-05	Bacteria; Myxococcota; Polyangia; Polyangiales; BIrii41; BIrii41; uncultured_bacterium	0.738208	Bacteria	Myxococcota	Polyangia	Polyangiales	BIrii41	BIrii41	uncultured_bacterium	ASV1801	Rhizosphere
618ca5e7c74de7c404ab2ee8aaaafda3	12.1212	-5.04859	1.24695	-4.04875	5.14924e-05	0.00545999	Bacteria; Acidobacteriota; Vicinamibacteria; Subgroup_17; Subgroup_17; Subgroup_17	1	Bacteria	Acidobacteriota	Vicinamibacteria	Subgroup_17	Subgroup_17	Subgroup_17		ASV1898	Rhizosphere
630ab9d65cfc177b175988970b562631	8.78192	5.97514	1.43868	4.15322	3.27832e-05	0.00378418	Bacteria; Planctomycetota; Planctomycetes; Planctomycetales; uncultured; uncultured	0.999928	Bacteria	Planctomycetota	Planctomycetes	Planctomycetales	uncultured	uncultured		ASV2290	Rhizosphere
6726d8a7f68b12795081a1c4d7dfb6c3	7.22413	-6.19991	1.47878	-4.19259	2.75793e-05	0.00326617	Bacteria; Chloroflexi; Anaerolineae; Anaerolineales; Anaerolineaceae; uncultured	0.991995	Bacteria	Chloroflexi	Anaerolineae	Anaerolineales	Anaerolineaceae	uncultured		ASV2781	Rhizosphere
67cc349691fb80d66d4b2cad3f2071f5	69.2141	-5.86021	1.56968	-3.73338	0.000188924	0.0169924	Bacteria; Actinobacteriota; Actinobacteria; Kineosporiales; Kineosporiaceae; Kineosporia; uncultured_bacterium	0.842694	Bacteria	Actinobacteriota	Actinobacteria	Kineosporiales	Kineosporiaceae	Kineosporia	uncultured_bacterium	ASV320	Rhizosphere
6a36de35b9088056cfa0ba33aa25bfe9	19.1605	-6.60538	1.87973	-3.51401	0.000441402	0.0362626	Bacteria; Proteobacteria; Gammaproteobacteria; Burkholderiales; Gallionellaceae; Gallionella; uncultured_bacterium	0.701465	Bacteria	Proteobacteria	Gammaproteobacteria	Burkholderiales	Gallionellaceae	Gallionella	uncultured_bacterium	ASV1355	Rhizosphere
6a65b40116f04e0730090f63c7e5a6ef	15.6481	5.89105	1.46532	4.02032	5.81191e-05	0.00609182	Bacteria; Myxococcota; Polyangia; Polyangiales; Sandaracinaceae; uncultured; uncultured_Polyangiaceae	0.988734	Bacteria	Myxococcota	Polyangia	Polyangiales	Sandaracinaceae	uncultured	uncultured_Polyangiaceae	ASV1472	Rhizosphere
6d7e5fd5a5499f4ec97325ae2063d21b	7.28008	5.99866	1.40153	4.28007	1.86838e-05	0.00234218	Bacteria; Planctomycetota; Planctomycetes; Pirellulales; Pirellulaceae; uncultured; metagenome	0.877985	Bacteria	Planctomycetota	Planctomycetes	Pirellulales	Pirellulaceae	uncultured	metagenome	ASV2519	Rhizosphere
6f79049ad01debfad93d1e6667144f78	23.2853	6.16773	1.41077	4.37189	1.23176e-05	0.00165183	Bacteria; Firmicutes; Limnochordia; Limnochordia; Limnochordia; Hydrogenispora; uncultured_Firmicutes	0.737648	Bacteria	Firmicutes	Limnochordia	Limnochordia	Limnochordia	Hydrogenispora	uncultured_Firmicutes	ASV1089	Rhizosphere
73ee45247f008545aa2b0e89b054537d	8.20952	5.78907	1.19048	4.86282	1.15725e-06	0.000215367	Bacteria; NB1-j; NB1-j; NB1-j; NB1-j; NB1-j; uncultured_Desulfoglaeba	0.872408	Bacteria	NB1-j	NB1-j	NB1-j	NB1-j	NB1-j	uncultured_Desulfoglaeba	ASV2366	Rhizosphere
7549b640994b0439ef64dad5395f6d03	13.8928	7.06829	1.81076	3.90349	9.48146e-05	0.00910121	Bacteria; Chloroflexi; Anaerolineae; SBR1031; SBR1031; SBR1031; uncultured_Gemmatimonadetes	0.985131	Bacteria	Chloroflexi	Anaerolineae	SBR1031	SBR1031	SBR1031	uncultured_Gemmatimonadetes	ASV1571	Rhizosphere
75ea2daf1a41ca52cecdd1e27b663173	21.9397	-6.36404	1.14928	-5.53739	3.07008e-08	1.13686e-05	Bacteria; Bacteroidota; Bacteroidia; Bacteroidales; Bacteroidetes_vadinHA17; Bacteroidetes_vadinHA17	1	Bacteria	Bacteroidota	Bacteroidia	Bacteroidales	Bacteroidetes_vadinHA17	Bacteroidetes_vadinHA17		ASV1225	Rhizosphere
7a31eeb62a8f802a923f91f2a6b50042	16.6626	5.65917	1.3677	4.13772	3.50775e-05	0.00394904	Bacteria; Bacteroidota; Bacteroidia; Sphingobacteriales; env.OPS_17; env.OPS_17	0.999991	Bacteria	Bacteroidota	Bacteroidia	Sphingobacteriales	env.OPS_17	env.OPS_17		ASV1426	Rhizosphere
7c781c35c926614320825bbf504dc5dc	18.5017	6.07539	1.09397	5.55354	2.79943e-08	1.10991e-05	Bacteria; Proteobacteria; Alphaproteobacteria; Rhodospirillales; uncultured; uncultured	0.999885	Bacteria	Proteobacteria	Alphaproteobacteria	Rhodospirillales	uncultured	uncultured		ASV1239	Rhizosphere
7ccc74422ff29828364aac5667238cec	82.1314	-7.05526	1.13528	-6.21457	5.14663e-10	4.69321e-07	Bacteria; Desulfobacterota; Desulfobulbia; Desulfobulbales; Desulfocapsaceae	1	Bacteria	Desulfobacterota	Desulfobulbia	Desulfobulbales	Desulfocapsaceae			ASV200	Rhizosphere
7d252b1446a364a999c53c970a66489b	27.8464	7.22725	1.49365	4.83865	1.30726e-06	0.000238418	Bacteria; Verrucomicrobiota; Verrucomicrobiae; Pedosphaerales; Pedosphaeraceae; uncultured; metagenome	0.811654	Bacteria	Verrucomicrobiota	Verrucomicrobiae	Pedosphaerales	Pedosphaeraceae	uncultured	metagenome	ASV776	Rhizosphere
7ddb617321622a7b4a25b4c840b679e5	26.1636	6.39672	1.63123	3.9214	8.80347e-05	0.0085403	Bacteria; Actinobacteriota; Actinobacteria; Kineosporiales; Kineosporiaceae	0.99985	Bacteria	Actinobacteriota	Actinobacteria	Kineosporiales	Kineosporiaceae			ASV985	Rhizosphere
8164a40115d0e2fd5acc909f99940b29	6.19169	5.59178	1.5676	3.5671	0.000360949	0.0301972	Bacteria; Gemmatimonadota; Gemmatimonadetes; Gemmatimonadales; Gemmatimonadaceae; Gemmatimonas	0.985193	Bacteria	Gemmatimonadota	Gemmatimonadetes	Gemmatimonadales	Gemmatimonadaceae	Gemmatimonas		ASV3177	Rhizosphere
8232090ac7cbdc23f673c43f28eaca5c	33.6591	6.12477	0.991734	6.17582	6.58225e-10	5.45668e-07	Bacteria; Myxococcota; Polyangia; Polyangiales; Sandaracinaceae; uncultured; uncultured_delta	0.741886	Bacteria	Myxococcota	Polyangia	Polyangiales	Sandaracinaceae	uncultured	uncultured_delta	ASV886	Rhizosphere
850450343fe58e0b864711fadc944dd9	12.9826	-5.81395	1.39786	-4.15919	3.19382e-05	0.00373391	Bacteria; Myxococcota; Myxococcia; Myxococcales; Anaeromyxobacteraceae; Anaeromyxobacter	0.995605	Bacteria	Myxococcota	Myxococcia	Myxococcales	Anaeromyxobacteraceae	Anaeromyxobacter		ASV1809	Rhizosphere
890533f93a880175b24acc8d5afa5a73	8.97676	6.683	1.33081	5.02176	5.1201e-07	0.000108582	Bacteria; Acidobacteriota; AT-s3-28; AT-s3-28; AT-s3-28; AT-s3-28; uncultured_Acidobacteriaceae	0.959612	Bacteria	Acidobacteriota	AT-s3-28	AT-s3-28	AT-s3-28	AT-s3-28	uncultured_Acidobacteriaceae	ASV2640	Rhizosphere
897f03d5c7a2e5123f852301925e82cd	11.8864	5.93294	1.37798	4.30554	1.66576e-05	0.00213945	Bacteria; Acidobacteriota; Vicinamibacteria; Vicinamibacterales; uncultured; uncultured; uncultured_bacterium	0.741333	Bacteria	Acidobacteriota	Vicinamibacteria	Vicinamibacterales	uncultured	uncultured	uncultured_bacterium	ASV2030	Rhizosphere
8b22929960d1e0cbf5beb963fb1eabb6	12.7249	6.01261	1.05973	5.67371	1.39737e-08	6.63718e-06	Bacteria; Sumerlaeota; Sumerlaeia; uncultured; uncultured; uncultured; Omnitrophica_bacterium	0.974312	Bacteria	Sumerlaeota	Sumerlaeia	uncultured	uncultured	uncultured	Omnitrophica_bacterium	ASV2024	Rhizosphere
91307173a0397c3e9f742eba7992686d	19.9331	6.9245	1.48055	4.67698	2.91126e-06	0.00046575	Bacteria; Proteobacteria; Gammaproteobacteria; R7C24; R7C24; R7C24	1	Bacteria	Proteobacteria	Gammaproteobacteria	R7C24	R7C24	R7C24		ASV1049	Rhizosphere
940674a80d791efd2cc7c85d78609a30	12.3864	-5.68207	1.42647	-3.98332	6.79597e-05	0.0069632	Bacteria; Nitrospirota; Thermodesulfovibrionia; uncultured; uncultured; uncultured; uncultured_bacterium	0.908256	Bacteria	Nitrospirota	Thermodesulfovibrionia	uncultured	uncultured	uncultured	uncultured_bacterium	ASV2083	Rhizosphere
9457aeca014a8e9fd65c7949653b463f	5.60387	6.04495	1.30968	4.61558	3.92002e-06	0.000605876	Bacteria; Planctomycetota; Planctomycetes; Gemmatales; Gemmataceae; Gemmata	0.999974	Bacteria	Planctomycetota	Planctomycetes	Gemmatales	Gemmataceae	Gemmata		ASV3142	Rhizosphere
947cf85cbce0c092f2ee309d207cb3d5	8.87369	6.04479	1.42652	4.23744	2.26087e-05	0.00274891	Bacteria; Chloroflexi; Anaerolineae; SBR1031; SBR1031; SBR1031	0.99974	Bacteria	Chloroflexi	Anaerolineae	SBR1031	SBR1031	SBR1031		ASV2461	Rhizosphere
97e35c9e39c608106f4feaf37ec6c2be	36.499	-4.42512	1.0195	-4.3405	1.42162e-05	0.0018788	Bacteria; Acidobacteriota; Blastocatellia; Pyrinomonadales; Pyrinomonadaceae; RB41; uncultured_soil	0.815039	Bacteria	Acidobacteriota	Blastocatellia	Pyrinomonadales	Pyrinomonadaceae	RB41	uncultured_soil	ASV691	Rhizosphere
97ff9d71c88de7b105f84897f11d6e18	11.1465	-5.80494	1.18946	-4.8803	1.05925e-06	0.000201236	Bacteria; Zixibacteria; Zixibacteria; Zixibacteria; Zixibacteria; Zixibacteria; uncultured_prokaryote	0.857665	Bacteria	Zixibacteria	Zixibacteria	Zixibacteria	Zixibacteria	Zixibacteria	uncultured_prokaryote	ASV2078	Rhizosphere
99ac326ad7eeb56d91bc8cdf7e4cd6fa	12.808	6.2504	1.58757	3.93708	8.24792e-05	0.0080874	Bacteria; Planctomycetota; Phycisphaerae; Tepidisphaerales; WD2101_soil_group; WD2101_soil_group	1	Bacteria	Planctomycetota	Phycisphaerae	Tepidisphaerales	WD2101_soil_group	WD2101_soil_group		ASV2040	Rhizosphere
9ff970df57c99f30fba5c56445266fa9	16.7795	7.36841	1.31326	5.61079	2.01407e-08	8.74588e-06	Bacteria; Proteobacteria; Alphaproteobacteria; uncultured; uncultured; uncultured	0.823865	Bacteria	Proteobacteria	Alphaproteobacteria	uncultured	uncultured	uncultured		ASV1552	Rhizosphere
a0cca8274d6ec172315d3412d60ff634	7.92921	6.10097	1.61685	3.77336	0.000161062	0.0147938	Bacteria; Chloroflexi; Anaerolineae; SBR1031; A4b; A4b; uncultured_bacterium	0.944236	Bacteria	Chloroflexi	Anaerolineae	SBR1031	A4b	A4b	uncultured_bacterium	ASV2695	Rhizosphere
a630aebb8f00c21e6af0afa90b8eb0c9	11.0517	-7.15014	1.5305	-4.67178	2.98604e-06	0.000469477	Bacteria; Dependentiae; Babeliae; Babeliales	1	Bacteria	Dependentiae	Babeliae	Babeliales				ASV2189	Rhizosphere
a9f7b34c2241c77f47b0905d330877ca	12.8421	6.94823	1.31696	5.27598	1.32051e-07	3.54169e-05	Bacteria; Elusimicrobiota; Elusimicrobia; MVP-88; MVP-88; MVP-88; uncultured_bacterium	0.999998	Bacteria	Elusimicrobiota	Elusimicrobia	MVP-88	MVP-88	MVP-88	uncultured_bacterium	ASV2026	Rhizosphere
adc65225753e3b056169cae6399062fd	12.2829	6.72528	1.50313	4.47419	7.67016e-06	0.00105976	Bacteria; Chloroflexi; Anaerolineae; SBR1031; A4b; A4b; uncultured_bacterium	0.996699	Bacteria	Chloroflexi	Anaerolineae	SBR1031	A4b	A4b	uncultured_bacterium	ASV1737	Rhizosphere
ae6950a8c56b4a40c699a68dff2f32ba	15.7138	5.57471	1.3728	4.06082	4.89007e-05	0.00524619	Bacteria; Desulfobacterota; Desulfuromonadia; Geobacterales; Geobacteraceae	0.999998	Bacteria	Desulfobacterota	Desulfuromonadia	Geobacterales	Geobacteraceae			ASV1505	Rhizosphere
afb2678538d22bdf47f8c26461d48aa4	3.52279	5.90745	1.49521	3.95091	7.78531e-05	0.00771677	Bacteria; Verrucomicrobiota; Verrucomicrobiae; Chthoniobacterales; Chthoniobacteraceae	0.955052	Bacteria	Verrucomicrobiota	Verrucomicrobiae	Chthoniobacterales	Chthoniobacteraceae			ASV3817	Rhizosphere
b06a52628d8aeaaa00c4dbbdde6a027a	21.2433	6.79363	1.18637	5.72638	1.02599e-08	5.84748e-06	Bacteria; GAL15; GAL15; GAL15; GAL15; GAL15; uncultured_bacterium	1	Bacteria	GAL15	GAL15	GAL15	GAL15	GAL15	uncultured_bacterium	ASV1432	Rhizosphere
b2af50d0cc952cd7267d0b96963622de	7.9032	5.67457	1.08493	5.23036	1.69183e-07	4.40794e-05	Bacteria; Chloroflexi; Chloroflexia; Chloroflexales; Roseiflexaceae; uncultured; uncultured_bacterium	1	Bacteria	Chloroflexi	Chloroflexia	Chloroflexales	Roseiflexaceae	uncultured	uncultured_bacterium	ASV2481	Rhizosphere
b32c31cdf2e8499f2dcf74dc1dca50df	22.53	6.10592	1.58749	3.84628	0.000119923	0.0111589	Bacteria; Actinobacteriota; Thermoleophilia; Solirubrobacterales; 67-14; 67-14; metagenome	0.832915	Bacteria	Actinobacteriota	Thermoleophilia	Solirubrobacterales	67-14	67-14	metagenome	ASV927	Rhizosphere
b51ee9d24b4b3d863fd7cc51a9e4b12a	21.9766	6.88958	1.37098	5.02531	5.02623e-07	0.000108582	Bacteria; Proteobacteria; Alphaproteobacteria; Sphingomonadales; Sphingomonadaceae; Novosphingobium	0.997306	Bacteria	Proteobacteria	Alphaproteobacteria	Sphingomonadales	Sphingomonadaceae	Novosphingobium		ASV1254	Rhizosphere
b5228bfb928bfe7d7e0538187ba95ef3	7.96837	7.00915	1.52536	4.59508	4.32586e-06	0.000646681	Bacteria; Planctomycetota; Phycisphaerae; Phycisphaerales; Phycisphaeraceae; SM1A02; uncultured_bacterium	0.893171	Bacteria	Planctomycetota	Phycisphaerae	Phycisphaerales	Phycisphaeraceae	SM1A02	uncultured_bacterium	ASV2482	Rhizosphere
b6dfa14ae6dc70c54c4cb0366a81c3a6	44.9973	-4.54196	1.09583	-4.14476	3.40175e-05	0.00387757	Archaea; Nanoarchaeota; Nanoarchaeia; Woesearchaeales; Woesearchaeales; Woesearchaeales; uncultured_euryarchaeote	0.981287	Archaea	Nanoarchaeota	Nanoarchaeia	Woesearchaeales	Woesearchaeales	Woesearchaeales	uncultured_euryarchaeote	ASV599	Rhizosphere
b890adbd0a0103ae6e7d1681a7bb3868	5.84568	5.64431	1.6228	3.47812	0.000504941	0.0408996	Bacteria; Chloroflexi; Anaerolineae; Anaerolineales; Anaerolineaceae; Anaerolinea; uncultured_Chloroflexi	0.905067	Bacteria	Chloroflexi	Anaerolineae	Anaerolineales	Anaerolineaceae	Anaerolinea	uncultured_Chloroflexi	ASV3036	Rhizosphere
ba0a0aed949450d0e0f6ded6c0a0a14f	18.9832	6.48684	1.77435	3.65588	0.000256297	0.0220862	Bacteria; Proteobacteria; Alphaproteobacteria; Dongiales; Dongiaceae; Dongia; metagenome	0.951491	Bacteria	Proteobacteria	Alphaproteobacteria	Dongiales	Dongiaceae	Dongia	metagenome	ASV1235	Rhizosphere
bb3439d6dabdf32b779fa52cd76c7e9e	10.573	6.38952	1.54649	4.13162	3.60209e-05	0.00400579	Bacteria; Chloroflexi; Anaerolineae; SBR1031; SBR1031; SBR1031; uncultured_Gemmatimonadetes	0.712645	Bacteria	Chloroflexi	Anaerolineae	SBR1031	SBR1031	SBR1031	uncultured_Gemmatimonadetes	ASV2090	Rhizosphere
bdfadda257c4d1e06be8c397a540fcf7	19.6257	-5.95713	1.24141	-4.79868	1.59712e-06	0.000284864	Bacteria; Bacteroidota; Kryptonia; Kryptoniales; BSV26; BSV26; Ignavibacteria_bacterium	0.990947	Bacteria	Bacteroidota	Kryptonia	Kryptoniales	BSV26	BSV26	Ignavibacteria_bacterium	ASV1362	Rhizosphere
be06a035c155a65f5989a74fa780eaeb	164.159	-7.25709	1.1285	-6.43075	1.26976e-10	1.28655e-07	Bacteria; Proteobacteria; Gammaproteobacteria; Burkholderiales; Rhodocyclaceae	0.998856	Bacteria	Proteobacteria	Gammaproteobacteria	Burkholderiales	Rhodocyclaceae			ASV59	Rhizosphere
be94f534c57662f4e32fec0b238b98c7	21.3971	6.40086	1.15649	5.53475	3.11674e-08	1.13686e-05	Bacteria; Elusimicrobiota; Lineage_IIc; Lineage_IIc; Lineage_IIc; Lineage_IIc; uncultured_prokaryote	0.999993	Bacteria	Elusimicrobiota	Lineage_IIc	Lineage_IIc	Lineage_IIc	Lineage_IIc	uncultured_prokaryote	ASV1451	Rhizosphere
c49a82de7e9e1b17d9920ed823045f5f	79.3505	6.19846	1.29757	4.77696	1.77963e-06	0.000306198	Bacteria; Acidobacteriota; Vicinamibacteria; Vicinamibacterales; uncultured; uncultured; uncultured_bacterium	0.880218	Bacteria	Acidobacteriota	Vicinamibacteria	Vicinamibacterales	uncultured	uncultured	uncultured_bacterium	ASV170	Rhizosphere
c848e07a115c4e46536610d591c926d0	6.69166	6.58367	1.76418	3.73186	0.000190067	0.0169924	Bacteria; Verrucomicrobiota; Verrucomicrobiae; Pedosphaerales; Pedosphaeraceae; Pedosphaeraceae; uncultured_soil	0.960756	Bacteria	Verrucomicrobiota	Verrucomicrobiae	Pedosphaerales	Pedosphaeraceae	Pedosphaeraceae	uncultured_soil	ASV2665	Rhizosphere
ca2955508bb7d05c96b034e2a34d95f7	71.0398	7.93379	1.20342	6.59272	4.31853e-11	4.92259e-08	Bacteria; Chloroflexi; Anaerolineae; SBR1031; SBR1031; SBR1031; uncultured_bacterium	0.977625	Bacteria	Chloroflexi	Anaerolineae	SBR1031	SBR1031	SBR1031	uncultured_bacterium	ASV265	Rhizosphere
cc2915b764b53d86be9c17337954ba02	71.0968	6.47715	1.32237	4.89813	9.6753e-07	0.000187721	Bacteria; Proteobacteria; Gammaproteobacteria; Burkholderiales; Comamonadaceae	0.999999	Bacteria	Proteobacteria	Gammaproteobacteria	Burkholderiales	Comamonadaceae			ASV305	Rhizosphere
cce3357b44b235f4c8b94b3d88ba7e0c	12.508	6.13333	1.69677	3.61471	0.000300687	0.0256259	Bacteria; Chloroflexi; Anaerolineae; SBR1031; A4b; A4b	0.998421	Bacteria	Chloroflexi	Anaerolineae	SBR1031	A4b	A4b		ASV1090	Rhizosphere
cefd32605f7f46944a1d407cde3a5b3b	30.8764	-6.972	1.38383	-5.03818	4.69984e-07	0.000107145	Bacteria; Proteobacteria; Gammaproteobacteria; Pseudomonadales; Moraxellaceae; Permianibacter; Permianibacter_aggregans	0.857137	Bacteria	Proteobacteria	Gammaproteobacteria	Pseudomonadales	Moraxellaceae	Permianibacter	Permianibacter_aggregans	ASV882	Rhizosphere
d45a379c91f2b5c9fe72fbe6183b2f01	5.40044	6.61849	1.54663	4.27928	1.87498e-05	0.00234218	Bacteria; Verrucomicrobiota; Verrucomicrobiae; Pedosphaerales; Pedosphaeraceae; SH3-11	0.710442	Bacteria	Verrucomicrobiota	Verrucomicrobiae	Pedosphaerales	Pedosphaeraceae	SH3-11		ASV3552	Rhizosphere
d4caf3880edb118966c1bb02273dab60	15.0452	5.99801	1.1621	5.16135	2.45176e-07	6.21045e-05	Bacteria; Planctomycetota; Planctomycetes; Planctomycetales; uncultured; uncultured	0.999996	Bacteria	Planctomycetota	Planctomycetes	Planctomycetales	uncultured	uncultured		ASV1831	Rhizosphere
ded3a7805346b42a6dd3cb16113bd21d	32.8105	7.26876	1.09002	6.66848	2.58459e-11	4.35574e-08	Bacteria; Bacteroidota; Bacteroidia; Cytophagales; Microscillaceae; uncultured; Sorangium_cellulosum	0.885185	Bacteria	Bacteroidota	Bacteroidia	Cytophagales	Microscillaceae	uncultured	Sorangium_cellulosum	ASV731	Rhizosphere
e059a8f9a711b904e7a9395928ce9d04	21.8727	6.5597	0.971202	6.7542	1.43623e-11	4.35574e-08	Bacteria; Planctomycetota; Pla4_lineage; Pla4_lineage; Pla4_lineage; Pla4_lineage; uncultured_planctomycete	0.84225	Bacteria	Planctomycetota	Pla4_lineage	Pla4_lineage	Pla4_lineage	Pla4_lineage	uncultured_planctomycete	ASV1449	Rhizosphere
e08fd381795069cc613a77ffccc25918	10.8459	6.08326	1.07351	5.66671	1.45568e-08	6.63718e-06	Bacteria; Chloroflexi; Anaerolineae; SBR1031; A4b; A4b; uncultured_sludge	0.999844	Bacteria	Chloroflexi	Anaerolineae	SBR1031	A4b	A4b	uncultured_sludge	ASV1992	Rhizosphere
e234c0d07b0652afe259ec8b7d551ecb	9.30441	5.60718	1.37762	4.07018	4.69759e-05	0.00509968	Bacteria; Myxococcota; Myxococcia; Myxococcales; Myxococcaceae; P3OB-42; metagenome	0.884369	Bacteria	Myxococcota	Myxococcia	Myxococcales	Myxococcaceae	P3OB-42	metagenome	ASV2331	Rhizosphere
e4d8b176cfb34773ee5429bee358642f	32.1374	7.2517	1.71813	4.2207	2.43548e-05	0.00292226	Archaea; Nanoarchaeota; Nanoarchaeia; Woesearchaeales; Woesearchaeales; Woesearchaeales; uncultured_euryarchaeote	0.998103	Archaea	Nanoarchaeota	Nanoarchaeia	Woesearchaeales	Woesearchaeales	Woesearchaeales	uncultured_euryarchaeote	ASV827	Rhizosphere
e6a98def510c55f19ab9ca49cac05124	19.1665	6.3958	1.83939	3.47713	0.000506817	0.0408996	Bacteria; Verrucomicrobiota; Verrucomicrobiae; Pedosphaerales; Pedosphaeraceae; Ellin516; uncultured_bacterium	0.994081	Bacteria	Verrucomicrobiota	Verrucomicrobiae	Pedosphaerales	Pedosphaeraceae	Ellin516	uncultured_bacterium	ASV1595	Rhizosphere
e85dd201eecbaa30a32ef92ab030b1a1	12.6925	6.68747	1.33867	4.99559	5.86559e-07	0.000121564	Bacteria; Acidobacteriota; Thermoanaerobaculia; Thermoanaerobaculales; Thermoanaerobaculaceae; Subgroup_10	0.999951	Bacteria	Acidobacteriota	Thermoanaerobaculia	Thermoanaerobaculales	Thermoanaerobaculaceae	Subgroup_10		ASV2046	Rhizosphere
ec63d4f639ec4f2124f95c2809ad6c70	17.914	6.82879	1.48321	4.60407	4.14317e-06	0.000629693	Bacteria; Proteobacteria; Alphaproteobacteria; Dongiales; Dongiaceae; Dongia; uncultured_bacterium	0.854028	Bacteria	Proteobacteria	Alphaproteobacteria	Dongiales	Dongiaceae	Dongia	uncultured_bacterium	ASV1507	Rhizosphere
ede15fb563222a59b54464ff3857badb	14.3164	6.78124	1.19633	5.66839	1.44147e-08	6.63718e-06	Bacteria; Proteobacteria; Gammaproteobacteria; PLTA13; PLTA13; PLTA13	1	Bacteria	Proteobacteria	Gammaproteobacteria	PLTA13	PLTA13	PLTA13		ASV1820	Rhizosphere
ee98d4ec5db6832bb3adf8ad83d42928	10.6175	6.24982	1.47151	4.24722	2.1644e-05	0.00266719	Bacteria; Chloroflexi; Anaerolineae; SBR1031; SBR1031; SBR1031; uncultured_soil	0.999983	Bacteria	Chloroflexi	Anaerolineae	SBR1031	SBR1031	SBR1031	uncultured_soil	ASV2204	Rhizosphere
f02bdba2ad08071f0485e945922a282f	5.92128	6.08006	1.53031	3.97309	7.09468e-05	0.00718849	Bacteria; Proteobacteria; Gammaproteobacteria; Burkholderiales; TRA3-20; TRA3-20; uncultured_Nitrosospira	0.990295	Bacteria	Proteobacteria	Gammaproteobacteria	Burkholderiales	TRA3-20	TRA3-20	uncultured_Nitrosospira	ASV3150	Rhizosphere
f55160517fd986607a75ab31eccecc7b	419.586	-7.67892	1.26311	-6.07936	1.20663e-09	7.44996e-07	Bacteria; Proteobacteria; Gammaproteobacteria; Burkholderiales; Gallionellaceae; Sideroxydans	0.928511	Bacteria	Proteobacteria	Gammaproteobacteria	Burkholderiales	Gallionellaceae	Sideroxydans		ASV12	Rhizosphere
f80f4668ae041dcb9fa87eeeeb0025a9	27.634	6.5252	0.918674	7.10284	1.22216e-12	1.11449e-08	Bacteria; Chloroflexi; Chloroflexia; Chloroflexales; Roseiflexaceae; uncultured; uncultured_bacterium	0.999477	Bacteria	Chloroflexi	Chloroflexia	Chloroflexales	Roseiflexaceae	uncultured	uncultured_bacterium	ASV1034	Rhizosphere
fab3510356070390bce8ea3570c6cb07	8.10031	5.88107	1.60885	3.65545	0.000256732	0.0220862	Bacteria; Proteobacteria; Gammaproteobacteria; Burkholderiales; Nitrosomonadaceae; mle1-7; uncultured_beta	0.759003	Bacteria	Proteobacteria	Gammaproteobacteria	Burkholderiales	Nitrosomonadaceae	mle1-7	uncultured_beta	ASV2515	Rhizosphere
faf12d1e8ced164ada65be05df6962d1	24.4292	7.1292	1.74118	4.09447	4.23132e-05	0.00464884	Bacteria; Acidobacteriota; Vicinamibacteria; Subgroup_17; Subgroup_17; Subgroup_17	1	Bacteria	Acidobacteriota	Vicinamibacteria	Subgroup_17	Subgroup_17	Subgroup_17		ASV1081	Rhizosphere
fc7c188041a7aa2c0450e33e3adf16d0	26.6004	-6.04006	1.63774	-3.68805	0.000225978	0.0199837	Bacteria; Proteobacteria; Gammaproteobacteria; Burkholderiales; Comamonadaceae	0.999995	Bacteria	Proteobacteria	Gammaproteobacteria	Burkholderiales	Comamonadaceae			ASV815	Rhizosphere
00e92cea08b5132944c37fbd31974739	53.2205	-4.01023	1.10347	-3.63418	0.000278867	0.013511	Archaea; Nanoarchaeota; Nanoarchaeia; Woesearchaeales; Woesearchaeales; Woesearchaeales	0.999907	Archaea	Nanoarchaeota	Nanoarchaeia	Woesearchaeales	Woesearchaeales	Woesearchaeales		ASV551	Endosphere
02168ccfc210ea506756c782dda04d73	21.6591	-5.25643	1.1774	-4.46444	8.02774e-06	0.000642149	Bacteria; Planctomycetota; OM190; OM190; OM190; OM190; uncultured_soil	0.980677	Bacteria	Planctomycetota	OM190	OM190	OM190	OM190	uncultured_soil	ASV1298	Endosphere
028bacb59234baa97cc3cbb1a7d1a0ee	68.9198	-5.28974	1.0756	-4.91794	8.7461e-07	9.06314e-05	Bacteria; Nitrospirota; Thermodesulfovibrionia; uncultured; uncultured; uncultured; uncultured_bacterium	0.999801	Bacteria	Nitrospirota	Thermodesulfovibrionia	uncultured	uncultured	uncultured	uncultured_bacterium	ASV296	Endosphere
02a554deeccd831fb94ed44a812fb52c	48.1403	-6.43631	1.13184	-5.68659	1.29601e-08	2.70781e-06	Bacteria; Desulfobacterota; Desulfobulbia; Desulfobulbales; uncultured; uncultured; uncultured_bacterium	0.999871	Bacteria	Desulfobacterota	Desulfobulbia	Desulfobulbales	uncultured	uncultured	uncultured_bacterium	ASV531	Endosphere
03a4a1a8f001b0b209e88b0088e9c45a	37.2734	-3.83911	1.14228	-3.36091	0.000776864	0.0332593	Bacteria; Chloroflexi; Anaerolineae; SBR1031; SBR1031; SBR1031; uncultured_soil	0.99922	Bacteria	Chloroflexi	Anaerolineae	SBR1031	SBR1031	SBR1031	uncultured_soil	ASV817	Endosphere
0682e0e55f746481bbc3faa15ed7bfd3	25.1574	4.22283	1.07617	3.92393	8.71165e-05	0.00499632	Bacteria; Gemmatimonadota; Longimicrobia; Longimicrobiales; Longimicrobiaceae; YC-ZSS-LKJ147; uncultured_bacterium	0.999565	Bacteria	Gemmatimonadota	Longimicrobia	Longimicrobiales	Longimicrobiaceae	YC-ZSS-LKJ147	uncultured_bacterium	ASV1188	Endosphere
0683f913ecd6befa2e067ceeffe180ad	41.3853	5.24173	1.37658	3.8078	0.000140211	0.00752109	Bacteria; Acidobacteriota; Vicinamibacteria; Vicinamibacterales; Vicinamibacteraceae; Vicinamibacteraceae	0.999949	Bacteria	Acidobacteriota	Vicinamibacteria	Vicinamibacterales	Vicinamibacteraceae	Vicinamibacteraceae		ASV659	Endosphere
06987511bc86503db181b1d18852de2a	23.5818	5.7417	1.47481	3.89318	9.89403e-05	0.00556583	Bacteria; Planctomycetota; Planctomycetes; Planctomycetales; Rubinisphaeraceae; SH-PL14; uncultured_bacterium	0.974336	Bacteria	Planctomycetota	Planctomycetes	Planctomycetales	Rubinisphaeraceae	SH-PL14	uncultured_bacterium	ASV1021	Endosphere
07570a2fddeb35d95eda4bed7b85ca9e	31.0703	5.31655	0.93451	5.68914	1.27683e-08	2.70781e-06	Bacteria; Actinobacteriota; MB-A2-108; MB-A2-108; MB-A2-108; MB-A2-108; Actinobacteria_bacterium	0.999029	Bacteria	Actinobacteriota	MB-A2-108	MB-A2-108	MB-A2-108	MB-A2-108	Actinobacteria_bacterium	ASV950	Endosphere
07c18427f7becc39c50872822a75889c	28.7928	-4.74283	0.983068	-4.82452	1.40343e-06	0.000134714	Bacteria; Acidobacteriota; Holophagae; Subgroup_7; Subgroup_7; Subgroup_7; uncultured_Acidobacteria	0.766024	Bacteria	Acidobacteriota	Holophagae	Subgroup_7	Subgroup_7	Subgroup_7	uncultured_Acidobacteria	ASV1012	Endosphere
0819914bf2153508b14501a977297eed	50.7522	-5.2468	0.968132	-5.41951	5.97642e-08	8.65063e-06	Bacteria; Acidobacteriota; Acidobacteriae; Acidobacteriales; Koribacteraceae; Candidatus_Koribacter; uncultured_Acidobacteria	0.82114	Bacteria	Acidobacteriota	Acidobacteriae	Acidobacteriales	Koribacteraceae	Candidatus_Koribacter	uncultured_Acidobacteria	ASV503	Endosphere
0827e45aa285a4affbc0bd3fd59eb6f4	25.5482	-5.13127	1.44686	-3.54648	0.000390411	0.0180719	Bacteria; Proteobacteria; Alphaproteobacteria; Caulobacterales; Caulobacteraceae	1	Bacteria	Proteobacteria	Alphaproteobacteria	Caulobacterales	Caulobacteraceae			ASV1231	Endosphere
08436f3657bed9ce4b803c66edfcc352	30.3847	-3.90601	1.11132	-3.51474	0.00044018	0.0197734	Bacteria; Bacteroidota; Bacteroidia; Chitinophagales; Chitinophagaceae; Terrimonas	0.713395	Bacteria	Bacteroidota	Bacteroidia	Chitinophagales	Chitinophagaceae	Terrimonas		ASV1008	Endosphere
08f95d23cca0dfece31e6c1685dbabae	44.2795	-5.14476	0.976717	-5.2674	1.38368e-07	1.9412e-05	Bacteria; Chloroflexi; JG30-KF-CM66; JG30-KF-CM66; JG30-KF-CM66; JG30-KF-CM66	0.999985	Bacteria	Chloroflexi	JG30-KF-CM66	JG30-KF-CM66	JG30-KF-CM66	JG30-KF-CM66		ASV641	Endosphere
09aa002a2f42aaa4bce28e5c6737e22a	98.6619	-5.65984	0.954976	-5.92668	3.09112e-09	8.54181e-07	Bacteria; Acidobacteriota; Vicinamibacteria; Vicinamibacterales; uncultured; uncultured; uncultured_bacterium	0.970355	Bacteria	Acidobacteriota	Vicinamibacteria	Vicinamibacterales	uncultured	uncultured	uncultured_bacterium	ASV221	Endosphere
0a9495dc2a22f1eefcd9e4e4ebd2617f	212.505	-5.3496	0.940969	-5.68521	1.30654e-08	2.70781e-06	Bacteria; Proteobacteria; Gammaproteobacteria; Burkholderiales; Rhodocyclaceae; Azoarcus	0.977809	Bacteria	Proteobacteria	Gammaproteobacteria	Burkholderiales	Rhodocyclaceae	Azoarcus		ASV61	Endosphere
0c6c521bd18aaae20eef8f81197b7685	5.71922	-5.25353	1.55292	-3.383	0.000716993	0.030987	Bacteria; Planctomycetota; Planctomycetes; Gemmatales; Gemmataceae; uncultured; metagenome	0.731436	Bacteria	Planctomycetota	Planctomycetes	Gemmatales	Gemmataceae	uncultured	metagenome	ASV3190	Endosphere
0d1f00101bfc39f2831469f697f6e6c6	20.2693	6.73737	1.3262	5.08019	3.77055e-07	4.52417e-05	Bacteria; Acidobacteriota; Thermoanaerobaculia; Thermoanaerobaculales; Thermoanaerobaculaceae; Subgroup_10	0.999999	Bacteria	Acidobacteriota	Thermoanaerobaculia	Thermoanaerobaculales	Thermoanaerobaculaceae	Subgroup_10		ASV1264	Endosphere
0ec5f781e856c6c1d37d791f43a23a1e	38.7741	4.87879	1.19509	4.08238	4.45771e-05	0.00280344	Bacteria; Gemmatimonadota; Gemmatimonadetes; Gemmatimonadales; Gemmatimonadaceae; uncultured; uncultured_prokaryote	0.887803	Bacteria	Gemmatimonadota	Gemmatimonadetes	Gemmatimonadales	Gemmatimonadaceae	uncultured	uncultured_prokaryote	ASV736	Endosphere
0f700b983207ec336ed4b4679028b514	134.58	-4.47691	0.950938	-4.70789	2.50294e-06	0.000230549	Bacteria; Methylomirabilota; Methylomirabilia; Rokubacteriales; Rokubacteriales; Rokubacteriales; uncultured_bacterium	0.99505	Bacteria	Methylomirabilota	Methylomirabilia	Rokubacteriales	Rokubacteriales	Rokubacteriales	uncultured_bacterium	ASV141	Endosphere
113d31b301d63e6764e0ab48616d6166	57.2331	4.5839	0.920455	4.98003	6.3574e-07	6.82036e-05	Bacteria; Bacteroidota; Bacteroidia; Sphingobacteriales; AKYH767; AKYH767; metagenome	0.763828	Bacteria	Bacteroidota	Bacteroidia	Sphingobacteriales	AKYH767	AKYH767	metagenome	ASV485	Endosphere
119908afd6b8725664b32325ecff6aa8	18.3433	-6.31844	1.27601	-4.95171	7.35654e-07	7.80049e-05	Bacteria; Chloroflexi; Anaerolineae; SBR1031; SBR1031; SBR1031	0.999976	Bacteria	Chloroflexi	Anaerolineae	SBR1031	SBR1031	SBR1031		ASV891	Endosphere
141ece3e922aa5338b7901593e122432	26.4009	-5.21471	1.0239	-5.09297	3.525e-07	4.3698e-05	Bacteria; Chloroflexi; Dehalococcoidia; S085; S085; S085; metagenome	0.909412	Bacteria	Chloroflexi	Dehalococcoidia	S085	S085	S085	metagenome	ASV1016	Endosphere
14a05c88648e30f537b035ca7d1cc784	15.1392	-4.75813	1.05609	-4.50542	6.62424e-06	0.000539344	Bacteria; Armatimonadota; Chthonomonadetes; Chthonomonadales; Chthonomonadaceae; Chthonomonas	0.999999	Bacteria	Armatimonadota	Chthonomonadetes	Chthonomonadales	Chthonomonadaceae	Chthonomonas		ASV1734	Endosphere
14e46f2d6be2946d7a8ae9b2c82d146b	31.4038	-7.08639	1.19847	-5.91289	3.36166e-09	9.01616e-07	Bacteria; Acidobacteriota; Holophagae; Subgroup_7; Subgroup_7; Subgroup_7	1	Bacteria	Acidobacteriota	Holophagae	Subgroup_7	Subgroup_7	Subgroup_7		ASV941	Endosphere
153c10820774273b40755b07af5bebfd	85.5308	5.55859	0.990999	5.60908	2.03409e-08	3.67436e-06	Bacteria; Actinobacteriota; Actinobacteria; Propionibacteriales; Nocardioidaceae; Marmoricola	0.837153	Bacteria	Actinobacteriota	Actinobacteria	Propionibacteriales	Nocardioidaceae	Marmoricola		ASV160	Endosphere
155b212b7b47fe6ecb24c63a79969ff4	40.5764	-4.55802	1.10754	-4.11544	3.86437e-05	0.00248163	Bacteria; Acidobacteriota; Blastocatellia; Pyrinomonadales; Pyrinomonadaceae; RB41	0.998459	Bacteria	Acidobacteriota	Blastocatellia	Pyrinomonadales	Pyrinomonadaceae	RB41		ASV743	Endosphere
19a84a2d96879685eb1d2a2604666897	116.079	-3.72218	1.02578	-3.62863	0.000284929	0.0136751	Bacteria; Proteobacteria; Gammaproteobacteria; Burkholderiales; TRA3-20; TRA3-20	0.999765	Bacteria	Proteobacteria	Gammaproteobacteria	Burkholderiales	TRA3-20	TRA3-20		ASV180	Endosphere
1c3d6fdefa7f9f9c7b9556387d9539aa	159.199	-5.10069	0.927432	-5.4998	3.80221e-08	6.08287e-06	Bacteria; Acidobacteriota; Holophagae; Subgroup_7; Subgroup_7; Subgroup_7; uncultured_Thermaerobacter	0.998131	Bacteria	Acidobacteriota	Holophagae	Subgroup_7	Subgroup_7	Subgroup_7	uncultured_Thermaerobacter	ASV111	Endosphere
1c95694e9337a2a7b1600f381e52189e	18.9913	-4.78996	1.23326	-3.88399	0.000102755	0.00571353	Bacteria; Chloroflexi; Anaerolineae; SBR1031; SBR1031; SBR1031; uncultured_Gemmatimonadetes	0.879356	Bacteria	Chloroflexi	Anaerolineae	SBR1031	SBR1031	SBR1031	uncultured_Gemmatimonadetes	ASV1466	Endosphere
20a41104dbb7a0865e6b785c44bf7a11	26.5936	4.84719	1.12533	4.30734	1.65229e-05	0.00117713	Bacteria; Chloroflexi; Anaerolineae; RBG-13-54-9; RBG-13-54-9; RBG-13-54-9; uncultured_Caldilineaceae	0.946606	Bacteria	Chloroflexi	Anaerolineae	RBG-13-54-9	RBG-13-54-9	RBG-13-54-9	uncultured_Caldilineaceae	ASV1082	Endosphere
22e08671d3e5e31660eb9e9f78e6ade5	53.5177	-9.50347	1.39941	-6.79104	1.1133e-11	9.22924e-09	Bacteria; Fibrobacterota; Fibrobacteria; Fibrobacterales; Fibrobacteraceae; uncultured; Juncus_effusus	0.994406	Bacteria	Fibrobacterota	Fibrobacteria	Fibrobacterales	Fibrobacteraceae	uncultured	Juncus_effusus	ASV438	Endosphere
22ef800887870ed5b6d0647793b4ff0d	26.808	-5.86611	1.52794	-3.83923	0.00012342	0.0066992	Bacteria; Patescibacteria; Saccharimonadia; Saccharimonadales; LWQ8; LWQ8; uncultured_bacterium	0.999796	Bacteria	Patescibacteria	Saccharimonadia	Saccharimonadales	LWQ8	LWQ8	uncultured_bacterium	ASV1058	Endosphere
2370b8c120b07bf43e7c9af5435a5f8d	55.3501	-4.57774	0.917142	-4.9913	5.9973e-07	6.52135e-05	Bacteria; Acidobacteriota; Vicinamibacteria; Vicinamibacterales; uncultured; uncultured	0.999849	Bacteria	Acidobacteriota	Vicinamibacteria	Vicinamibacterales	uncultured	uncultured		ASV519	Endosphere
2461a8cf82261ae32270bfb8a9e60b2e	15.6467	-4.46418	1.20495	-3.70488	0.000211493	0.0105388	Bacteria; Proteobacteria; Alphaproteobacteria; uncultured; uncultured; uncultured; Lacibacterium_aquatile	0.999969	Bacteria	Proteobacteria	Alphaproteobacteria	uncultured	uncultured	uncultured	Lacibacterium_aquatile	ASV1602	Endosphere
24d83ee94fbf18dce13abc43a2642354	26.3456	-6.19352	1.46698	-4.22196	2.42192e-05	0.00166056	Bacteria; Acidobacteriota; Vicinamibacteria; Subgroup_17; Subgroup_17; Subgroup_17	1	Bacteria	Acidobacteriota	Vicinamibacteria	Subgroup_17	Subgroup_17	Subgroup_17		ASV1075	Endosphere
275dbe232d344fadb2b521e4fed90f07	37.4709	-5.70474	1.32114	-4.31804	1.57419e-05	0.0011484	Bacteria; Chloroflexi; Anaerolineae; Anaerolineales; Anaerolineaceae; uncultured; denitrifying_bacterium	0.97033	Bacteria	Chloroflexi	Anaerolineae	Anaerolineales	Anaerolineaceae	uncultured	denitrifying_bacterium	ASV755	Endosphere
297be7d5a102fa0dae384d611376c979	111.666	6.03072	0.864166	6.97866	2.98005e-12	3.01945e-09	Bacteria; Proteobacteria; Gammaproteobacteria; Burkholderiales; Nitrosomonadaceae; MND1; uncultured_Burkholderiales	0.730232	Bacteria	Proteobacteria	Gammaproteobacteria	Burkholderiales	Nitrosomonadaceae	MND1	uncultured_Burkholderiales	ASV161	Endosphere
2da39b6a5011919c7a8e3d7e6c8b72c0	55.7796	6.24143	0.885411	7.04919	1.79968e-12	2.73521e-09	Bacteria; Actinobacteriota; Acidimicrobiia; Microtrichales; Ilumatobacteraceae; CL500-29_marine_group; metagenome	0.935385	Bacteria	Actinobacteriota	Acidimicrobiia	Microtrichales	Ilumatobacteraceae	CL500-29_marine_group	metagenome	ASV488	Endosphere
2f16c9e5c69bf9fdcb377b6ac4f31728	17.1446	5.07812	1.43249	3.54496	0.000392675	0.0180849	Bacteria; Acidobacteriota; Holophagae; Subgroup_7; Subgroup_7; Subgroup_7	1	Bacteria	Acidobacteriota	Holophagae	Subgroup_7	Subgroup_7	Subgroup_7		ASV1476	Endosphere
2fa942dc543e3aa8307a25748a231e72	38.9356	-4.62894	1.0228	-4.52574	6.01831e-06	0.000508157	Bacteria; Chloroflexi; Anaerolineae; SBR1031; SBR1031; SBR1031; uncultured_soil	0.997131	Bacteria	Chloroflexi	Anaerolineae	SBR1031	SBR1031	SBR1031	uncultured_soil	ASV742	Endosphere
2fd962369b2fbd75efaf8335debbb80d	28.0261	8.7431	2.17072	4.02774	5.63147e-05	0.00344653	Bacteria; Chloroflexi; Chloroflexia; Chloroflexales; Roseiflexaceae; uncultured; uncultured_bacterium	0.904114	Bacteria	Chloroflexi	Chloroflexia	Chloroflexales	Roseiflexaceae	uncultured	uncultured_bacterium	ASV388	Endosphere
30bb8e8a1a5858284d0e7f54bfaf0cbb	158.916	-5.67265	0.935578	-6.06326	1.33392e-09	4.34428e-07	Bacteria; Cyanobacteria; Cyanobacteriia; Cyanobacteriales; Nostocaceae; Nostoc_PCC-7524	0.998597	Bacteria	Cyanobacteria	Cyanobacteriia	Cyanobacteriales	Nostocaceae	Nostoc_PCC-7524		ASV112	Endosphere
30f038b8cd389f15759ca72b7bc035cb	29.8128	-3.75428	1.1156	-3.36526	0.000764709	0.0328933	Bacteria; Acidobacteriota; Acidobacteriae; Bryobacterales; Bryobacteraceae; Bryobacter	0.998728	Bacteria	Acidobacteriota	Acidobacteriae	Bryobacterales	Bryobacteraceae	Bryobacter		ASV992	Endosphere
3125694452d98013214919bea3df321d	22.8191	-6.0507	1.62013	-3.7347	0.000187942	0.00952133	Bacteria; Bacteroidota; Bacteroidia; Cytophagales; Microscillaceae; uncultured	0.998137	Bacteria	Bacteroidota	Bacteroidia	Cytophagales	Microscillaceae	uncultured		ASV1182	Endosphere
31c862c1b2e0ffdd72b11a0b50c208f6	28.0394	5.10292	1.05352	4.84368	1.27455e-06	0.000123645	Bacteria; Firmicutes; Bacilli; Bacillales; Bacillaceae; Bacillus	0.998896	Bacteria	Firmicutes	Bacilli	Bacillales	Bacillaceae	Bacillus		ASV978	Endosphere
32d71ca20b4be52e9564ebbfa8ba44ff	106.036	-5.84312	1.03574	-5.64149	1.68587e-08	3.34205e-06	Bacteria; Verrucomicrobiota; Verrucomicrobiae; Chthoniobacterales; Chthoniobacteraceae; Candidatus_Udaeobacter	1	Bacteria	Verrucomicrobiota	Verrucomicrobiae	Chthoniobacterales	Chthoniobacteraceae	Candidatus_Udaeobacter		ASV192	Endosphere
331ca68ddcd3b66959c04921e08bb521	14.322	5.15714	1.13526	4.54271	5.55347e-06	0.00047329	Bacteria; Acidobacteriota; Thermoanaerobaculia; Thermoanaerobaculales; Thermoanaerobaculaceae; Subgroup_10	0.999549	Bacteria	Acidobacteriota	Thermoanaerobaculia	Thermoanaerobaculales	Thermoanaerobaculaceae	Subgroup_10		ASV1854	Endosphere
3501d03f4da902cab194448b80dbcb86	33.6988	-4.99245	0.98097	-5.08929	3.59398e-07	4.3698e-05	Bacteria; Gemmatimonadota; Gemmatimonadetes; Gemmatimonadales; Gemmatimonadaceae; Gemmatimonas	1	Bacteria	Gemmatimonadota	Gemmatimonadetes	Gemmatimonadales	Gemmatimonadaceae	Gemmatimonas		ASV874	Endosphere
35ed22e9fa79ab018326b68bd06b3bb0	60.1036	-3.55505	1.03596	-3.43165	0.000599917	0.0263011	Bacteria; Myxococcota; Polyangia; Polyangiales; Polyangiaceae; Aetherobacter; uncultured_bacterium	0.905294	Bacteria	Myxococcota	Polyangia	Polyangiales	Polyangiaceae	Aetherobacter	uncultured_bacterium	ASV473	Endosphere
3777c1e75f49dddf9252d83fdcb01834	28.5287	-5.46756	0.860246	-6.35581	2.07334e-10	9.45341e-08	Bacteria; Actinobacteriota; Thermoleophilia; Gaiellales; uncultured; uncultured	1	Bacteria	Actinobacteriota	Thermoleophilia	Gaiellales	uncultured	uncultured		ASV1067	Endosphere
387c384ed6259bee1da09ef15b55ff5f	25.9352	-4.10722	1.22302	-3.35826	0.000784335	0.0334222	Bacteria; Cyanobacteria; Cyanobacteriia; Oxyphotobacteria_Incertae_Sedis; Unknown_Family; Unknown_Family; uncultured_bacterium	0.999888	Bacteria	Cyanobacteria	Cyanobacteriia	Oxyphotobacteria_Incertae_Sedis	Unknown_Family	Unknown_Family	uncultured_bacterium	ASV1160	Endosphere
3a319e8782c55dd3d512a8e1ea54680a	65.9753	8.97999	1.46276	6.13907	8.30047e-10	2.91123e-07	Bacteria; Actinobacteriota; Actinobacteria; Streptosporangiales; Streptosporangiaceae; Microbispora	0.864831	Bacteria	Actinobacteriota	Actinobacteria	Streptosporangiales	Streptosporangiaceae	Microbispora		ASV308	Endosphere
3a9303d40c78c4017d756d2edecc432e	48.1475	7.85286	1.25038	6.28037	3.37778e-10	1.40009e-07	Bacteria; Proteobacteria; Gammaproteobacteria; Xanthomonadales; Rhodanobacteraceae; Tahibacter; uncultured_bacterium	0.967942	Bacteria	Proteobacteria	Gammaproteobacteria	Xanthomonadales	Rhodanobacteraceae	Tahibacter	uncultured_bacterium	ASV446	Endosphere
3b1e12d26037c86c841e182c14f4757f	48.7365	-5.77929	1.0256	-5.63505	1.75003e-08	3.39543e-06	Bacteria; Acidobacteriota; Acidobacteriae; Solibacterales; Solibacteraceae; Candidatus_Solibacter	0.999998	Bacteria	Acidobacteriota	Acidobacteriae	Solibacterales	Solibacteraceae	Candidatus_Solibacter		ASV607	Endosphere
3c34d0c88d15b46c05b70a1e717d01b3	16.5439	-4.02232	1.04585	-3.84597	0.000120077	0.00655678	Bacteria; Cyanobacteria; Cyanobacteriia; Cyanobacteriales; Nostocaceae; Nostoc_PCC-7524	0.999408	Bacteria	Cyanobacteria	Cyanobacteriia	Cyanobacteriales	Nostocaceae	Nostoc_PCC-7524		ASV1773	Endosphere
3dd7cdd89d87ebc129c82038880cee25	28.8859	-4.82594	1.1189	-4.3131	1.60983e-05	0.00116509	Bacteria; Chloroflexi; Gitt-GS-136; Gitt-GS-136; Gitt-GS-136; Gitt-GS-136; uncultured_bacterium	0.992348	Bacteria	Chloroflexi	Gitt-GS-136	Gitt-GS-136	Gitt-GS-136	Gitt-GS-136	uncultured_bacterium	ASV804	Endosphere
3e13231aed395992aab5ebcc3d11b937	78.1384	4.46168	0.870834	5.12346	2.99985e-07	3.79939e-05	Bacteria; Chloroflexi; Anaerolineae; Anaerolineae; Anaerolineae; Anaerolineae; uncultured_Bellilinea	1	Bacteria	Chloroflexi	Anaerolineae	Anaerolineae	Anaerolineae	Anaerolineae	uncultured_Bellilinea	ASV319	Endosphere
3e9f4569c6a497528a6eebff28f3ad29	10.302	-7.40834	1.23599	-5.99387	2.04903e-09	6.03125e-07	Bacteria; Firmicutes; Bacilli; Bacillales; Bacillaceae; Fictibacillus	0.998909	Bacteria	Firmicutes	Bacilli	Bacillales	Bacillaceae	Fictibacillus		ASV2063	Endosphere
3ee8de18f1f9dd126af04f6880d8339a	35.9254	-5.06039	0.96449	-5.2467	1.54845e-07	2.13945e-05	Bacteria; Chloroflexi; Anaerolineae; RBG-13-54-9; RBG-13-54-9; RBG-13-54-9	0.999894	Bacteria	Chloroflexi	Anaerolineae	RBG-13-54-9	RBG-13-54-9	RBG-13-54-9		ASV801	Endosphere
4190ed51766525ed6d51574a2c850a88	41.7066	-5.26438	0.978773	-5.37855	7.50868e-08	1.06987e-05	Bacteria; Actinobacteriota; Actinobacteria; Propionibacteriales; Nocardioidaceae; Nocardioides	0.999914	Bacteria	Actinobacteriota	Actinobacteria	Propionibacteriales	Nocardioidaceae	Nocardioides		ASV668	Endosphere
4242b29cb9e2fb9900f6245cf2c2c79e	36.2599	5.27756	0.927312	5.69124	1.26118e-08	2.70781e-06	Bacteria; Chloroflexi; Anaerolineae; SBR1031; SBR1031; SBR1031; uncultured_Gemmatimonadetes	0.827736	Bacteria	Chloroflexi	Anaerolineae	SBR1031	SBR1031	SBR1031	uncultured_Gemmatimonadetes	ASV811	Endosphere
4299d521ad9a471074686086241ac5d3	38.911	-4.83054	0.951804	-5.07515	3.872e-07	4.58556e-05	Bacteria; Chloroflexi; Anaerolineae; SBR1031; SBR1031; SBR1031; uncultured_Gemmatimonadetes	0.914834	Bacteria	Chloroflexi	Anaerolineae	SBR1031	SBR1031	SBR1031	uncultured_Gemmatimonadetes	ASV751	Endosphere
43e5fe60461681399e5cdbd79d9e4f8f	36.0388	-6.24238	0.988516	-6.3149	2.70331e-10	1.17388e-07	Bacteria; Proteobacteria; Gammaproteobacteria; Burkholderiales; SC-I-84; SC-I-84; uncultured_organism	0.833664	Bacteria	Proteobacteria	Gammaproteobacteria	Burkholderiales	SC-I-84	SC-I-84	uncultured_organism	ASV710	Endosphere
443a1b6e9bb8b8434623dbabf8c5a719	27.3101	5.49285	1.2617	4.35354	1.33957e-05	0.00100955	Bacteria; Proteobacteria; Alphaproteobacteria; Dongiales; Dongiaceae; Dongia	0.999917	Bacteria	Proteobacteria	Alphaproteobacteria	Dongiales	Dongiaceae	Dongia		ASV901	Endosphere
468d005427cc01c3622ae118fee40230	182.778	-7.33384	0.878121	-8.35174	6.72672e-17	6.1341e-13	Bacteria; Acidobacteriota; Holophagae; Subgroup_7; Subgroup_7; Subgroup_7	1	Bacteria	Acidobacteriota	Holophagae	Subgroup_7	Subgroup_7	Subgroup_7		ASV63	Endosphere
468dc5534c50832cd6741b32821615a8	102.437	4.84074	0.890251	5.43751	5.4031e-08	7.94692e-06	Bacteria; Acidobacteriota; Acidobacteriae; Bryobacterales; Bryobacteraceae; Bryobacter	0.999995	Bacteria	Acidobacteriota	Acidobacteriae	Bryobacterales	Bryobacteraceae	Bryobacter		ASV178	Endosphere
4e358c0864d8f677f47b863b6334f5a9	111.908	-5.2363	0.943697	-5.54871	2.87778e-08	4.77136e-06	Bacteria; Chloroflexi; Anaerolineae; SBR1031; SBR1031; SBR1031; uncultured_Gemmatimonadetes	0.937772	Bacteria	Chloroflexi	Anaerolineae	SBR1031	SBR1031	SBR1031	uncultured_Gemmatimonadetes	ASV184	Endosphere
4e41a321e131d88dcf163bc5d7e80657	19.3926	6.49093	1.56867	4.13786	3.50563e-05	0.00229977	Bacteria; Chloroflexi; Anaerolineae; SBR1031; SBR1031; SBR1031; uncultured_sludge	0.995385	Bacteria	Chloroflexi	Anaerolineae	SBR1031	SBR1031	SBR1031	uncultured_sludge	ASV1050	Endosphere
4e6bb76e21257fcf741a91dcd2506de4	28.8084	-5.34307	0.979358	-5.45568	4.87848e-08	7.54014e-06	Bacteria; Actinobacteriota; Thermoleophilia; Gaiellales; Gaiellaceae; Gaiella; uncultured_bacterium	0.75707	Bacteria	Actinobacteriota	Thermoleophilia	Gaiellales	Gaiellaceae	Gaiella	uncultured_bacterium	ASV1003	Endosphere
4fc58c15abcdaa6b968c4c6c006afcd7	31.9799	3.78237	1.15484	3.27523	0.00105576	0.0437613	Bacteria; Firmicutes; Limnochordia; Limnochordia; Limnochordia; Hydrogenispora; uncultured_bacterium	0.821447	Bacteria	Firmicutes	Limnochordia	Limnochordia	Limnochordia	Hydrogenispora	uncultured_bacterium	ASV958	Endosphere
50784f7380dddd23fce4ea178a3951c6	55.1683	-4.66869	0.930924	-5.01512	5.30012e-07	5.89412e-05	Bacteria; Proteobacteria; Gammaproteobacteria; Burkholderiales; SC-I-84; SC-I-84	0.996742	Bacteria	Proteobacteria	Gammaproteobacteria	Burkholderiales	SC-I-84	SC-I-84		ASV522	Endosphere
50b4a23cd390217d4f82e8178a3852ad	16.185	6.09061	1.09519	5.56124	2.67866e-08	4.52346e-06	Bacteria; Myxococcota; Polyangia; Polyangiales; BIrii41; BIrii41	0.999944	Bacteria	Myxococcota	Polyangia	Polyangiales	BIrii41	BIrii41		ASV1644	Endosphere
52716b762c7b1bbfd881854fc27d9cb4	44.0314	-5.68245	1.30307	-4.36083	1.29571e-05	0.000987368	Bacteria; Proteobacteria; Gammaproteobacteria; Burkholderiales; Rhodocyclaceae; Sulfuritalea	0.758382	Bacteria	Proteobacteria	Gammaproteobacteria	Burkholderiales	Rhodocyclaceae	Sulfuritalea		ASV496	Endosphere
52e9141ff1fc2980a883e6a57e6dff6e	270.342	-6.35677	1.16834	-5.44087	5.30196e-08	7.926e-06	Archaea; Crenarchaeota; Nitrososphaeria; Nitrosotaleales; Nitrosotaleaceae; Candidatus_Nitrosotalea; uncultured_archaeon	0.770326	Archaea	Crenarchaeota	Nitrososphaeria	Nitrosotaleales	Nitrosotaleaceae	Candidatus_Nitrosotalea	uncultured_archaeon	ASV44	Endosphere
52ee42825e4f77a1258ac31920943fe8	9.40405	4.56074	1.39914	3.25967	0.00111543	0.0452073	Bacteria; Chloroflexi; Anaerolineae; SBR1031; SBR1031; SBR1031; uncultured_Gemmatimonadetes	0.871743	Bacteria	Chloroflexi	Anaerolineae	SBR1031	SBR1031	SBR1031	uncultured_Gemmatimonadetes	ASV2418	Endosphere
53040ae7f04328e99f0fb42b8dda6140	42.5222	-5.20613	0.933349	-5.57791	2.43426e-08	4.18831e-06	Bacteria; WS2; WS2; WS2; WS2; WS2; uncultured_soil	0.999979	Bacteria	WS2	WS2	WS2	WS2	WS2	uncultured_soil	ASV689	Endosphere
53be05e480389df4926139caaca38411	81.256	-3.43469	0.970116	-3.5405	0.000399372	0.0183009	Bacteria; Proteobacteria; Gammaproteobacteria; Burkholderiales; Sutterellaceae; uncultured	1	Bacteria	Proteobacteria	Gammaproteobacteria	Burkholderiales	Sutterellaceae	uncultured		ASV313	Endosphere
53d2b04b625f9d44a9067c2bad6706bf	10.0579	-7.13639	1.8712	-3.8138	0.000136847	0.00738409	Bacteria; Chloroflexi; Anaerolineae; Anaerolineales; Anaerolineaceae; uncultured	0.999756	Bacteria	Chloroflexi	Anaerolineae	Anaerolineales	Anaerolineaceae	uncultured		ASV2142	Endosphere
564267477bb8531d0c8d04a350d2dfd7	93.0698	-6.73657	0.883772	-7.62253	2.48755e-14	1.1342e-10	Bacteria; Proteobacteria; Gammaproteobacteria; Burkholderiales; Nitrosomonadaceae; Ellin6067	1	Bacteria	Proteobacteria	Gammaproteobacteria	Burkholderiales	Nitrosomonadaceae	Ellin6067		ASV238	Endosphere
58cd36e268dc2f4c3a7f5a7d14e88162	69.3804	7.37558	2.2295	3.30818	0.00093903	0.0394609	Bacteria; Patescibacteria; Saccharimonadia; Saccharimonadales; Saccharimonadaceae; TM7a; uncultured_bacterium	0.998485	Bacteria	Patescibacteria	Saccharimonadia	Saccharimonadales	Saccharimonadaceae	TM7a	uncultured_bacterium	ASV193	Endosphere
5a9c44b68d6a4d5478ffc7b6447b2d87	73.3488	-5.41745	1.04592	-5.17963	2.22332e-07	2.98153e-05	Bacteria; Chloroflexi; Anaerolineae; SBR1031; SBR1031; SBR1031	0.999353	Bacteria	Chloroflexi	Anaerolineae	SBR1031	SBR1031	SBR1031		ASV351	Endosphere
5dd7f7005ffa0ca961053eb208ab78be	66.4972	-4.95102	1.07552	-4.60338	4.15684e-06	0.000371629	Bacteria; Bacteroidota; Bacteroidia; Chitinophagales; Chitinophagaceae; Terrimonas	0.975644	Bacteria	Bacteroidota	Bacteroidia	Chitinophagales	Chitinophagaceae	Terrimonas		ASV350	Endosphere
5f69af9bb1622e473f55408c7d154e0d	13.023	-4.68876	1.24998	-3.75106	0.000176088	0.00917567	Bacteria; Chloroflexi; Anaerolineae; SBR1031; SBR1031; SBR1031; uncultured_bacterium	0.775086	Bacteria	Chloroflexi	Anaerolineae	SBR1031	SBR1031	SBR1031	uncultured_bacterium	ASV1979	Endosphere
6198c9ab6e0dc8384aa1ce8b0600dfcf	9.1146	-4.66181	1.12104	-4.15845	3.20414e-05	0.00211728	Bacteria; Planctomycetota; Planctomycetes; Gemmatales; Gemmataceae; uncultured; uncultured_bacterium	0.99428	Bacteria	Planctomycetota	Planctomycetes	Gemmatales	Gemmataceae	uncultured	uncultured_bacterium	ASV2607	Endosphere
61fee11b53b52bd165536d4d187ece00	33.0191	5.16315	1.23838	4.16929	3.05554e-05	0.00204878	Bacteria; FCPU426; FCPU426; FCPU426; FCPU426; FCPU426; uncultured_bacterium	1	Bacteria	FCPU426	FCPU426	FCPU426	FCPU426	FCPU426	uncultured_bacterium	ASV869	Endosphere
63b38b95eda1c1dafbcb44e7cb13a0a7	12.1231	4.27272	1.13979	3.7487	0.000177757	0.00921003	Bacteria; Actinobacteriota; Acidimicrobiia; Microtrichales; uncultured; uncultured; uncultured_Iamiaceae	0.983202	Bacteria	Actinobacteriota	Acidimicrobiia	Microtrichales	uncultured	uncultured	uncultured_Iamiaceae	ASV1614	Endosphere
654409505bc42857f343ed103375a4b3	17.7307	-6.7388	1.01957	-6.60944	3.85784e-11	2.19873e-08	Bacteria; Chloroflexi; Anaerolineae; SBR1031; SBR1031; SBR1031; uncultured_Gemmatimonadetes	0.991599	Bacteria	Chloroflexi	Anaerolineae	SBR1031	SBR1031	SBR1031	uncultured_Gemmatimonadetes	ASV1508	Endosphere
6726d8a7f68b12795081a1c4d7dfb6c3	7.22413	-5.94423	1.48119	-4.01314	5.99168e-05	0.00361842	Bacteria; Chloroflexi; Anaerolineae; Anaerolineales; Anaerolineaceae; uncultured	0.991995	Bacteria	Chloroflexi	Anaerolineae	Anaerolineales	Anaerolineaceae	uncultured		ASV2781	Endosphere
680ec6ba13448ae6c5e7a0a52ae00fe1	27.8409	-3.66536	1.11993	-3.27286	0.00106466	0.0439304	Bacteria; Acidobacteriota; Holophagae; Subgroup_7; Subgroup_7; Subgroup_7; uncultured_Acidobacteria	0.832563	Bacteria	Acidobacteriota	Holophagae	Subgroup_7	Subgroup_7	Subgroup_7	uncultured_Acidobacteria	ASV1130	Endosphere
68d28f661212a337606c3e256e1c8c38	72.3359	5.87744	1.0282	5.71622	1.0892e-08	2.5713e-06	Bacteria; Acidobacteriota; Acidobacteriae; Acidobacteriales; uncultured; uncultured	0.999999	Bacteria	Acidobacteriota	Acidobacteriae	Acidobacteriales	uncultured	uncultured		ASV345	Endosphere
692b06d7948a2bec0fe27833aac9798e	9.80289	-8.26621	1.63196	-5.06521	4.07954e-07	4.7694e-05	Bacteria; Proteobacteria; Gammaproteobacteria; Methylococcales; Methylomonadaceae; Methylomonas	0.973281	Bacteria	Proteobacteria	Gammaproteobacteria	Methylococcales	Methylomonadaceae	Methylomonas		ASV2758	Endosphere
6adc872145f2034b2b92891488c650c4	26.1568	4.7289	1.08455	4.36022	1.29931e-05	0.000987368	Bacteria; Proteobacteria; Gammaproteobacteria; Burkholderiales; Nitrosomonadaceae; MND1; metagenome	0.981574	Bacteria	Proteobacteria	Gammaproteobacteria	Burkholderiales	Nitrosomonadaceae	MND1	metagenome	ASV1129	Endosphere
6b0206c4ddbb3c78dcf5c7d73dcad3ad	78.5128	-2.8946	0.77725	-3.72415	0.000195972	0.00981908	Bacteria; Latescibacterota; Latescibacterota; Latescibacterota; Latescibacterota; Latescibacterota	1	Bacteria	Latescibacterota	Latescibacterota	Latescibacterota	Latescibacterota	Latescibacterota		ASV322	Endosphere
6c1987371afa5cd61ee65cf6b8efc985	9.42919	-6.12892	1.85506	-3.3039	0.000953513	0.0397036	Bacteria; Chloroflexi; Anaerolineae; Anaerolineales; Anaerolineaceae; uncultured	0.998724	Bacteria	Chloroflexi	Anaerolineae	Anaerolineales	Anaerolineaceae	uncultured		ASV2254	Endosphere
6d89acf8300a92010b00eeab2edc5869	66.437	4.48203	0.898025	4.99099	6.00716e-07	6.52135e-05	Bacteria; Gemmatimonadota; Gemmatimonadetes; Gemmatimonadales; Gemmatimonadaceae	1	Bacteria	Gemmatimonadota	Gemmatimonadetes	Gemmatimonadales	Gemmatimonadaceae			ASV402	Endosphere
6dc794f913621f1e791480e153374ef3	23.3854	6.16499	1.88735	3.26648	0.00108895	0.0445299	Bacteria; Dependentiae; Babeliae; Babeliales; Vermiphilaceae; Vermiphilaceae; metagenome	0.998552	Bacteria	Dependentiae	Babeliae	Babeliales	Vermiphilaceae	Vermiphilaceae	metagenome	ASV1128	Endosphere
70179adca3f21a7c5468dc6a036e9688	44.05	-4.97199	0.870052	-5.71459	1.09969e-08	2.5713e-06	Bacteria; Proteobacteria; Gammaproteobacteria; Steroidobacterales; Steroidobacteraceae; uncultured	1	Bacteria	Proteobacteria	Gammaproteobacteria	Steroidobacterales	Steroidobacteraceae	uncultured		ASV577	Endosphere
71b158f33f6e5593f0d08f95907f45b8	17.3589	-5.37256	1.35066	-3.97774	6.95738e-05	0.00411976	Bacteria; Actinobacteriota; Actinobacteria; Micromonosporales; Micromonosporaceae; Luedemannella; metagenome	0.845214	Bacteria	Actinobacteriota	Actinobacteria	Micromonosporales	Micromonosporaceae	Luedemannella	metagenome	ASV1647	Endosphere
73ee45247f008545aa2b0e89b054537d	8.20952	4.40352	1.21758	3.61662	0.000298471	0.01425	Bacteria; NB1-j; NB1-j; NB1-j; NB1-j; NB1-j; uncultured_Desulfoglaeba	0.872408	Bacteria	NB1-j	NB1-j	NB1-j	NB1-j	NB1-j	uncultured_Desulfoglaeba	ASV2366	Endosphere
752618de8c655033b311788feb2afa4e	30.5684	6.03703	0.985468	6.12606	9.00843e-10	3.04251e-07	Bacteria; Planctomycetota; Planctomycetes; Pirellulales; Pirellulaceae; uncultured; uncultured_Planctomycetaceae	0.864625	Bacteria	Planctomycetota	Planctomycetes	Pirellulales	Pirellulaceae	uncultured	uncultured_Planctomycetaceae	ASV947	Endosphere
75d5d997d543728c262a91bdaf9cb050	149.613	-11.2615	2.72265	-4.13622	3.53073e-05	0.00229977	Bacteria; Proteobacteria; Gammaproteobacteria; Burkholderiales; Comamonadaceae	0.999948	Bacteria	Proteobacteria	Gammaproteobacteria	Burkholderiales	Comamonadaceae			ASV86	Endosphere
76e71976590512aacb3d659f7a4a96e1	37.0633	-6.05254	1.59904	-3.78512	0.000153637	0.00819308	Bacteria; Desulfobacterota; Desulfuromonadia; Geobacterales; Geobacteraceae	0.999999	Bacteria	Desulfobacterota	Desulfuromonadia	Geobacterales	Geobacteraceae			ASV245	Endosphere
7c0feff6b24f4cca26341d6ae63d9a6c	16.0277	5.28656	1.5153	3.48879	0.000485211	0.0216194	Bacteria; Proteobacteria; Gammaproteobacteria; Burkholderiales; Nitrosomonadaceae; MND1	1	Bacteria	Proteobacteria	Gammaproteobacteria	Burkholderiales	Nitrosomonadaceae	MND1		ASV681	Endosphere
7ccc74422ff29828364aac5667238cec	82.1314	-7.86648	1.13423	-6.93551	4.04766e-12	3.69106e-09	Bacteria; Desulfobacterota; Desulfobulbia; Desulfobulbales; Desulfocapsaceae	1	Bacteria	Desulfobacterota	Desulfobulbia	Desulfobulbales	Desulfocapsaceae			ASV200	Endosphere
7cf674777241465ff8790fabeffc47e5	18.3532	5.92512	1.39662	4.24247	2.21071e-05	0.00153889	Bacteria; Proteobacteria; Gammaproteobacteria; Gammaproteobacteria_Incertae_Sedis; Unknown_Family; Acidibacter	0.999653	Bacteria	Proteobacteria	Gammaproteobacteria	Gammaproteobacteria_Incertae_Sedis	Unknown_Family	Acidibacter		ASV879	Endosphere
7dacd63e0b7ecee18b810a04627e62b8	94.7927	-5.21245	0.941628	-5.53557	3.10211e-08	5.05146e-06	Bacteria; Chloroflexi; Anaerolineae; Anaerolineales; Anaerolineaceae; uncultured; uncultured_Chloroflexi	0.976036	Bacteria	Chloroflexi	Anaerolineae	Anaerolineales	Anaerolineaceae	uncultured	uncultured_Chloroflexi	ASV246	Endosphere
7db95a6b88bae4f1319bd76b1e9452c7	59.8985	3.85167	1.05895	3.63724	0.000275576	0.0134384	Bacteria; Chloroflexi; Anaerolineae; Anaerolineales; Anaerolineaceae; uncultured	0.993261	Bacteria	Chloroflexi	Anaerolineae	Anaerolineales	Anaerolineaceae	uncultured		ASV464	Endosphere
7f031ba675611954af2b1906d2e7d14f	86.0612	-3.94385	1.19348	-3.30449	0.000951494	0.0397036	Bacteria; Myxococcota; bacteriap25; bacteriap25; bacteriap25; bacteriap25	0.723488	Bacteria	Myxococcota	bacteriap25	bacteriap25	bacteriap25	bacteriap25		ASV274	Endosphere
7fa74fa9e5b6528bfaab34f5e8e04d5e	19.5938	7.5489	1.52644	4.94544	7.59727e-07	7.96316e-05	Bacteria; Bacteroidota; Bacteroidia; Chitinophagales; Chitinophagaceae; Flavisolibacter	0.998826	Bacteria	Bacteroidota	Bacteroidia	Chitinophagales	Chitinophagaceae	Flavisolibacter		ASV1149	Endosphere
81e8e15e2735026f9416a2463de61838	49.4415	-3.84568	0.972905	-3.95278	7.7249e-05	0.0045156	Bacteria; Acidobacteriota; Acidobacteriae; Acidobacteriales; uncultured; uncultured	0.770429	Bacteria	Acidobacteriota	Acidobacteriae	Acidobacteriales	uncultured	uncultured		ASV586	Endosphere
81fb311f155c359b7aa85de605e0a99c	9.35059	-6.01948	1.80615	-3.33278	0.000859833	0.0363001	Bacteria; Bacteroidota; Bacteroidia; Cytophagales; Microscillaceae; uncultured; uncultured_prokaryote	0.994648	Bacteria	Bacteroidota	Bacteroidia	Cytophagales	Microscillaceae	uncultured	uncultured_prokaryote	ASV2655	Endosphere
8249285fb88d0710da9fc50d4b68a9f7	30.1823	4.22127	0.958035	4.40618	1.0521e-05	0.000813063	Bacteria; Armatimonadota; Fimbriimonadia; Fimbriimonadales; Fimbriimonadaceae; Fimbriimonadaceae; metagenome	0.714633	Bacteria	Armatimonadota	Fimbriimonadia	Fimbriimonadales	Fimbriimonadaceae	Fimbriimonadaceae	metagenome	ASV974	Endosphere
84a7f4d683c320ece9e28b38920fde4c	15.3146	-4.83785	1.48401	-3.25999	0.00111417	0.0452073	Bacteria; Firmicutes; Bacilli; Bacillales; Bacillaceae; Bacillus	0.731774	Bacteria	Firmicutes	Bacilli	Bacillales	Bacillaceae	Bacillus		ASV1701	Endosphere
84aaeb106f1951acaf29ddcdb9dc4224	12.3161	-6.51613	1.77351	-3.67414	0.000238649	0.0117635	Bacteria; Chloroflexi; Anaerolineae; SBR1031; SBR1031; SBR1031; uncultured_Gemmatimonadetes	0.841618	Bacteria	Chloroflexi	Anaerolineae	SBR1031	SBR1031	SBR1031	uncultured_Gemmatimonadetes	ASV1715	Endosphere
850450343fe58e0b864711fadc944dd9	12.9826	-6.82795	1.39535	-4.89336	9.91263e-07	0.000101566	Bacteria; Myxococcota; Myxococcia; Myxococcales; Anaeromyxobacteraceae; Anaeromyxobacter	0.995605	Bacteria	Myxococcota	Myxococcia	Myxococcales	Anaeromyxobacteraceae	Anaeromyxobacter		ASV1809	Endosphere
8562afaf3955423d4eda6d71b8b277d8	287.306	6.46158	1.04442	6.18676	6.14121e-10	2.24007e-07	Bacteria; Acidobacteriota; Blastocatellia; Pyrinomonadales; Pyrinomonadaceae; RB41	0.99841	Bacteria	Acidobacteriota	Blastocatellia	Pyrinomonadales	Pyrinomonadaceae	RB41		ASV34	Endosphere
85721aac0be2add7e3d76658ea98d32a	13.0223	-4.00768	1.02104	-3.9251	8.66932e-05	0.00499632	Bacteria; Armatimonadota; Fimbriimonadia; Fimbriimonadales; Fimbriimonadaceae; Fimbriimonadaceae; uncultured_bacterium	0.773275	Bacteria	Armatimonadota	Fimbriimonadia	Fimbriimonadales	Fimbriimonadaceae	Fimbriimonadaceae	uncultured_bacterium	ASV2176	Endosphere
858603b5b6c7332924623a52faa10212	46.6577	-5.8823	1.28699	-4.57058	4.86373e-06	0.000426465	Bacteria; Firmicutes; Clostridia; Clostridiales; Clostridiaceae; Clostridium_sensu_stricto_1	0.999933	Bacteria	Firmicutes	Clostridia	Clostridiales	Clostridiaceae	Clostridium_sensu_stricto_1		ASV591	Endosphere
85adf2df21aad78ee79ba4bd3272c6f3	21.3581	5.04497	1.0891	4.63224	3.61736e-06	0.000326601	Bacteria; Proteobacteria; Alphaproteobacteria; Rhizobiales; Rhizobiales_Incertae_Sedis; Nordella	0.999765	Bacteria	Proteobacteria	Alphaproteobacteria	Rhizobiales	Rhizobiales_Incertae_Sedis	Nordella		ASV1282	Endosphere
86797e8ede3fd45b8485f389bfaea0ab	20.4194	-5.44146	1.20741	-4.50672	6.58376e-06	0.000539344	Bacteria; Firmicutes; Negativicutes; Veillonellales-Selenomonadales; Sporomusaceae; uncultured; uncultured_bacterium	0.999409	Bacteria	Firmicutes	Negativicutes	Veillonellales-Selenomonadales	Sporomusaceae	uncultured	uncultured_bacterium	ASV1057	Endosphere
88577a71f810c3a3a9d787e4c69691f3	21.0746	-7.23326	1.09162	-6.62617	3.44497e-11	2.19873e-08	Bacteria; Bdellovibrionota; Bdellovibrionia; Bdellovibrionales; Bdellovibrionaceae; Bdellovibrio; metagenome	0.792487	Bacteria	Bdellovibrionota	Bdellovibrionia	Bdellovibrionales	Bdellovibrionaceae	Bdellovibrio	metagenome	ASV1163	Endosphere
88843a957535f2f6bdab844964356abd	61.6344	6.44368	0.877126	7.34635	2.03695e-13	4.64373e-10	Bacteria; Actinobacteriota; Thermoleophilia; Solirubrobacterales; 67-14; 67-14; uncultured_Conexibacteraceae	0.907517	Bacteria	Actinobacteriota	Thermoleophilia	Solirubrobacterales	67-14	67-14	uncultured_Conexibacteraceae	ASV450	Endosphere
895ad4a3b9458ed081e01ddf5dc6ac68	16.2069	7.03963	1.54868	4.54556	5.47901e-06	0.00047135	Bacteria; Bacteroidota; Bacteroidia; Chitinophagales; Chitinophagaceae; Terrimonas; uncultured_bacterium	0.758448	Bacteria	Bacteroidota	Bacteroidia	Chitinophagales	Chitinophagaceae	Terrimonas	uncultured_bacterium	ASV1485	Endosphere
897f03d5c7a2e5123f852301925e82cd	11.8864	4.94104	1.39626	3.53876	0.000402008	0.0183296	Bacteria; Acidobacteriota; Vicinamibacteria; Vicinamibacterales; uncultured; uncultured; uncultured_bacterium	0.741333	Bacteria	Acidobacteriota	Vicinamibacteria	Vicinamibacterales	uncultured	uncultured	uncultured_bacterium	ASV2030	Endosphere
8c53e0073b2fc5f9506cf5b6b63dd9e6	29.6837	-4.45519	1.02964	-4.32695	1.51185e-05	0.00111182	Bacteria; Acidobacteriota; Vicinamibacteria; Vicinamibacterales; Vicinamibacteraceae	0.999949	Bacteria	Acidobacteriota	Vicinamibacteria	Vicinamibacterales	Vicinamibacteraceae			ASV989	Endosphere
8ed0a8b57d4f54d3ab92723512ae46e0	14.2822	5.63157	1.59594	3.52869	0.00041762	0.0188529	Bacteria; Chloroflexi; Anaerolineae; SBR1031; SBR1031; SBR1031; uncultured_sludge	0.98803	Bacteria	Chloroflexi	Anaerolineae	SBR1031	SBR1031	SBR1031	uncultured_sludge	ASV1425	Endosphere
90a5c5ecfd0af35424ad8290f89b103e	24.9497	-6.73819	1.18169	-5.70216	1.18298e-08	2.69689e-06	Bacteria; Chloroflexi; Anaerolineae; Ardenticatenales; uncultured; uncultured; uncultured_prokaryote	0.997337	Bacteria	Chloroflexi	Anaerolineae	Ardenticatenales	uncultured	uncultured	uncultured_prokaryote	ASV930	Endosphere
910fc7cb2cd996babb5c968b44ed12ae	48.1694	4.66704	1.02514	4.5526	5.29874e-06	0.000460183	Bacteria; Bacteroidota; Bacteroidia; Chitinophagales; Chitinophagaceae; uncultured	0.870897	Bacteria	Bacteroidota	Bacteroidia	Chitinophagales	Chitinophagaceae	uncultured		ASV615	Endosphere
91307173a0397c3e9f742eba7992686d	19.9331	5.82065	1.49491	3.89365	9.87479e-05	0.00556583	Bacteria; Proteobacteria; Gammaproteobacteria; R7C24; R7C24; R7C24	1	Bacteria	Proteobacteria	Gammaproteobacteria	R7C24	R7C24	R7C24		ASV1049	Endosphere
947cf85cbce0c092f2ee309d207cb3d5	8.87369	-5.9899	1.43904	-4.16244	3.14872e-05	0.00209585	Bacteria; Chloroflexi; Anaerolineae; SBR1031; SBR1031; SBR1031	0.99974	Bacteria	Chloroflexi	Anaerolineae	SBR1031	SBR1031	SBR1031		ASV2461	Endosphere
94944e6314e9299870105015e661bc75	150.806	4.37907	1.07567	4.07101	4.68096e-05	0.00290379	Archaea; Crenarchaeota; Bathyarchaeia; Bathyarchaeia; Bathyarchaeia; Bathyarchaeia; unidentified_archaeon	0.959949	Archaea	Crenarchaeota	Bathyarchaeia	Bathyarchaeia	Bathyarchaeia	Bathyarchaeia	unidentified_archaeon	ASV120	Endosphere
94e44251662880ffc5b82a1aca4ff1d8	122.945	-6.10129	0.922188	-6.6161	3.68799e-11	2.19873e-08	Archaea; Crenarchaeota; Nitrososphaeria; Nitrososphaerales; Nitrososphaeraceae	1	Archaea	Crenarchaeota	Nitrososphaeria	Nitrososphaerales	Nitrososphaeraceae			ASV149	Endosphere
9549b63f91256b6757fef7384cf2ee9e	109.94	-7.14955	0.981312	-7.28571	3.19989e-13	5.83596e-10	Bacteria; Chloroflexi; KD4-96; KD4-96; KD4-96; KD4-96	1	Bacteria	Chloroflexi	KD4-96	KD4-96	KD4-96	KD4-96		ASV154	Endosphere
95696c9904a862911b983cb404cf7fe4	49.8831	-6.05215	0.866575	-6.98399	2.86922e-12	3.01945e-09	Bacteria; Actinobacteriota; Thermoleophilia; Gaiellales; Gaiellaceae; Gaiella; uncultured_soil	0.743502	Bacteria	Actinobacteriota	Thermoleophilia	Gaiellales	Gaiellaceae	Gaiella	uncultured_soil	ASV542	Endosphere
95e7b0671373c55b710e612505ec1fb2	12.4051	5.92866	1.44641	4.09888	4.15153e-05	0.00262902	Bacteria; Proteobacteria; Gammaproteobacteria; Gammaproteobacteria_Incertae_Sedis; Unknown_Family; Acidibacter; metagenome	0.902269	Bacteria	Proteobacteria	Gammaproteobacteria	Gammaproteobacteria_Incertae_Sedis	Unknown_Family	Acidibacter	metagenome	ASV1568	Endosphere
99f769f3a08a8b4c96c79d6e0f26adfe	30.7845	-5.09018	0.934932	-5.44444	5.19694e-08	7.89848e-06	Bacteria; Chloroflexi; Ktedonobacteria; C0119; C0119; C0119	1	Bacteria	Chloroflexi	Ktedonobacteria	C0119	C0119	C0119		ASV971	Endosphere
9aedf1d3e29660d8fc784fe1ca69b6fc	74.7695	7.03638	0.956126	7.35926	1.84931e-13	4.64373e-10	Bacteria; Acidobacteriota; Vicinamibacteria; Vicinamibacterales; Vicinamibacteraceae; Vicinamibacteraceae	0.999164	Bacteria	Acidobacteriota	Vicinamibacteria	Vicinamibacterales	Vicinamibacteraceae	Vicinamibacteraceae		ASV295	Endosphere
9cf9e1b2fc47468f94c8e24b8dcb58aa	99.0255	-6.63109	1.31214	-5.05364	4.33457e-07	5.00342e-05	Bacteria; Proteobacteria; Gammaproteobacteria; Burkholderiales; Rhodocyclaceae; Sulfuritalea	0.784008	Bacteria	Proteobacteria	Gammaproteobacteria	Burkholderiales	Rhodocyclaceae	Sulfuritalea		ASV214	Endosphere
9e2091f81d9837df69286b7d8f89cebb	40.5253	-5.17282	1.26834	-4.07842	4.53428e-05	0.00283206	Bacteria; Cyanobacteria; Cyanobacteriia; Oxyphotobacteria_Incertae_Sedis; Unknown_Family; EcFYyy-200; uncultured_bacterium	0.988856	Bacteria	Cyanobacteria	Cyanobacteriia	Oxyphotobacteria_Incertae_Sedis	Unknown_Family	EcFYyy-200	uncultured_bacterium	ASV738	Endosphere
9ff970df57c99f30fba5c56445266fa9	16.7795	4.76835	1.33926	3.56044	0.000370227	0.0173133	Bacteria; Proteobacteria; Alphaproteobacteria; uncultured; uncultured; uncultured	0.823865	Bacteria	Proteobacteria	Alphaproteobacteria	uncultured	uncultured	uncultured		ASV1552	Endosphere
a10c96c654dbc332d5399ee854fa0f38	110.715	-5.0489	0.899027	-5.61597	1.95467e-08	3.67436e-06	Bacteria; Acidobacteriota; Acidobacteriae; Acidobacteriales; Koribacteraceae; Candidatus_Koribacter; uncultured_bacterium	0.945713	Bacteria	Acidobacteriota	Acidobacteriae	Acidobacteriales	Koribacteraceae	Candidatus_Koribacter	uncultured_bacterium	ASV188	Endosphere
a2a2476e7ca3b89518c2ccdf840b1d65	15.7462	5.62448	1.27348	4.41661	1.00262e-05	0.000781446	Bacteria; Acidobacteriota; Subgroup_25; Subgroup_25; Subgroup_25; Subgroup_25; uncultured_Acidobacteria	0.849956	Bacteria	Acidobacteriota	Subgroup_25	Subgroup_25	Subgroup_25	Subgroup_25	uncultured_Acidobacteria	ASV1682	Endosphere
a53038d674361bacb4c2b5210f481235	27.8989	5.30716	1.14542	4.63336	3.59785e-06	0.000326601	Bacteria; Proteobacteria; Gammaproteobacteria; Xanthomonadales; Rhodanobacteraceae; Dokdonella; uncultured_Dokdonella	0.827336	Bacteria	Proteobacteria	Gammaproteobacteria	Xanthomonadales	Rhodanobacteraceae	Dokdonella	uncultured_Dokdonella	ASV1142	Endosphere
a5aa30da0b2685c7b0c47be160249bee	13.0793	4.35934	1.27234	3.42624	0.000612	0.0267025	Bacteria; Bacteroidota; Bacteroidia; Chitinophagales; Chitinophagaceae; Flavitalea	0.999947	Bacteria	Bacteroidota	Bacteroidia	Chitinophagales	Chitinophagaceae	Flavitalea		ASV1981	Endosphere
a5e343df0faf5071bc1a13623a27ed42	22.788	-7.03742	1.75748	-4.00427	6.22105e-05	0.00373222	Bacteria; Proteobacteria; Gammaproteobacteria; Burkholderiales; Comamonadaceae	0.999999	Bacteria	Proteobacteria	Gammaproteobacteria	Burkholderiales	Comamonadaceae			ASV829	Endosphere
a72f9fc44d6b7ad717147de29a15ae9b	20.4185	-4.36316	1.16818	-3.73502	0.000187699	0.00952133	Bacteria; Planctomycetota; Planctomycetes; Isosphaerales; Isosphaeraceae; Singulisphaera	0.999948	Bacteria	Planctomycetota	Planctomycetes	Isosphaerales	Isosphaeraceae	Singulisphaera		ASV1502	Endosphere
a7a30f2ab85bdc40c4aca8ab682f9c99	30.0634	-6.72378	1.17285	-5.73287	9.87429e-09	2.43361e-06	Bacteria; Bacteroidota; Ignavibacteria; Ignavibacteriales; Melioribacteraceae; IheB3-7; uncultured_bacterium	0.7473	Bacteria	Bacteroidota	Ignavibacteria	Ignavibacteriales	Melioribacteraceae	IheB3-7	uncultured_bacterium	ASV913	Endosphere
a896b9e68c2283cce1e8e96cb7117320	17.1288	5.1268	1.0504	4.88079	1.05664e-06	0.000105885	Bacteria; Proteobacteria; Alphaproteobacteria; Rhizobiales; Xanthobacteraceae; Rhodoplanes	0.974463	Bacteria	Proteobacteria	Alphaproteobacteria	Rhizobiales	Xanthobacteraceae	Rhodoplanes		ASV1637	Endosphere
a91902623f879658f15d10aacf78a757	20.2871	-5.5744	1.48214	-3.76106	0.000169193	0.00886706	Bacteria; Actinobacteriota; Thermoleophilia; Solirubrobacterales; 67-14; 67-14	0.999999	Bacteria	Actinobacteriota	Thermoleophilia	Solirubrobacterales	67-14	67-14		ASV1409	Endosphere
a99652a3cbe93c3717ccad39abf8650f	342.597	-6.03569	0.933254	-6.46736	9.9728e-11	5.05233e-08	Archaea; Crenarchaeota; Bathyarchaeia; Bathyarchaeia; Bathyarchaeia; Bathyarchaeia; unidentified_archaeon	0.780121	Archaea	Crenarchaeota	Bathyarchaeia	Bathyarchaeia	Bathyarchaeia	Bathyarchaeia	unidentified_archaeon	ASV30	Endosphere
abae3771d5f40267f682b62f003a3d9b	79.2081	-5.95881	1.0181	-5.85288	4.83124e-09	1.25875e-06	Bacteria; Verrucomicrobiota; Verrucomicrobiae; Chthoniobacterales; Chthoniobacteraceae; Candidatus_Udaeobacter	0.999996	Bacteria	Verrucomicrobiota	Verrucomicrobiae	Chthoniobacterales	Chthoniobacteraceae	Candidatus_Udaeobacter		ASV314	Endosphere
acbd9af25075285c382477086e0e6560	16.813	-5.97137	1.38589	-4.3087	1.64219e-05	0.00117713	Bacteria; Actinobacteriota; Thermoleophilia; Gaiellales; uncultured; uncultured	0.994845	Bacteria	Actinobacteriota	Thermoleophilia	Gaiellales	uncultured	uncultured		ASV1526	Endosphere
ad145b5c8b7c9b7ffb1c647fa0da640d	91.0519	5.62993	0.963323	5.84428	5.08779e-09	1.28876e-06	Bacteria; Acidobacteriota; Vicinamibacteria; Vicinamibacterales; uncultured; uncultured; uncultured_bacterium	0.727959	Bacteria	Acidobacteriota	Vicinamibacteria	Vicinamibacterales	uncultured	uncultured	uncultured_bacterium	ASV172	Endosphere
adf8882d5fd60155f03f9a52e900d32d	53.5849	-4.08671	1.26468	-3.23141	0.0012318	0.0494838	Bacteria; Proteobacteria; Gammaproteobacteria; Alteromonadales; Alteromonadaceae; Rheinheimera	0.999997	Bacteria	Proteobacteria	Gammaproteobacteria	Alteromonadales	Alteromonadaceae	Rheinheimera		ASV511	Endosphere
af6fa55e1014519956e4be3202960799	77.285	4.43947	1.18594	3.7434	0.000181544	0.00935311	Bacteria; Gemmatimonadota; Gemmatimonadetes; Gemmatimonadales; Gemmatimonadaceae; uncultured; uncultured_Gemmatimonadetes	0.864861	Bacteria	Gemmatimonadota	Gemmatimonadetes	Gemmatimonadales	Gemmatimonadaceae	uncultured	uncultured_Gemmatimonadetes	ASV329	Endosphere
affb9e5b3625cbfcbe612ea5d4558b9c	43.9834	4.24593	0.978293	4.34015	1.42387e-05	0.00106429	Bacteria; Planctomycetota; Phycisphaerae; Tepidisphaerales; WD2101_soil_group; WD2101_soil_group	1	Bacteria	Planctomycetota	Phycisphaerae	Tepidisphaerales	WD2101_soil_group	WD2101_soil_group		ASV694	Endosphere
b10a627d54154a5b8f7e29ea3f5b368e	9.90961	5.10877	1.13373	4.50617	6.60088e-06	0.000539344	Bacteria; Proteobacteria; Alphaproteobacteria; Rhizobiales; Beijerinckiaceae	0.999673	Bacteria	Proteobacteria	Alphaproteobacteria	Rhizobiales	Beijerinckiaceae			ASV2618	Endosphere
b14d8fb9a2192202a59f915a7c9d534b	27.4756	-7.98755	1.3264	-6.02196	1.72318e-09	5.4185e-07	Bacteria; Myxococcota; Polyangia; Haliangiales; Haliangiaceae; Haliangium	0.999983	Bacteria	Myxococcota	Polyangia	Haliangiales	Haliangiaceae	Haliangium		ASV839	Endosphere
b17a2f19f4c913ea1af58c2cf5b3abbe	70.9907	5.37497	0.958565	5.60731	2.05497e-08	3.67436e-06	Bacteria; Actinobacteriota; Actinobacteria; Micrococcales; Intrasporangiaceae; Terrabacter	0.99591	Bacteria	Actinobacteriota	Actinobacteria	Micrococcales	Intrasporangiaceae	Terrabacter		ASV356	Endosphere
b48a188a24ed126894db7d73bd6617cc	10.3894	-4.72116	1.44475	-3.2678	0.00108388	0.044522	Bacteria; Actinobacteriota; Thermoleophilia; Gaiellales; Gaiellaceae; Gaiella; metagenome	0.793674	Bacteria	Actinobacteriota	Thermoleophilia	Gaiellales	Gaiellaceae	Gaiella	metagenome	ASV1435	Endosphere
b4e8fb319f056a3b8166035243cb7807	17.2656	6.72569	1.65736	4.05807	4.94808e-05	0.00304875	Bacteria; Chloroflexi; Anaerolineae; SBR1031; A4b; A4b; uncultured_soil	0.94579	Bacteria	Chloroflexi	Anaerolineae	SBR1031	A4b	A4b	uncultured_soil	ASV1195	Endosphere
b5783f469ec90c1fed6a48c60ff4cc54	13.7144	4.60641	1.18361	3.89184	9.9488e-05	0.00556583	Bacteria; NB1-j; NB1-j; NB1-j; NB1-j; NB1-j; uncultured_Desulfuromonadales	0.984435	Bacteria	NB1-j	NB1-j	NB1-j	NB1-j	NB1-j	uncultured_Desulfuromonadales	ASV1943	Endosphere
b81940828071d460fb4eba4c421681a0	43.8682	5.50237	1.22082	4.50711	6.57175e-06	0.000539344	Archaea; Halobacterota; Methanocellia; Methanocellales; Methanocellaceae; Methanocella; uncultured_archaeon	0.777721	Archaea	Halobacterota	Methanocellia	Methanocellales	Methanocellaceae	Methanocella	uncultured_archaeon	ASV637	Endosphere
bb049a0327beb662602fc9ddc6c057cd	110.463	-4.54579	0.892915	-5.09096	3.56251e-07	4.3698e-05	Bacteria; Proteobacteria; Gammaproteobacteria; Burkholderiales; Gallionellaceae; Gallionella	0.807789	Bacteria	Proteobacteria	Gammaproteobacteria	Burkholderiales	Gallionellaceae	Gallionella		ASV190	Endosphere
bb5ffa0847bfdf8abeda947092e30e2b	56.9026	4.68191	1.04017	4.50109	6.76057e-06	0.000545572	Archaea; Euryarchaeota; Methanobacteria; Methanobacteriales; Methanobacteriaceae; Methanobacterium	1	Archaea	Euryarchaeota	Methanobacteria	Methanobacteriales	Methanobacteriaceae	Methanobacterium		ASV486	Endosphere
bc226bfbfc752caba443d6a1b060b87e	56.814	3.7134	0.936586	3.96483	7.3448e-05	0.00432111	Archaea; Crenarchaeota; Bathyarchaeia; Bathyarchaeia; Bathyarchaeia; Bathyarchaeia	1	Archaea	Crenarchaeota	Bathyarchaeia	Bathyarchaeia	Bathyarchaeia	Bathyarchaeia		ASV500	Endosphere
bc3676c17839094c4fa8e33268905268	147.663	-6.46867	0.921519	-7.01958	2.22543e-12	2.8991e-09	Archaea; Crenarchaeota; Nitrososphaeria; Nitrososphaerales; Nitrososphaeraceae; Candidatus_Nitrocosmicus	0.934147	Archaea	Crenarchaeota	Nitrososphaeria	Nitrososphaerales	Nitrososphaeraceae	Candidatus_Nitrocosmicus		ASV115	Endosphere
bccaad745a6e1a05f3dbe29ef3963146	115.696	-5.22428	0.932579	-5.60197	2.11931e-08	3.71654e-06	Bacteria; Acidobacteriota; Blastocatellia; 11-24; 11-24; 11-24	1	Bacteria	Acidobacteriota	Blastocatellia	11-24	11-24	11-24		ASV171	Endosphere
bd2e3264223c500d91c7f824ddc83694	82.1262	3.83539	1.08103	3.54791	0.000388296	0.0180657	Bacteria; Verrucomicrobiota; Verrucomicrobiae; Pedosphaerales; Pedosphaeraceae; Pedosphaeraceae	0.999766	Bacteria	Verrucomicrobiota	Verrucomicrobiae	Pedosphaerales	Pedosphaeraceae	Pedosphaeraceae		ASV315	Endosphere
bd4bc0382c61747968df71842f2086b5	61.977	-6.43997	1.07444	-5.99377	2.05032e-09	6.03125e-07	Bacteria; Chloroflexi; KD4-96; KD4-96; KD4-96; KD4-96; uncultured_Chloroflexi	0.74034	Bacteria	Chloroflexi	KD4-96	KD4-96	KD4-96	KD4-96	uncultured_Chloroflexi	ASV404	Endosphere
bd6f04fcf2a9448c2aa6bca982961bbe	41.9223	-4.97156	1.05565	-4.70947	2.48357e-06	0.000230549	Bacteria; Bacteroidota; Kryptonia; Kryptoniales; BSV26; BSV26	1	Bacteria	Bacteroidota	Kryptonia	Kryptoniales	BSV26	BSV26		ASV544	Endosphere
beb6225d331747015c85797d3dd32d58	19.7924	5.81794	1.54445	3.76699	0.000165229	0.00870938	Bacteria; Verrucomicrobiota; Verrucomicrobiae; Chthoniobacterales; Chthoniobacteraceae; Chthoniobacter; metagenome	0.985111	Bacteria	Verrucomicrobiota	Verrucomicrobiae	Chthoniobacterales	Chthoniobacteraceae	Chthoniobacter	metagenome	ASV1213	Endosphere
bf32b511a6baef434ffa9690af506407	14.0147	-4.88823	1.51119	-3.23468	0.00121779	0.0491373	Bacteria; Bacteroidota; Bacteroidia; Cytophagales; Microscillaceae; uncultured	0.999395	Bacteria	Bacteroidota	Bacteroidia	Cytophagales	Microscillaceae	uncultured		ASV1725	Endosphere
bfab0d2ec74b0acfee01999893272af0	58.8659	3.22993	0.96367	3.3517	0.000803165	0.0340654	Bacteria; Methylomirabilota; Methylomirabilia; Rokubacteriales; Rokubacteriales; Rokubacteriales; uncultured_bacterium	0.999904	Bacteria	Methylomirabilota	Methylomirabilia	Rokubacteriales	Rokubacteriales	Rokubacteriales	uncultured_bacterium	ASV492	Endosphere
bfd5146c594571f2ba5e2bafcf4cb89e	43.6536	-3.87728	1.13615	-3.41266	0.000643325	0.0279356	Bacteria; Armatimonadota; Chthonomonadetes; Chthonomonadales; Chthonomonadales; Chthonomonadales; uncultured_bacterium	0.999992	Bacteria	Armatimonadota	Chthonomonadetes	Chthonomonadales	Chthonomonadales	Chthonomonadales	uncultured_bacterium	ASV677	Endosphere
c2c03088d38918a020912b6b2852a084	67.2262	-8.05435	1.35288	-5.95349	2.62486e-09	7.48002e-07	Bacteria; Desulfobacterota; Desulfuromonadia; Geobacterales; Geobacteraceae; Geotalea; uncultured_bacterium	0.709811	Bacteria	Desulfobacterota	Desulfuromonadia	Geobacterales	Geobacteraceae	Geotalea	uncultured_bacterium	ASV373	Endosphere
c3136bee5cde3ff899c42b29357c80e9	161.487	5.41347	1.11657	4.84829	1.24529e-06	0.000122106	Bacteria; Acidobacteriota; Blastocatellia; Pyrinomonadales; Pyrinomonadaceae; RB41	0.995819	Bacteria	Acidobacteriota	Blastocatellia	Pyrinomonadales	Pyrinomonadaceae	RB41		ASV104	Endosphere
c40b4dd46f99dd6db17a7d64fc4a9735	11.6245	6.23209	1.48218	4.20469	2.61437e-05	0.00177914	Bacteria; Proteobacteria; Gammaproteobacteria; Burkholderiales; Rhodocyclaceae; Denitratisoma	0.914607	Bacteria	Proteobacteria	Gammaproteobacteria	Burkholderiales	Rhodocyclaceae	Denitratisoma		ASV1717	Endosphere
c49a82de7e9e1b17d9920ed823045f5f	79.3505	5.56392	1.31545	4.22967	2.34039e-05	0.00161682	Bacteria; Acidobacteriota; Vicinamibacteria; Vicinamibacterales; uncultured; uncultured; uncultured_bacterium	0.880218	Bacteria	Acidobacteriota	Vicinamibacteria	Vicinamibacterales	uncultured	uncultured	uncultured_bacterium	ASV170	Endosphere
c69fe05f01792759419fe962ed749d61	8.76776	4.38202	1.17147	3.7406	0.000183583	0.00940501	Bacteria; Chloroflexi; Anaerolineae; SBR1031; A4b; A4b	1	Bacteria	Chloroflexi	Anaerolineae	SBR1031	A4b	A4b		ASV2389	Endosphere
c91cbffc56d35b21881b689f1e49836e	65.4156	4.19437	0.968405	4.33121	1.48294e-05	0.00109942	Archaea; Halobacterota; Methanosarcinia; Methanosarciniales; Methanosaetaceae; Methanosaeta; uncultured_archaeon	0.994261	Archaea	Halobacterota	Methanosarcinia	Methanosarciniales	Methanosaetaceae	Methanosaeta	uncultured_archaeon	ASV414	Endosphere
c995ec5dd7aa903f5ff34392e8312cde	12.6413	5.51394	1.51769	3.63311	0.000280028	0.013511	Bacteria; Myxococcota; Polyangia; Haliangiales; Haliangiaceae; Haliangium	0.961903	Bacteria	Myxococcota	Polyangia	Haliangiales	Haliangiaceae	Haliangium		ASV1813	Endosphere
cb5ca9ea57b4297619b4459a0347252f	47.3327	6.35755	0.944432	6.73161	1.67791e-11	1.27507e-08	Bacteria; Proteobacteria; Gammaproteobacteria; Gammaproteobacteria_Incertae_Sedis; Unknown_Family; Acidibacter	0.998474	Bacteria	Proteobacteria	Gammaproteobacteria	Gammaproteobacteria_Incertae_Sedis	Unknown_Family	Acidibacter		ASV555	Endosphere
cc2915b764b53d86be9c17337954ba02	71.0968	8.82093	1.3316	6.62433	3.48833e-11	2.19873e-08	Bacteria; Proteobacteria; Gammaproteobacteria; Burkholderiales; Comamonadaceae	0.999999	Bacteria	Proteobacteria	Gammaproteobacteria	Burkholderiales	Comamonadaceae			ASV305	Endosphere
cd74dff9536eba82bac8c6d71a8eea45	24.0721	4.43578	1.13016	3.92491	8.67632e-05	0.00499632	Bacteria; Actinobacteriota; Actinobacteria; Propionibacteriales; Nocardioidaceae; Kribbella	1	Bacteria	Actinobacteriota	Actinobacteria	Propionibacteriales	Nocardioidaceae	Kribbella		ASV1281	Endosphere
cefd32605f7f46944a1d407cde3a5b3b	30.8764	-4.2545	1.18367	-3.59434	0.000325217	0.0153661	Bacteria; Proteobacteria; Gammaproteobacteria; Pseudomonadales; Moraxellaceae; Permianibacter; Permianibacter_aggregans	0.857137	Bacteria	Proteobacteria	Gammaproteobacteria	Pseudomonadales	Moraxellaceae	Permianibacter	Permianibacter_aggregans	ASV882	Endosphere
cfeaf320970307fc9e197014285bfd07	30.2299	-6.27798	1.63012	-3.85123	0.000117527	0.00645621	Bacteria; Acidobacteriota; Vicinamibacteria; Subgroup_17; Subgroup_17; Subgroup_17	1	Bacteria	Acidobacteriota	Vicinamibacteria	Subgroup_17	Subgroup_17	Subgroup_17		ASV867	Endosphere
d1ec177be0604d9a9877d4b994e33e7e	48.7023	-6.69871	1.28498	-5.21308	1.85727e-07	2.52782e-05	Bacteria; Acidobacteriota; Acidobacteriae; Acidobacteriales; uncultured; uncultured	0.984209	Bacteria	Acidobacteriota	Acidobacteriae	Acidobacteriales	uncultured	uncultured		ASV476	Endosphere
d2cb5bb9ee21378c6aeade899042acbf	30.8478	3.56933	0.956166	3.73296	0.000189244	0.00953433	Bacteria; Desulfobacterota; uncultured; uncultured; uncultured; uncultured	0.966016	Bacteria	Desulfobacterota	uncultured	uncultured	uncultured	uncultured		ASV1043	Endosphere
d38751171567e74b0c34f04d210fdde7	21.6997	-3.66916	1.05593	-3.47482	0.000511193	0.022629	Bacteria; Chloroflexi; Anaerolineae; Anaerolineales; Anaerolineaceae	0.999997	Bacteria	Chloroflexi	Anaerolineae	Anaerolineales	Anaerolineaceae			ASV1413	Endosphere
d4caf3880edb118966c1bb02273dab60	15.0452	5.72584	1.17884	4.85718	1.19067e-06	0.000118019	Bacteria; Planctomycetota; Planctomycetes; Planctomycetales; uncultured; uncultured	0.999996	Bacteria	Planctomycetota	Planctomycetes	Planctomycetales	uncultured	uncultured		ASV1831	Endosphere
d513918002cfb8f870d81e7991e1c348	63.6932	4.53453	1.17206	3.86885	0.000109351	0.00604345	Bacteria; Chloroflexi; Anaerolineae; SBR1031; SBR1031; SBR1031; uncultured_bacterium	0.94731	Bacteria	Chloroflexi	Anaerolineae	SBR1031	SBR1031	SBR1031	uncultured_bacterium	ASV408	Endosphere
d56cefcc9af6708719a62425338f5575	24.5601	6.45028	1.74293	3.70083	0.000214892	0.01065	Bacteria; Proteobacteria; Gammaproteobacteria; Burkholderiales; Rhodocyclaceae; Propionivibrio	0.999962	Bacteria	Proteobacteria	Gammaproteobacteria	Burkholderiales	Rhodocyclaceae	Propionivibrio		ASV783	Endosphere
d62857d4f8594194c38b4b7b22da6058	50.7031	-5.76509	0.901273	-6.39661	1.58859e-10	7.62441e-08	Bacteria; Armatimonadota; Fimbriimonadia; Fimbriimonadales; Fimbriimonadaceae; Fimbriimonadaceae; metagenome	0.713293	Bacteria	Armatimonadota	Fimbriimonadia	Fimbriimonadales	Fimbriimonadaceae	Fimbriimonadaceae	metagenome	ASV543	Endosphere
d6f7959d85d91e6889fa46c675650463	38.8611	5.25462	0.926682	5.67036	1.42494e-08	2.88756e-06	Bacteria; Proteobacteria; Gammaproteobacteria; KI89A_clade; KI89A_clade; KI89A_clade	0.994146	Bacteria	Proteobacteria	Gammaproteobacteria	KI89A_clade	KI89A_clade	KI89A_clade		ASV741	Endosphere
d716d3b468a5308ec6e0204115472941	44.2516	-3.55573	1.03242	-3.44409	0.000572995	0.0252422	Bacteria; Chloroflexi; Anaerolineae; Anaerolineales; Anaerolineaceae; uncultured; uncultured_Chloroflexi	0.750142	Bacteria	Chloroflexi	Anaerolineae	Anaerolineales	Anaerolineaceae	uncultured	uncultured_Chloroflexi	ASV673	Endosphere
d7e2e2abd13d74a8d2115d6ba5c8492e	15.3903	-4.7499	0.923382	-5.14402	2.68923e-07	3.45395e-05	Bacteria; Planctomycetota; Planctomycetes; Gemmatales; Gemmataceae; uncultured; uncultured_bacterium	0.997585	Bacteria	Planctomycetota	Planctomycetes	Gemmatales	Gemmataceae	uncultured	uncultured_bacterium	ASV1755	Endosphere
dcd1af3d25fb89715c09acb30e396cd1	9.79129	5.1742	1.28887	4.01453	5.95652e-05	0.00361842	Bacteria; Planctomycetota; Planctomycetes; Pirellulales; Pirellulaceae; uncultured; metagenome	0.944982	Bacteria	Planctomycetota	Planctomycetes	Pirellulales	Pirellulaceae	uncultured	metagenome	ASV2070	Endosphere
dd64d4c86f7fda5af9abf9b504f8ab71	10.5523	5.51057	1.56042	3.53145	0.00041328	0.0187498	Bacteria; Bacteroidota; Bacteroidia; Cytophagales; Microscillaceae; uncultured; metagenome	0.766979	Bacteria	Bacteroidota	Bacteroidia	Cytophagales	Microscillaceae	uncultured	metagenome	ASV2128	Endosphere
df044123ba948074722ea8874672e15f	20.4555	-5.12414	1.15275	-4.44514	8.7833e-06	0.000696477	Bacteria; Actinobacteriota; Thermoleophilia; Gaiellales; uncultured; uncultured; Gaiella_sp.	0.791848	Bacteria	Actinobacteriota	Thermoleophilia	Gaiellales	uncultured	uncultured	Gaiella_sp.	ASV1430	Endosphere
e026cf35e78a72f06e9847a026e5208b	45.2817	4.24838	0.929119	4.57249	4.81967e-06	0.000426465	Bacteria; Elusimicrobiota; Lineage_IIb; Lineage_IIb; Lineage_IIb; Lineage_IIb	1	Bacteria	Elusimicrobiota	Lineage_IIb	Lineage_IIb	Lineage_IIb	Lineage_IIb		ASV632	Endosphere
e155883561874e5226c347146b69a356	41.8366	-4.6883	0.974445	-4.81125	1.49987e-06	0.000142472	Bacteria; Chloroflexi; OLB14; OLB14; OLB14; OLB14; uncultured_bacterium	0.724125	Bacteria	Chloroflexi	OLB14	OLB14	OLB14	OLB14	uncultured_bacterium	ASV662	Endosphere
e234c0d07b0652afe259ec8b7d551ecb	9.30441	-5.5461	1.39044	-3.98874	6.64249e-05	0.00395901	Bacteria; Myxococcota; Myxococcia; Myxococcales; Myxococcaceae; P3OB-42; metagenome	0.884369	Bacteria	Myxococcota	Myxococcia	Myxococcales	Myxococcaceae	P3OB-42	metagenome	ASV2331	Endosphere
e50ae0de19ed02d6a34a806446b290fe	115.716	4.87248	0.94357	5.16388	2.41889e-07	3.1762e-05	Bacteria; Proteobacteria; Gammaproteobacteria; Burkholderiales; Nitrosomonadaceae; mle1-7; uncultured_Rhodocyclaceae	0.975989	Bacteria	Proteobacteria	Gammaproteobacteria	Burkholderiales	Nitrosomonadaceae	mle1-7	uncultured_Rhodocyclaceae	ASV166	Endosphere
e72220ab281077a748d7803df5783457	26.8637	-5.41355	1.47648	-3.66653	0.000245861	0.0120538	Bacteria; Armatimonadota; Chthonomonadetes; Chthonomonadales; Chthonomonadaceae; Chthonomonas; uncultured_Armatimonadetes	0.942225	Bacteria	Armatimonadota	Chthonomonadetes	Chthonomonadales	Chthonomonadaceae	Chthonomonas	uncultured_Armatimonadetes	ASV1079	Endosphere
e81fafe288447c0ddb6e36310a446cc7	184.08	-5.42875	1.13781	-4.77122	1.83114e-06	0.000172146	Bacteria; Acidobacteriota; Blastocatellia; Pyrinomonadales; Pyrinomonadaceae; RB41	0.99561	Bacteria	Acidobacteriota	Blastocatellia	Pyrinomonadales	Pyrinomonadaceae	RB41		ASV80	Endosphere
eb15aaf36404685f0c4fa84e90bf9784	56.9901	4.93858	0.899534	5.49015	4.01582e-08	6.31383e-06	Bacteria; Gemmatimonadota; Gemmatimonadetes; Gemmatimonadales; Gemmatimonadaceae; Gemmatimonas	1	Bacteria	Gemmatimonadota	Gemmatimonadetes	Gemmatimonadales	Gemmatimonadaceae	Gemmatimonas		ASV457	Endosphere
ec08ff2df65309647006e59f1033922b	37.0915	-5.73517	0.88015	-6.51613	7.21424e-11	3.8698e-08	Bacteria; Proteobacteria; Gammaproteobacteria; Xanthomonadales; Xanthomonadaceae; Lysobacter	0.920296	Bacteria	Proteobacteria	Gammaproteobacteria	Xanthomonadales	Xanthomonadaceae	Lysobacter		ASV789	Endosphere
ec112f4eb78ef7b2b227cd006f0136bf	21.2618	5.21916	1.22434	4.26284	2.01843e-05	0.00142683	Bacteria; Acidobacteriota; Holophagae; Subgroup_7; Subgroup_7; Subgroup_7; uncultured_Desulfuromonadales	0.878655	Bacteria	Acidobacteriota	Holophagae	Subgroup_7	Subgroup_7	Subgroup_7	uncultured_Desulfuromonadales	ASV1312	Endosphere
ed1310b15b2c3828eb68f9c0213d8dce	39.8195	-5.93503	1.43993	-4.12175	3.76012e-05	0.00243181	Bacteria; Proteobacteria; Alphaproteobacteria; Rhizobiales; Xanthobacteraceae; Pseudolabrys	0.969989	Bacteria	Proteobacteria	Alphaproteobacteria	Rhizobiales	Xanthobacteraceae	Pseudolabrys		ASV686	Endosphere
ed162f239f7757cb436d4527f9b3b892	357.366	-5.85939	0.936764	-6.25493	3.97698e-10	1.51109e-07	Bacteria; Acidobacteriota; Blastocatellia; 11-24; 11-24; 11-24; uncultured_Acidobacteria	0.88528	Bacteria	Acidobacteriota	Blastocatellia	11-24	11-24	11-24	uncultured_Acidobacteria	ASV31	Endosphere
ef20b3cbed3170b3a8faf33cf0b1db59	34.5716	6.5718	1.17192	5.60773	2.04992e-08	3.67436e-06	Bacteria; Proteobacteria; Alphaproteobacteria; Sphingomonadales; Sphingomonadaceae; Sphingomonas	0.998331	Bacteria	Proteobacteria	Alphaproteobacteria	Sphingomonadales	Sphingomonadaceae	Sphingomonas		ASV739	Endosphere
ef9e31cd8d001fcd8d557adf0340ccfd	34.6813	-4.46897	1.24025	-3.60327	0.000314235	0.0149245	Bacteria; Myxococcota; Myxococcia; Myxococcales; Anaeromyxobacteraceae; Anaeromyxobacter	0.999912	Bacteria	Myxococcota	Myxococcia	Myxococcales	Anaeromyxobacteraceae	Anaeromyxobacter		ASV904	Endosphere
f036b6c38bedaadfcc42f14d59d2c19e	160.808	9.09643	2.17535	4.18159	2.89475e-05	0.00195535	Bacteria; Actinobacteriota; Actinobacteria; Micromonosporales; Micromonosporaceae	0.999929	Bacteria	Actinobacteriota	Actinobacteria	Micromonosporales	Micromonosporaceae			ASV52	Endosphere
f0fec82790628dc3556eea95c5847383	20.81	5.02274	0.972949	5.16239	2.43814e-07	3.1762e-05	Bacteria; Acidobacteriota; Acidobacteriae; Bryobacterales; Bryobacteraceae; Bryobacter	0.994427	Bacteria	Acidobacteriota	Acidobacteriae	Bryobacterales	Bryobacteraceae	Bryobacter		ASV1415	Endosphere
f473d65b265adc83c433ea93b8ab0bc8	18.3527	4.25815	1.12804	3.77482	0.00016012	0.00848917	Bacteria; Chloroflexi; TK10; TK10; TK10; TK10; uncultured_bacterium	0.998455	Bacteria	Chloroflexi	TK10	TK10	TK10	TK10	uncultured_bacterium	ASV1484	Endosphere
f960a197844583bb25c6dbe6a57cdd68	18.5361	5.24581	1.33755	3.92194	8.78388e-05	0.00500626	Bacteria; Verrucomicrobiota; Verrucomicrobiae; Verrucomicrobiales; Rubritaleaceae; Luteolibacter	1	Bacteria	Verrucomicrobiota	Verrucomicrobiae	Verrucomicrobiales	Rubritaleaceae	Luteolibacter		ASV1470	Endosphere
f968254345bd05c204aee9646945cfa0	29.4798	-6.01195	1.19651	-5.02457	5.04565e-07	5.74561e-05	Bacteria; Actinobacteriota; Thermoleophilia; Gaiellales; Gaiellaceae; Gaiella; actinobacterium_WWH12	0.811121	Bacteria	Actinobacteriota	Thermoleophilia	Gaiellales	Gaiellaceae	Gaiella	actinobacterium_WWH12	ASV587	Endosphere
f96c2ded115b2b32038490c3ff177297	36.7276	-4.20933	0.989597	-4.25358	2.10377e-05	0.00147571	Bacteria; Acidobacteriota; Acidobacteriae; Bryobacterales; Bryobacteraceae; Bryobacter	0.999973	Bacteria	Acidobacteriota	Acidobacteriae	Bryobacterales	Bryobacteraceae	Bryobacter		ASV809	Endosphere
f975c7ade3e9bcf5e9f3009fca0a64ca	14.9223	-6.49612	1.29344	-5.02238	5.10357e-07	5.74561e-05	Bacteria; Chloroflexi; Anaerolineae; Anaerolineales; Anaerolineaceae; uncultured; uncultured_Chloroflexi	0.870197	Bacteria	Chloroflexi	Anaerolineae	Anaerolineales	Anaerolineaceae	uncultured	uncultured_Chloroflexi	ASV1817	Endosphere
faf12d1e8ced164ada65be05df6962d1	24.4292	6.25021	1.75409	3.56323	0.000366325	0.0172192	Bacteria; Acidobacteriota; Vicinamibacteria; Subgroup_17; Subgroup_17; Subgroup_17	1	Bacteria	Acidobacteriota	Vicinamibacteria	Subgroup_17	Subgroup_17	Subgroup_17		ASV1081	Endosphere
fb04c4d30cc3a207a85e91650647712a	85.4001	-5.9691	0.951707	-6.27199	3.5646e-10	1.41329e-07	Bacteria; Gemmatimonadota; Gemmatimonadetes; Gemmatimonadales; Gemmatimonadaceae; uncultured	1	Bacteria	Gemmatimonadota	Gemmatimonadetes	Gemmatimonadales	Gemmatimonadaceae	uncultured		ASV280	Endosphere
fc851efa27f7a08a434e1274addaa18c	64.8788	4.41674	0.904766	4.88164	1.05209e-06	0.000105885	Bacteria; Acidobacteriota; Vicinamibacteria; Vicinamibacterales; uncultured; uncultured	0.999998	Bacteria	Acidobacteriota	Vicinamibacteria	Vicinamibacterales	uncultured	uncultured		ASV431	Endosphere
fe2343711deb463332981f083e7b42aa	35.137	-4.6545	1.3343	-3.48835	0.000486015	0.0216194	Bacteria; Acidobacteriota; Acidobacteriae; Solibacterales; Solibacteraceae; Candidatus_Solibacter	0.999998	Bacteria	Acidobacteriota	Acidobacteriae	Solibacterales	Solibacteraceae	Candidatus_Solibacter		ASV859	Endosphere
fed6c967952e1442b7c769faafd7033f	45.9587	-4.86053	1.18302	-4.10858	3.98101e-05	0.00253866	Bacteria; Acidobacteriota; Vicinamibacteria; Vicinamibacterales; Vicinamibacteraceae; Vicinamibacteraceae	0.8906	Bacteria	Acidobacteriota	Vicinamibacteria	Vicinamibacterales	Vicinamibacteraceae	Vicinamibacteraceae		ASV617	Endosphere
ff57ae0dff269a0b29f2c755c1ebf0ce	53.4361	-4.61569	1.0432	-4.42454	9.66466e-06	0.000759759	Bacteria; Chloroflexi; Anaerolineae; Anaerolineales; Anaerolineaceae; uncultured; uncultured_Chloroflexi	0.999655	Bacteria	Chloroflexi	Anaerolineae	Anaerolineales	Anaerolineaceae	uncultured	uncultured_Chloroflexi	ASV517	Endosphere

## Sheet: MiZax3 vs Acetone (T2)
id	baseMean	log2FoldChange	lfcSE	stat	pvalue	padj	Taxon	Confidence	domain	phylum	class	order	family	genus	species	ASV	Compartment
02168ccfc210ea506756c782dda04d73	21.6591	6.22118	1.16867	5.3233	1.01903e-07	0.000103251	Bacteria; Planctomycetota; OM190; OM190; OM190; OM190; uncultured_soil	0.980677	Bacteria	Planctomycetota	OM190	OM190	OM190	OM190	uncultured_soil	ASV1298	Soil
0700741e76222cec27f46d7c534e0336	54.5429	-6.26356	1.22218	-5.1249	2.97699e-07	0.000180981	Bacteria; Chloroflexi; Anaerolineae; SBR1031; A4b; A4b	0.999994	Bacteria	Chloroflexi	Anaerolineae	SBR1031	A4b	A4b		ASV382	Soil
09ef157b7a92f1d7f3db081f13034feb	80.5635	8.17984	1.78	4.5954	4.3191e-06	0.00112531	Archaea; Crenarchaeota; Nitrososphaeria; Nitrosotaleales; Nitrosotaleaceae; Candidatus_Nitrosotalea; uncultured_archaeon	0.94967	Archaea	Crenarchaeota	Nitrososphaeria	Nitrosotaleales	Nitrosotaleaceae	Candidatus_Nitrosotalea	uncultured_archaeon	ASV307	Soil
09f610d953dea6a03002d07f4a3a7fdd	10.3531	6.45351	1.39386	4.62996	3.65743e-06	0.00101067	Bacteria; Patescibacteria; Saccharimonadia; Saccharimonadales; Saccharimonadales; Saccharimonadales; uncultured_soil	0.999968	Bacteria	Patescibacteria	Saccharimonadia	Saccharimonadales	Saccharimonadales	Saccharimonadales	uncultured_soil	ASV2117	Soil
0b1e0eabab51e7efc6c7a503e0bd82d4	16.8065	6.4044	1.58913	4.03012	5.57482e-05	0.00770255	Bacteria; Chloroflexi; Anaerolineae; SBR1031; SBR1031; SBR1031	0.999979	Bacteria	Chloroflexi	Anaerolineae	SBR1031	SBR1031	SBR1031		ASV1179	Soil
0b5e9822ba7a2c1404d2ac3f1d69ce95	14.487	5.05341	1.31571	3.84083	0.000122617	0.0149086	Bacteria; Planctomycetota; Planctomycetes; Pirellulales; Pirellulaceae; uncultured; uncultured_Planctomycetaceae	0.878808	Bacteria	Planctomycetota	Planctomycetes	Pirellulales	Pirellulaceae	uncultured	uncultured_Planctomycetaceae	ASV1805	Soil
0d63b0dd4bc6e3fe86b6c4cc6186be46	267.08	2.81054	0.564261	4.98093	6.32807e-07	0.000275477	Archaea; Crenarchaeota; Nitrososphaeria; Nitrosopumilales; Nitrosopumilaceae; Nitrosarchaeum; uncultured_archaeon	0.978983	Archaea	Crenarchaeota	Nitrososphaeria	Nitrosopumilales	Nitrosopumilaceae	Nitrosarchaeum	uncultured_archaeon	ASV45	Soil
0eecfb4a0f245023f0b34a8d2c5a502d	38.6936	5.46068	1.03972	5.2521	1.50378e-07	0.000137129	Bacteria; Bacteroidota; Bacteroidia; Cytophagales; Microscillaceae; uncultured; metagenome	0.775847	Bacteria	Bacteroidota	Bacteroidia	Cytophagales	Microscillaceae	uncultured	metagenome	ASV602	Soil
111e8e48a5111d4360329eef12acd3b7	29.5462	-5.96201	1.29402	-4.60736	4.07818e-06	0.00109379	Bacteria; Chloroflexi; Chloroflexia; Chloroflexales; Roseiflexaceae; uncultured; uncultured_Chloroflexaceae	0.909136	Bacteria	Chloroflexi	Chloroflexia	Chloroflexales	Roseiflexaceae	uncultured	uncultured_Chloroflexaceae	ASV898	Soil
119f7ab06b3b20bfd63713397b2caaf6	16.0156	-6.51859	1.44524	-4.51039	6.47087e-06	0.00143922	Bacteria; Chloroflexi; Anaerolineae; Anaerolineales; Anaerolineaceae	0.999996	Bacteria	Chloroflexi	Anaerolineae	Anaerolineales	Anaerolineaceae			ASV1672	Soil
13404be47f41c500f6a465a76f6d6b68	9.18943	-5.56978	1.42517	-3.90816	9.29998e-05	0.0119446	Bacteria; Myxococcota; Polyangia; Blfdi19; Blfdi19; Blfdi19; metagenome	0.997635	Bacteria	Myxococcota	Polyangia	Blfdi19	Blfdi19	Blfdi19	metagenome	ASV2465	Soil
14a05c88648e30f537b035ca7d1cc784	15.1392	-4.76167	1.0556	-4.51088	6.45586e-06	0.00143922	Bacteria; Armatimonadota; Chthonomonadetes; Chthonomonadales; Chthonomonadaceae; Chthonomonas	0.999999	Bacteria	Armatimonadota	Chthonomonadetes	Chthonomonadales	Chthonomonadaceae	Chthonomonas		ASV1734	Soil
188dae6fb47a25d9a1494ae33391fb95	23.0051	4.91894	0.974822	5.04599	4.51179e-07	0.000242018	Bacteria; Planctomycetota; Planctomycetes; Gemmatales; Gemmataceae; uncultured; uncultured_bacterium	0.980061	Bacteria	Planctomycetota	Planctomycetes	Gemmatales	Gemmataceae	uncultured	uncultured_bacterium	ASV1175	Soil
1f8d875146897fdad4face9b82c5b15a	44.0509	5.40168	1.03537	5.21715	1.81701e-07	0.000138078	Bacteria; Bacteroidota; Bacteroidia; Chitinophagales; Chitinophagaceae; Terrimonas; uncultured_bacterium	0.901806	Bacteria	Bacteroidota	Bacteroidia	Chitinophagales	Chitinophagaceae	Terrimonas	uncultured_bacterium	ASV571	Soil
283bb48ad294e0909fe26f217fe3d577	7.49549	-5.0321	1.15106	-4.3717	1.23284e-05	0.00229433	Bacteria; Planctomycetota; Phycisphaerae; Tepidisphaerales; WD2101_soil_group; WD2101_soil_group	1	Bacteria	Planctomycetota	Phycisphaerae	Tepidisphaerales	WD2101_soil_group	WD2101_soil_group		ASV3013	Soil
28c5ba8ebed6fa7857dd5a4ba3ef75ab	14.7698	-5.17563	1.27426	-4.06169	4.87187e-05	0.00694165	Bacteria	1	Bacteria							ASV1823	Soil
2dc0ef2957f4dcc2d047cd1c3ddaec9c	26.0197	5.76457	0.964799	5.97489	2.30246e-09	7.79597e-06	Bacteria; Bacteroidota; Bacteroidia; Sphingobacteriales; AKYH767; AKYH767; uncultured_bacterium	0.971382	Bacteria	Bacteroidota	Bacteroidia	Sphingobacteriales	AKYH767	AKYH767	uncultured_bacterium	ASV1134	Soil
318dc99172adc50d0fe345a66b12cba7	60.9824	6.27299	1.03271	6.0743	1.2453e-09	7.79597e-06	Bacteria; Chloroflexi; Anaerolineae; SBR1031; A4b; A4b; uncultured_bacterium	0.999132	Bacteria	Chloroflexi	Anaerolineae	SBR1031	A4b	A4b	uncultured_bacterium	ASV293	Soil
331ca68ddcd3b66959c04921e08bb521	14.322	-5.21868	1.13725	-4.58886	4.45677e-06	0.00112893	Bacteria; Acidobacteriota; Thermoanaerobaculia; Thermoanaerobaculales; Thermoanaerobaculaceae; Subgroup_10	0.999549	Bacteria	Acidobacteriota	Thermoanaerobaculia	Thermoanaerobaculales	Thermoanaerobaculaceae	Subgroup_10		ASV1854	Soil
35d20da789dde8d76e4389fd6d30cc9d	11.3669	-5.01463	1.18337	-4.23756	2.25957e-05	0.00375463	Bacteria; Actinobacteriota; Actinobacteria; Micromonosporales; Micromonosporaceae; Dactylosporangium	0.998959	Bacteria	Actinobacteriota	Actinobacteria	Micromonosporales	Micromonosporaceae	Dactylosporangium		ASV2141	Soil
39b89641289a3bb9da0cddb7ff719361	19.4069	6.10693	1.30273	4.68778	2.76183e-06	0.00085279	Bacteria; Acidobacteriota; Subgroup_5; Subgroup_5; Subgroup_5; Subgroup_5; uncultured_Acidobacteria	0.910232	Bacteria	Acidobacteriota	Subgroup_5	Subgroup_5	Subgroup_5	Subgroup_5	uncultured_Acidobacteria	ASV1456	Soil
3a7bcfd3dd1c23c2efae4b6b3fcd36a3	32.3484	5.54218	1.14153	4.85504	1.20365e-06	0.000457335	Bacteria; Proteobacteria; Alphaproteobacteria; Rhizobiales; Xanthobacteraceae; Bradyrhizobium	0.99159	Bacteria	Proteobacteria	Alphaproteobacteria	Rhizobiales	Xanthobacteraceae	Bradyrhizobium		ASV279	Soil
3e9f4569c6a497528a6eebff28f3ad29	10.302	-4.82164	1.25388	-3.84538	0.000120364	0.0149086	Bacteria; Firmicutes; Bacilli; Bacillales; Bacillaceae; Fictibacillus	0.998909	Bacteria	Firmicutes	Bacilli	Bacillales	Bacillaceae	Fictibacillus		ASV2063	Soil
3ec8324b537fd40b5bea9a8864104178	27.4386	5.83143	1.07795	5.40974	6.31152e-08	9.59246e-05	Bacteria; Acidobacteriota; Thermoanaerobaculia; Thermoanaerobaculales; Thermoanaerobaculaceae; Subgroup_10; uncultured_prokaryote	0.911638	Bacteria	Acidobacteriota	Thermoanaerobaculia	Thermoanaerobaculales	Thermoanaerobaculaceae	Subgroup_10	uncultured_prokaryote	ASV1097	Soil
443a1b6e9bb8b8434623dbabf8c5a719	27.3101	-5.62108	1.26262	-4.4519	8.51122e-06	0.00174137	Bacteria; Proteobacteria; Alphaproteobacteria; Dongiales; Dongiaceae; Dongia	0.999917	Bacteria	Proteobacteria	Alphaproteobacteria	Dongiales	Dongiaceae	Dongia		ASV901	Soil
44e2ab81e5e7cff6d965651c707b9479	40.6022	-4.7979	1.14664	-4.1843	2.86042e-05	0.00457617	Bacteria; Bacteroidota; Bacteroidia; Chitinophagales; Chitinophagaceae; uncultured; uncultured_Niastella	0.965814	Bacteria	Bacteroidota	Bacteroidia	Chitinophagales	Chitinophagaceae	uncultured	uncultured_Niastella	ASV539	Soil
47a9d10e32ffbceb163e240b65825d7e	62.8513	6.05163	1.18524	5.10582	3.29356e-07	0.000187712	Bacteria; Proteobacteria; Gammaproteobacteria; Burkholderiales; Comamonadaceae	0.999999	Bacteria	Proteobacteria	Gammaproteobacteria	Burkholderiales	Comamonadaceae			ASV391	Soil
484153e160306a1854953d273812a055	31.4029	5.41374	1.18874	4.55418	5.2591e-06	0.00129615	Bacteria; Verrucomicrobiota; Verrucomicrobiae; Pedosphaerales; Pedosphaeraceae; Ellin517	0.998439	Bacteria	Verrucomicrobiota	Verrucomicrobiae	Pedosphaerales	Pedosphaeraceae	Ellin517		ASV912	Soil
4991fe800b2021f08ecf63b70cb0acb0	32.4466	5.27421	1.27446	4.13839	3.49748e-05	0.00531559	Bacteria; Bacteroidota; Bacteroidia; Cytophagales; Microscillaceae; uncultured	0.999173	Bacteria	Bacteroidota	Bacteroidia	Cytophagales	Microscillaceae	uncultured		ASV825	Soil
4f9f654b299b32be5beceb8898c2ca48	68.4827	5.07246	1.29209	3.92577	8.64512e-05	0.0112621	Bacteria; Cyanobacteria; Cyanobacteriia; Cyanobacteriales; uncultured; uncultured; uncultured_cyanobacterium	0.988806	Bacteria	Cyanobacteria	Cyanobacteriia	Cyanobacteriales	uncultured	uncultured	uncultured_cyanobacterium	ASV352	Soil
4fa33c80c6dd6d4227fd298bd9684c89	14.5663	6.16097	1.49815	4.11237	3.91618e-05	0.00585437	Bacteria; Firmicutes; Clostridia; Clostridiales; Clostridiaceae; Clostridium_sensu_stricto_8	0.978845	Bacteria	Firmicutes	Clostridia	Clostridiales	Clostridiaceae	Clostridium_sensu_stricto_8		ASV1810	Soil
55df54f5e9b69317e13d13fb70624089	7.8168	5.5809	1.41233	3.95156	7.76442e-05	0.0104123	Bacteria; Proteobacteria; Gammaproteobacteria; Burkholderiales; Sutterellaceae; uncultured	0.999999	Bacteria	Proteobacteria	Gammaproteobacteria	Burkholderiales	Sutterellaceae	uncultured		ASV1849	Soil
5dd7f7005ffa0ca961053eb208ab78be	66.4972	5.32151	1.06848	4.98044	6.34392e-07	0.000275477	Bacteria; Bacteroidota; Bacteroidia; Chitinophagales; Chitinophagaceae; Terrimonas	0.975644	Bacteria	Bacteroidota	Bacteroidia	Chitinophagales	Chitinophagaceae	Terrimonas		ASV350	Soil
615739227bc8a3999e20d0610cfdbbe6	17.7684	-5.49583	1.18317	-4.645	3.40077e-06	0.000969114	Bacteria; Chloroflexi; Anaerolineae; RBG-13-54-9; RBG-13-54-9; RBG-13-54-9; uncultured_soil	0.930276	Bacteria	Chloroflexi	Anaerolineae	RBG-13-54-9	RBG-13-54-9	RBG-13-54-9	uncultured_soil	ASV1457	Soil
618ca5e7c74de7c404ab2ee8aaaafda3	12.1212	5.55072	1.24418	4.46136	8.14424e-06	0.00172715	Bacteria; Acidobacteriota; Vicinamibacteria; Subgroup_17; Subgroup_17; Subgroup_17	1	Bacteria	Acidobacteriota	Vicinamibacteria	Subgroup_17	Subgroup_17	Subgroup_17		ASV1898	Soil
653951d0ac989f7d78af10310dfdc326	61.2206	5.26695	1.29035	4.08179	4.46909e-05	0.00657316	Bacteria; Myxococcota; Myxococcia; Myxococcales; Anaeromyxobacteraceae; Anaeromyxobacter	0.999597	Bacteria	Myxococcota	Myxococcia	Myxococcales	Anaeromyxobacteraceae	Anaeromyxobacter		ASV335	Soil
6626f9c2e3859382d416f81cb71595bb	11.6937	-5.08249	1.1808	-4.30428	1.67531e-05	0.00301214	Bacteria; Firmicutes; Negativicutes; Veillonellales-Selenomonadales; Sporomusaceae; Pelosinus	0.999996	Bacteria	Firmicutes	Negativicutes	Veillonellales-Selenomonadales	Sporomusaceae	Pelosinus		ASV2242	Soil
6be1fea596fdd652fb0fe976f2c4675c	18.1372	5.88164	1.33359	4.41038	1.03187e-05	0.00200206	Bacteria; Proteobacteria; Gammaproteobacteria; Diplorickettsiales; Diplorickettsiaceae; Aquicella; uncultured_bacterium	0.987072	Bacteria	Proteobacteria	Gammaproteobacteria	Diplorickettsiales	Diplorickettsiaceae	Aquicella	uncultured_bacterium	ASV1570	Soil
6c75f23d77551fded2124966b930f2b5	6.09408	-5.63963	1.56532	-3.60287	0.000314725	0.0337644	Bacteria; Acidobacteriota; Acidobacteriae; Acidobacteriae; Acidobacteriae; Paludibaculum	0.999995	Bacteria	Acidobacteriota	Acidobacteriae	Acidobacteriae	Acidobacteriae	Paludibaculum		ASV3086	Soil
6e822493e91aab8ba96a1af4f0842e4c	49.6175	-5.40788	1.33123	-4.06232	4.85875e-05	0.00694165	Bacteria; Chloroflexi; Anaerolineae; SBR1031; A4b; A4b; uncultured_soil	0.953533	Bacteria	Chloroflexi	Anaerolineae	SBR1031	A4b	A4b	uncultured_soil	ASV484	Soil
74724d28ce73476926bc454125b300bb	44.0985	-5.3902	1.07567	-5.01103	5.41385e-07	0.000265256	Bacteria; Planctomycetota; Phycisphaerae; Tepidisphaerales; WD2101_soil_group; WD2101_soil_group; Planctomycetales_bacterium	0.927652	Bacteria	Planctomycetota	Phycisphaerae	Tepidisphaerales	WD2101_soil_group	WD2101_soil_group	Planctomycetales_bacterium	ASV600	Soil
784bff0993374382050099ba82d732b7	23.5738	-5.0997	1.38739	-3.67575	0.000237152	0.026373	Bacteria; Chloroflexi; Anaerolineae; Ardenticatenales; uncultured; uncultured	0.99998	Bacteria	Chloroflexi	Anaerolineae	Ardenticatenales	uncultured	uncultured		ASV921	Soil
7891996417ae3148fba30bbe01639200	7.75203	6.44198	1.34268	4.79784	1.60389e-06	0.000562535	Archaea; Nanoarchaeota; Nanoarchaeia; Woesearchaeales; GW2011_GWC1_47_15; GW2011_GWC1_47_15; uncultured_archaeon	0.99955	Archaea	Nanoarchaeota	Nanoarchaeia	Woesearchaeales	GW2011_GWC1_47_15	GW2011_GWC1_47_15	uncultured_archaeon	ASV2890	Soil
79421c6da14ddc50c75a74c89564b901	13.6758	5.278	1.0102	5.22469	1.74449e-07	0.000138078	Bacteria; Armatimonadota; uncultured; uncultured; uncultured; uncultured; uncultured_soil	0.960924	Bacteria	Armatimonadota	uncultured	uncultured	uncultured	uncultured	uncultured_soil	ASV1862	Soil
7b421d202c0ac0b8f7af2ff268cf196b	24.0589	5.61891	1.15649	4.85859	1.18225e-06	0.000457335	Bacteria; SAR324_clade(Marine_group_B); SAR324_clade(Marine_group_B); SAR324_clade(Marine_group_B); SAR324_clade(Marine_group_B); SAR324_clade(Marine_group_B); uncultured_bacterium	0.789556	Bacteria	SAR324_clade(Marine_group_B)	SAR324_clade(Marine_group_B)	SAR324_clade(Marine_group_B)	SAR324_clade(Marine_group_B)	SAR324_clade(Marine_group_B)	uncultured_bacterium	ASV1133	Soil
7c0feff6b24f4cca26341d6ae63d9a6c	16.0277	6.40086	1.51068	4.23707	2.26456e-05	0.00375463	Bacteria; Proteobacteria; Gammaproteobacteria; Burkholderiales; Nitrosomonadaceae; MND1	1	Bacteria	Proteobacteria	Gammaproteobacteria	Burkholderiales	Nitrosomonadaceae	MND1		ASV681	Soil
7d252b1446a364a999c53c970a66489b	27.8464	-7.01498	1.50569	-4.65898	3.17776e-06	0.000934774	Bacteria; Verrucomicrobiota; Verrucomicrobiae; Pedosphaerales; Pedosphaeraceae; uncultured; metagenome	0.811654	Bacteria	Verrucomicrobiota	Verrucomicrobiae	Pedosphaerales	Pedosphaeraceae	uncultured	metagenome	ASV776	Soil
7ef6a6f0dfd650a93138c85eebf1b5c0	40.6303	6.55473	1.10029	5.95728	2.56475e-09	7.79597e-06	Bacteria; Verrucomicrobiota; Verrucomicrobiae; Chthoniobacterales; Chthoniobacteraceae; Candidatus_Udaeobacter	1	Bacteria	Verrucomicrobiota	Verrucomicrobiae	Chthoniobacterales	Chthoniobacteraceae	Candidatus_Udaeobacter		ASV679	Soil
80406f4229979c59b190101a1fcc678f	24.4273	-4.68691	0.972525	-4.81933	1.44044e-06	0.000525417	Bacteria; Planctomycetota; Planctomycetes; Pirellulales; Pirellulaceae; Pir4_lineage; uncultured_Planctomycetales	0.837919	Bacteria	Planctomycetota	Planctomycetes	Pirellulales	Pirellulaceae	Pir4_lineage	uncultured_Planctomycetales	ASV1106	Soil
897f03d5c7a2e5123f852301925e82cd	11.8864	5.8072	1.39055	4.17617	2.96455e-05	0.00466099	Bacteria; Acidobacteriota; Vicinamibacteria; Vicinamibacterales; uncultured; uncultured; uncultured_bacterium	0.741333	Bacteria	Acidobacteriota	Vicinamibacteria	Vicinamibacterales	uncultured	uncultured	uncultured_bacterium	ASV2030	Soil
8e46f6b75b76a47ed0a537cd4d5c3e56	26.5493	4.81824	1.06131	4.53992	5.62766e-06	0.00131586	Bacteria; Bacteroidota; Bacteroidia; Cytophagales; Microscillaceae; uncultured	0.955259	Bacteria	Bacteroidota	Bacteroidia	Cytophagales	Microscillaceae	uncultured		ASV780	Soil
8fae10bb126b52c4d794495fceab2b64	25.0734	6.26181	1.47976	4.23164	2.31992e-05	0.00377775	Bacteria; Proteobacteria; Gammaproteobacteria; Burkholderiales; Nitrosomonadaceae; MND1	0.999912	Bacteria	Proteobacteria	Gammaproteobacteria	Burkholderiales	Nitrosomonadaceae	MND1		ASV1107	Soil
95e7b0671373c55b710e612505ec1fb2	12.4051	5.08121	1.45207	3.49928	0.000466518	0.0467493	Bacteria; Proteobacteria; Gammaproteobacteria; Gammaproteobacteria_Incertae_Sedis; Unknown_Family; Acidibacter; metagenome	0.902269	Bacteria	Proteobacteria	Gammaproteobacteria	Gammaproteobacteria_Incertae_Sedis	Unknown_Family	Acidibacter	metagenome	ASV1568	Soil
9aa054a074e0741de3c35c428a03af26	36.7074	6.89726	1.33481	5.16724	2.37576e-07	0.00016665	Bacteria; Proteobacteria; Alphaproteobacteria; Dongiales; Dongiaceae; Dongia	0.999846	Bacteria	Proteobacteria	Alphaproteobacteria	Dongiales	Dongiaceae	Dongia		ASV726	Soil
a13eb7fe78ba200e2105b565ff22895a	41.1792	-6.10902	1.22008	-5.00706	5.52677e-07	0.000265256	Bacteria; Chloroflexi; Anaerolineae; Ardenticatenales; uncultured; uncultured	0.999994	Bacteria	Chloroflexi	Anaerolineae	Ardenticatenales	uncultured	uncultured		ASV619	Soil
a7d94eadb5ccf3955b17a372b00a63a6	24.5085	-6.08807	1.72677	-3.5257	0.000422367	0.0437678	Bacteria; Proteobacteria; Alphaproteobacteria; Rhizobiales; Xanthobacteraceae; Pseudolabrys	0.986873	Bacteria	Proteobacteria	Alphaproteobacteria	Rhizobiales	Xanthobacteraceae	Pseudolabrys		ASV997	Soil
ac4e10d621f7be7456b9e2b6f7865667	112.739	5.02586	1.32394	3.79615	0.00014696	0.0174043	Bacteria; Bacteroidota; Bacteroidia; Cytophagales; Microscillaceae; uncultured; uncultured_Ohtaekwangia	0.733139	Bacteria	Bacteroidota	Bacteroidia	Cytophagales	Microscillaceae	uncultured	uncultured_Ohtaekwangia	ASV124	Soil
ac54558bde41d3bf6d1f12b467bece1e	21.8821	4.8155	1.0857	4.43538	9.19109e-06	0.00182203	Bacteria; Chloroflexi; Anaerolineae; SBR1031; A4b; A4b; wastewater_metagenome	0.903213	Bacteria	Chloroflexi	Anaerolineae	SBR1031	A4b	A4b	wastewater_metagenome	ASV1309	Soil
adefcba09ed438f25ae19147af37dd6e	37.3051	4.91959	1.31841	3.73145	0.000190381	0.02177	Bacteria; Verrucomicrobiota; Verrucomicrobiae; Pedosphaerales; Pedosphaeraceae; uncultured	0.999994	Bacteria	Verrucomicrobiota	Verrucomicrobiae	Pedosphaerales	Pedosphaeraceae	uncultured		ASV764	Soil
ae6950a8c56b4a40c699a68dff2f32ba	15.7138	5.21668	1.38705	3.76099	0.00016924	0.0197859	Bacteria; Desulfobacterota; Desulfuromonadia; Geobacterales; Geobacteraceae	0.999998	Bacteria	Desulfobacterota	Desulfuromonadia	Geobacterales	Geobacteraceae			ASV1505	Soil
aee83626bf99f96165a5c90cc9511595	296.876	4.68831	1.33362	3.51548	0.000438952	0.0444756	Bacteria; Proteobacteria; Gammaproteobacteria; Burkholderiales; Comamonadaceae	0.999999	Bacteria	Proteobacteria	Gammaproteobacteria	Burkholderiales	Comamonadaceae			ASV32	Soil
b15ef19c01ad6f115e38616f3c70fcb6	14.7692	-6.08543	1.35247	-4.4995	6.81144e-06	0.00147889	Bacteria; Planctomycetota; Planctomycetes; Isosphaerales; Isosphaeraceae; Aquisphaera	0.999643	Bacteria	Planctomycetota	Planctomycetes	Isosphaerales	Isosphaeraceae	Aquisphaera		ASV1811	Soil
b162b29dd2d822b1ffc1a194de0c6059	10.4265	5.84369	1.31323	4.44984	8.59325e-06	0.00174137	Bacteria; Firmicutes; Bacilli; Paenibacillales; Paenibacillaceae; Ammoniphilus; uncultured_bacterium	0.774609	Bacteria	Firmicutes	Bacilli	Paenibacillales	Paenibacillaceae	Ammoniphilus	uncultured_bacterium	ASV2357	Soil
b2af50d0cc952cd7267d0b96963622de	7.9032	5.01885	1.10496	4.54212	5.56912e-06	0.00131586	Bacteria; Chloroflexi; Chloroflexia; Chloroflexales; Roseiflexaceae; uncultured; uncultured_bacterium	1	Bacteria	Chloroflexi	Chloroflexia	Chloroflexales	Roseiflexaceae	uncultured	uncultured_bacterium	ASV2481	Soil
b33ad18b61a4434ed227ab0ff772d83a	12.9851	6.09597	1.67162	3.64674	0.000265589	0.0288322	Bacteria; Proteobacteria; Alphaproteobacteria; Sphingomonadales; Sphingomonadaceae; Sphingomonas	0.99825	Bacteria	Proteobacteria	Alphaproteobacteria	Sphingomonadales	Sphingomonadaceae	Sphingomonas		ASV1762	Soil
b7ac0bc559a12538548ef7ce2f485586	23.7517	-6.86901	1.57036	-4.37416	1.21903e-05	0.00229433	Bacteria; Actinobacteriota; Acidimicrobiia; IMCC26256; IMCC26256; IMCC26256; uncultured_Ferrimicrobium	0.952406	Bacteria	Actinobacteriota	Acidimicrobiia	IMCC26256	IMCC26256	IMCC26256	uncultured_Ferrimicrobium	ASV1249	Soil
bb323d9dc11490843af42fb86db7bcf8	81.4644	5.98456	1.04374	5.73377	9.82214e-09	1.79136e-05	Bacteria; Myxococcota; Polyangia; Haliangiales; Haliangiaceae; Haliangium; uncultured_Myxococcales	0.966922	Bacteria	Myxococcota	Polyangia	Haliangiales	Haliangiaceae	Haliangium	uncultured_Myxococcales	ASV206	Soil
c1decbb97dbc1dd10976f8df63439c0d	34.9256	5.80548	1.51832	3.82362	0.000131507	0.0157791	Bacteria; Chloroflexi; KD4-96; KD4-96; KD4-96; KD4-96	1	Bacteria	Chloroflexi	KD4-96	KD4-96	KD4-96	KD4-96		ASV794	Soil
c45c6e1940b6d8f8686a2efbfefbc43e	18.8634	5.37247	1.50627	3.56674	0.000361443	0.037885	Bacteria; Proteobacteria; Alphaproteobacteria; Sphingomonadales; Sphingomonadaceae; Ellin6055	0.865727	Bacteria	Proteobacteria	Alphaproteobacteria	Sphingomonadales	Sphingomonadaceae	Ellin6055		ASV1358	Soil
c4cacb883d15e96a93019fb3320f366b	19.7144	-6.59522	1.12144	-5.88105	4.0767e-09	9.29385e-06	Bacteria; Patescibacteria; Saccharimonadia; Saccharimonadales; Saccharimonadales; Saccharimonadales	0.892231	Bacteria	Patescibacteria	Saccharimonadia	Saccharimonadales	Saccharimonadales	Saccharimonadales		ASV1387	Soil
ca1074ed347a69ac4d9b9881cd5fe3e3	39.8674	5.34802	1.14163	4.68457	2.80554e-06	0.00085279	Bacteria; Chloroflexi; Anaerolineae; SBR1031; A4b; A4b; uncultured_bacterium	0.979781	Bacteria	Chloroflexi	Anaerolineae	SBR1031	A4b	A4b	uncultured_bacterium	ASV570	Soil
ca5bee6b57d9f21068ce850c93524b5b	7.97706	-5.14547	1.23999	-4.14961	3.33044e-05	0.00514751	Bacteria; Acidobacteriota; Subgroup_25; Subgroup_25; Subgroup_25; Subgroup_25; uncultured_bacterium	0.92284	Bacteria	Acidobacteriota	Subgroup_25	Subgroup_25	Subgroup_25	Subgroup_25	uncultured_bacterium	ASV2491	Soil
ca674c087f7ef01d89e2b7f5eecbf2cc	15.7208	5.89262	1.19132	4.94629	7.5642e-07	0.000313536	Bacteria; FCPU426; FCPU426; FCPU426; FCPU426; FCPU426; uncultured_bacterium	0.980155	Bacteria	FCPU426	FCPU426	FCPU426	FCPU426	FCPU426	uncultured_bacterium	ASV1713	Soil
cefd32605f7f46944a1d407cde3a5b3b	30.8764	-5.91482	1.38912	-4.25797	2.06288e-05	0.00354932	Bacteria; Proteobacteria; Gammaproteobacteria; Pseudomonadales; Moraxellaceae; Permianibacter; Permianibacter_aggregans	0.857137	Bacteria	Proteobacteria	Gammaproteobacteria	Pseudomonadales	Moraxellaceae	Permianibacter	Permianibacter_aggregans	ASV882	Soil
d00513ad3c1aeef4b5479b68cec0e337	12.1143	5.67818	1.41318	4.01803	5.86875e-05	0.00798763	Bacteria; WPS-2; WPS-2; WPS-2; WPS-2; WPS-2; metagenome	0.999999	Bacteria	WPS-2	WPS-2	WPS-2	WPS-2	WPS-2	metagenome	ASV2005	Soil
d1e5b67418c48522613a48feb56d54aa	48.1832	5.50811	1.47645	3.73065	0.000190986	0.02177	Bacteria; Chloroflexi; Anaerolineae; SBR1031; SBR1031; SBR1031; uncultured_sludge	0.99999	Bacteria	Chloroflexi	Anaerolineae	SBR1031	SBR1031	SBR1031	uncultured_sludge	ASV374	Soil
d3a38700060b94da46769f06abc9e92b	33.8659	-4.93559	1.25529	-3.93182	8.43057e-05	0.0111418	Bacteria; Cyanobacteria; Cyanobacteriia; Oxyphotobacteria_Incertae_Sedis; Unknown_Family; uncultured; uncultured_bacterium	0.899666	Bacteria	Cyanobacteria	Cyanobacteriia	Oxyphotobacteria_Incertae_Sedis	Unknown_Family	uncultured	uncultured_bacterium	ASV695	Soil
dff3f30a03d269a247ee067cbcddf32f	17.6077	4.78677	1.2457	3.84263	0.000121722	0.0149086	Bacteria; Bacteroidota; Bacteroidia; Cytophagales; Microscillaceae; uncultured	0.999998	Bacteria	Bacteroidota	Bacteroidia	Cytophagales	Microscillaceae	uncultured		ASV1487	Soil
e119558226ec17ff4eddce0406274f63	12.6265	-5.61714	1.51871	-3.69863	0.000216763	0.0244032	Bacteria; Chloroflexi; Chloroflexia; Chloroflexales; Roseiflexaceae; uncultured	1	Bacteria	Chloroflexi	Chloroflexia	Chloroflexales	Roseiflexaceae	uncultured		ASV1884	Soil
e488108b9609287b3410d5fdcdd99d0e	20.4375	4.94834	1.04382	4.74062	2.13065e-06	0.000693907	Bacteria; Planctomycetota; Phycisphaerae; Tepidisphaerales; WD2101_soil_group; WD2101_soil_group	1	Bacteria	Planctomycetota	Phycisphaerae	Tepidisphaerales	WD2101_soil_group	WD2101_soil_group		ASV1381	Soil
e539784f681f91106e037ea3a07723e2	15.5612	5.28185	1.10581	4.77643	1.7843e-06	0.000602632	Bacteria; Proteobacteria; Gammaproteobacteria; KF-JG30-C25; KF-JG30-C25; KF-JG30-C25; uncultured_bacterium	0.970697	Bacteria	Proteobacteria	Gammaproteobacteria	KF-JG30-C25	KF-JG30-C25	KF-JG30-C25	uncultured_bacterium	ASV1799	Soil
e72220ab281077a748d7803df5783457	26.8637	5.41644	1.47546	3.67102	0.000241586	0.0265424	Bacteria; Armatimonadota; Chthonomonadetes; Chthonomonadales; Chthonomonadaceae; Chthonomonas; uncultured_Armatimonadetes	0.942225	Bacteria	Armatimonadota	Chthonomonadetes	Chthonomonadales	Chthonomonadaceae	Chthonomonas	uncultured_Armatimonadetes	ASV1079	Soil
e75004583415d624f339be64d8188247	52.2223	-6.4433	1.21037	-5.3234	1.01847e-07	0.000103251	Bacteria; Chloroflexi; Anaerolineae; SBR1031; A4b; A4b; wastewater_metagenome	0.998085	Bacteria	Chloroflexi	Anaerolineae	SBR1031	A4b	A4b	wastewater_metagenome	ASV445	Soil
eee1065851dad41320e1e605b0a85b96	8.45779	5.47942	1.55807	3.51681	0.000436773	0.0444756	Bacteria; Bacteroidota; Bacteroidia; Bacteroidales; SB-5; SB-5; uncultured_bacterium	0.985407	Bacteria	Bacteroidota	Bacteroidia	Bacteroidales	SB-5	SB-5	uncultured_bacterium	ASV2748	Soil
ef20b3cbed3170b3a8faf33cf0b1db59	34.5716	6.05363	1.17486	5.15264	2.56851e-07	0.000167302	Bacteria; Proteobacteria; Alphaproteobacteria; Sphingomonadales; Sphingomonadaceae; Sphingomonas	0.998331	Bacteria	Proteobacteria	Alphaproteobacteria	Sphingomonadales	Sphingomonadaceae	Sphingomonas		ASV739	Soil
f26b440d7f35d303f33c95b6d180fae4	21.5853	5.94727	1.39013	4.27822	1.88398e-05	0.00330385	Bacteria; Proteobacteria; Gammaproteobacteria; Gammaproteobacteria_Incertae_Sedis; Unknown_Family; Acidibacter	0.998762	Bacteria	Proteobacteria	Gammaproteobacteria	Gammaproteobacteria_Incertae_Sedis	Unknown_Family	Acidibacter		ASV1237	Soil
f31c84f19793774635560b4bc084dfcd	17.364	-5.57698	1.55834	-3.57879	0.00034519	0.0366022	Bacteria; Chloroflexi; Anaerolineae; SBR1031; A4b; A4b; wastewater_metagenome	0.953417	Bacteria	Chloroflexi	Anaerolineae	SBR1031	A4b	A4b	wastewater_metagenome	ASV1627	Soil
f672aa3aea2d03f0b297739022e9b716	362.858	4.81473	1.19111	4.04224	5.29431e-05	0.00742751	Bacteria; Proteobacteria; Gammaproteobacteria; Burkholderiales; Comamonadaceae; uncultured	0.70389	Bacteria	Proteobacteria	Gammaproteobacteria	Burkholderiales	Comamonadaceae	uncultured		ASV19	Soil
f969cc698abaea143a020339bd041f36	11.9111	4.89707	1.26822	3.86136	0.000112756	0.0142808	Bacteria; Bacteroidota; Bacteroidia; Sphingobacteriales; env.OPS_17; env.OPS_17; uncultured_Bacteroidetes	0.927503	Bacteria	Bacteroidota	Bacteroidia	Sphingobacteriales	env.OPS_17	env.OPS_17	uncultured_Bacteroidetes	ASV2163	Soil
fa53df5d4bdee39fe927d9a1a823733b	11.7075	-5.84873	1.35921	-4.30305	1.6846e-05	0.00301214	Bacteria; Nitrospirota; Thermodesulfovibrionia; uncultured; uncultured; uncultured; uncultured_Sphingobacteriales	0.999061	Bacteria	Nitrospirota	Thermodesulfovibrionia	uncultured	uncultured	uncultured	uncultured_Sphingobacteriales	ASV1908	Soil
fb11d2bb68b52da32e2fdd69d24dbb3d	92.8779	5.04541	0.947625	5.32427	1.0136e-07	0.000103251	Bacteria; Chloroflexi; Anaerolineae; SBR1031; SBR1031; SBR1031; wastewater_metagenome	1	Bacteria	Chloroflexi	Anaerolineae	SBR1031	SBR1031	SBR1031	wastewater_metagenome	ASV196	Soil
0061d7a214a12707862d5d5199460f2a	8.47021	-5.91991	1.68408	-3.51521	0.000439403	0.0435534	Bacteria; Bacteroidota; Bacteroidia; Bacteroidales; SB-5; SB-5; uncultured_bacterium	0.939429	Bacteria	Bacteroidota	Bacteroidia	Bacteroidales	SB-5	SB-5	uncultured_bacterium	ASV2294	Rhizosphere
00b40c3daf546070efc4866bd5301b14	12.5547	5.57636	1.50489	3.70549	0.000210985	0.0240497	Bacteria; Firmicutes; Clostridia; Clostridiales; Clostridiaceae	1	Bacteria	Firmicutes	Clostridia	Clostridiales	Clostridiaceae			ASV1065	Rhizosphere
0d959cc948ffd70f906a5ba7ebdb4d48	19.5238	5.43067	1.1815	4.59642	4.2981e-06	0.00100498	Bacteria; Proteobacteria; Alphaproteobacteria; Ferrovibrionales; Ferrovibrionaceae; Ferrovibrio; uncultured_bacterium	0.984705	Bacteria	Proteobacteria	Alphaproteobacteria	Ferrovibrionales	Ferrovibrionaceae	Ferrovibrio	uncultured_bacterium	ASV955	Rhizosphere
10cee29dd6dad516ceb91d7eeb4246d0	11.8685	5.53915	1.12097	4.94137	7.75756e-07	0.000243935	Bacteria; Armatimonadota; uncultured; uncultured; uncultured; uncultured; uncultured_bacterium	0.987344	Bacteria	Armatimonadota	uncultured	uncultured	uncultured	uncultured	uncultured_bacterium	ASV2205	Rhizosphere
12cb689af23c8e3fdf4a9218194f6564	144.016	5.68121	1.45501	3.90459	9.43868e-05	0.0122959	Bacteria; Actinobacteriota; Actinobacteria; Pseudonocardiales; Pseudonocardiaceae; Lechevalieria	0.864492	Bacteria	Actinobacteriota	Actinobacteria	Pseudonocardiales	Pseudonocardiaceae	Lechevalieria		ASV97	Rhizosphere
130150a17fabbafa92994afe786ce840	11.2646	-5.37688	1.18374	-4.54228	5.56488e-06	0.00126865	Bacteria; Bacteroidota; Bacteroidia; Bacteroidales; SB-5; SB-5	0.987691	Bacteria	Bacteroidota	Bacteroidia	Bacteroidales	SB-5	SB-5		ASV2159	Rhizosphere
14e46f2d6be2946d7a8ae9b2c82d146b	31.4038	-5.95687	1.20205	-4.95561	7.21046e-07	0.000234829	Bacteria; Acidobacteriota; Holophagae; Subgroup_7; Subgroup_7; Subgroup_7	1	Bacteria	Acidobacteriota	Holophagae	Subgroup_7	Subgroup_7	Subgroup_7		ASV941	Rhizosphere
153c10820774273b40755b07af5bebfd	85.5308	6.71873	0.984402	6.82519	8.78102e-12	1.33457e-08	Bacteria; Actinobacteriota; Actinobacteria; Propionibacteriales; Nocardioidaceae; Marmoricola	0.837153	Bacteria	Actinobacteriota	Actinobacteria	Propionibacteriales	Nocardioidaceae	Marmoricola		ASV160	Rhizosphere
154d32d97cff5105d083b2bfbfcf8196	130.851	5.68699	1.17666	4.83318	1.34371e-06	0.000380345	Bacteria; Acidobacteriota; Vicinamibacteria; Vicinamibacterales; Vicinamibacteraceae; uncultured	0.944495	Bacteria	Acidobacteriota	Vicinamibacteria	Vicinamibacterales	Vicinamibacteraceae	uncultured		ASV85	Rhizosphere
1692939a4cdefc4434df692234db3b24	16.0908	-5.19352	1.22442	-4.2416	2.21929e-05	0.00358685	Bacteria; Verrucomicrobiota; Verrucomicrobiae; Pedosphaerales; Pedosphaeraceae; ADurb.Bin063-1	0.824983	Bacteria	Verrucomicrobiota	Verrucomicrobiae	Pedosphaerales	Pedosphaeraceae	ADurb.Bin063-1		ASV1397	Rhizosphere
1a56ad3ec2b87cfbeaba8976be08b4b9	17.511	-6.93243	1.61555	-4.29107	1.77816e-05	0.00300279	Bacteria; Proteobacteria; Alphaproteobacteria; Rhizobiales; Xanthobacteraceae; uncultured	0.974032	Bacteria	Proteobacteria	Alphaproteobacteria	Rhizobiales	Xanthobacteraceae	uncultured		ASV1341	Rhizosphere
1b5721668a0440a302f646af13963dd5	24.3431	5.26056	0.916233	5.74151	9.38381e-09	6.11221e-06	Bacteria; Proteobacteria; Gammaproteobacteria; Xanthomonadales; Rhodanobacteraceae; uncultured; uncultured_bacterium	0.701066	Bacteria	Proteobacteria	Gammaproteobacteria	Xanthomonadales	Rhodanobacteraceae	uncultured	uncultured_bacterium	ASV1041	Rhizosphere
1c7649cf7a4eae57c49439f143a8bed4	8.38248	5.32849	1.24107	4.29346	1.75908e-05	0.00300279	Bacteria; Actinobacteriota; Thermoleophilia; Gaiellales; uncultured; uncultured; uncultured_Conexibacter	0.838524	Bacteria	Actinobacteriota	Thermoleophilia	Gaiellales	uncultured	uncultured	uncultured_Conexibacter	ASV2356	Rhizosphere
1f7f046c2af771160d3ba83b9bef80f4	18.8325	-5.27097	1.07773	-4.89079	1.0043e-06	0.000295425	Bacteria; Planctomycetota; Planctomycetes; Planctomycetales; Rubinisphaeraceae; SH-PL14; metagenome	0.881914	Bacteria	Planctomycetota	Planctomycetes	Planctomycetales	Rubinisphaeraceae	SH-PL14	metagenome	ASV1438	Rhizosphere
28b2ef0f83aef020eea0e5d6ab8b1f49	15.6685	-6.13272	1.44631	-4.24026	2.2326e-05	0.00358685	Bacteria; Bacteroidota; Bacteroidia; Bacteroidales; Paludibacteraceae; uncultured	0.966851	Bacteria	Bacteroidota	Bacteroidia	Bacteroidales	Paludibacteraceae	uncultured		ASV1481	Rhizosphere
29a7f11c5e3581b62e26b56c14530949	34.3226	5.54097	1.05256	5.26428	1.40737e-07	5.83356e-05	Bacteria; Gemmatimonadota; Gemmatimonadetes; Gemmatimonadales; Gemmatimonadaceae; Gemmatimonas; uncultured_soil	0.83602	Bacteria	Gemmatimonadota	Gemmatimonadetes	Gemmatimonadales	Gemmatimonadaceae	Gemmatimonas	uncultured_soil	ASV650	Rhizosphere
29e556d9bf4726d5e4aeaaa1954488fd	10.0371	-5.88549	1.36426	-4.31404	1.60295e-05	0.00281101	Bacteria; Bacteroidota; Ignavibacteria; Ignavibacteriales; Ignavibacteriaceae; Ignavibacterium; uncultured_bacterium	0.99941	Bacteria	Bacteroidota	Ignavibacteria	Ignavibacteriales	Ignavibacteriaceae	Ignavibacterium	uncultured_bacterium	ASV2125	Rhizosphere
2c7fb534e9e697a1205c5f260bc21538	11.3497	8.45392	2.37675	3.55693	0.000375218	0.0388819	Bacteria; Bacteroidota; Bacteroidia; Chitinophagales; Chitinophagaceae; uncultured; uncultured_organism	0.820003	Bacteria	Bacteroidota	Bacteroidia	Chitinophagales	Chitinophagaceae	uncultured	uncultured_organism	ASV1808	Rhizosphere
2ed59a4ed103a682153dec418a33356f	19.3574	6.76974	1.86012	3.6394	0.00027327	0.0296661	Bacteria; Chloroflexi; Anaerolineae; SBR1031; A4b; A4b; uncultured_soil	0.998544	Bacteria	Chloroflexi	Anaerolineae	SBR1031	A4b	A4b	uncultured_soil	ASV1172	Rhizosphere
3141c654ee438ccd0f25783aed015fd2	26.3277	-6.92636	1.4744	-4.69776	2.63028e-06	0.000631197	Bacteria; Chloroflexi; Anaerolineae; SBR1031; SBR1031; SBR1031; uncultured_soil	0.999768	Bacteria	Chloroflexi	Anaerolineae	SBR1031	SBR1031	SBR1031	uncultured_soil	ASV1033	Rhizosphere
377d9fe53b97955836964b4ec9ca85a6	62.0274	7.31185	0.985903	7.4164	1.2035e-13	5.48737e-10	Bacteria; Latescibacterota; Latescibacterota; Latescibacterota; Latescibacterota; Latescibacterota; uncultured_bacterium	0.997645	Bacteria	Latescibacterota	Latescibacterota	Latescibacterota	Latescibacterota	Latescibacterota	uncultured_bacterium	ASV301	Rhizosphere
37ccfe4ad57eca537f79f200b32f8f9f	7.93356	-5.47834	1.56515	-3.5002	0.000464911	0.0455863	Bacteria; Bdellovibrionota; Bdellovibrionia; Bacteriovoracales; Bacteriovoracaceae; Peredibacter; metagenome	0.716665	Bacteria	Bdellovibrionota	Bdellovibrionia	Bacteriovoracales	Bacteriovoracaceae	Peredibacter	metagenome	ASV2460	Rhizosphere
3be1ff24d7eec199a0ac3d88dd78d100	21.2634	-5.56493	1.18439	-4.69854	2.62026e-06	0.000631197	Bacteria; Patescibacteria; Saccharimonadia; Saccharimonadales; Saccharimonadales; Saccharimonadales; uncultured_bacterium	0.911485	Bacteria	Patescibacteria	Saccharimonadia	Saccharimonadales	Saccharimonadales	Saccharimonadales	uncultured_bacterium	ASV1334	Rhizosphere
416236d3396a3d7a9b59f1e234f2c453	33.6753	7.35529	1.44579	5.08738	3.63052e-07	0.000132427	Bacteria; Proteobacteria; Gammaproteobacteria; R7C24; R7C24; R7C24; metagenome	0.799465	Bacteria	Proteobacteria	Gammaproteobacteria	R7C24	R7C24	R7C24	metagenome	ASV627	Rhizosphere
418b80d74dd315ccba2204b15ee8bf0e	24.6236	5.3017	1.27568	4.15597	3.23907e-05	0.0050926	Bacteria; Fibrobacterota; Fibrobacteria; Fibrobacterales; Fibrobacteraceae; possible_genus_04; uncultured_bacterium	0.894646	Bacteria	Fibrobacterota	Fibrobacteria	Fibrobacterales	Fibrobacteraceae	possible_genus_04	uncultured_bacterium	ASV1118	Rhizosphere
44e2ab81e5e7cff6d965651c707b9479	40.6022	-5.46622	1.13536	-4.81452	1.47558e-06	0.000395759	Bacteria; Bacteroidota; Bacteroidia; Chitinophagales; Chitinophagaceae; uncultured; uncultured_Niastella	0.965814	Bacteria	Bacteroidota	Bacteroidia	Chitinophagales	Chitinophagaceae	uncultured	uncultured_Niastella	ASV539	Rhizosphere
45bb40e77acd41726c01d05010ffb82d	38.7454	-5.26629	1.49479	-3.52309	0.000426553	0.0432193	Bacteria; Fibrobacterota; Fibrobacteria; Fibrobacterales; Fibrobacteraceae; possible_genus_04; uncultured_bacterium	0.92686	Bacteria	Fibrobacterota	Fibrobacteria	Fibrobacterales	Fibrobacteraceae	possible_genus_04	uncultured_bacterium	ASV714	Rhizosphere
51bfb73375f704185b53a1a2fa9df317	19.0979	5.34151	1.02638	5.20421	1.94819e-07	7.72414e-05	Bacteria; Actinobacteriota; Actinobacteria; Micrococcales; Intrasporangiaceae; Phycicoccus; Phycicoccus_sp.	0.789686	Bacteria	Actinobacteriota	Actinobacteria	Micrococcales	Intrasporangiaceae	Phycicoccus	Phycicoccus_sp.	ASV1469	Rhizosphere
54c82e78a5d6403950532c990e12e94e	161.377	-8.29633	1.35921	-6.10377	1.03596e-09	7.87244e-07	Bacteria; Proteobacteria; Gammaproteobacteria; Steroidobacterales; Steroidobacteraceae; Steroidobacter	0.993324	Bacteria	Proteobacteria	Gammaproteobacteria	Steroidobacterales	Steroidobacteraceae	Steroidobacter		ASV53	Rhizosphere
58cd36e268dc2f4c3a7f5a7d14e88162	69.3804	-10.0515	2.22675	-4.51398	6.36221e-06	0.00138136	Bacteria; Patescibacteria; Saccharimonadia; Saccharimonadales; Saccharimonadaceae; TM7a; uncultured_bacterium	0.998485	Bacteria	Patescibacteria	Saccharimonadia	Saccharimonadales	Saccharimonadaceae	TM7a	uncultured_bacterium	ASV193	Rhizosphere
58d6a8556badefbc0400598f0be8fb95	7.34669	-5.22444	1.44263	-3.62146	0.000292942	0.0314275	Bacteria; Patescibacteria; Gracilibacteria; Gracilibacteria; Gracilibacteria; Gracilibacteria; uncultured_bacterium	0.967151	Bacteria	Patescibacteria	Gracilibacteria	Gracilibacteria	Gracilibacteria	Gracilibacteria	uncultured_bacterium	ASV2819	Rhizosphere
5a489333df4d92d970ef6656306bc275	16.9961	-7.01844	1.33273	-5.2662	1.39275e-07	5.83356e-05	Bacteria; Bacteroidota; Kryptonia; Kryptoniales; BSV26; BSV26	1	Bacteria	Bacteroidota	Kryptonia	Kryptoniales	BSV26	BSV26		ASV1577	Rhizosphere
5b68fb73ce4ed76436690af4b7fe3d89	25.6406	-5.73819	1.63125	-3.51766	0.000435373	0.0435534	Bacteria; Acidobacteriota; Vicinamibacteria; Subgroup_17; Subgroup_17; Subgroup_17	1	Bacteria	Acidobacteriota	Vicinamibacteria	Subgroup_17	Subgroup_17	Subgroup_17		ASV1060	Rhizosphere
5c11560e077439d800dfe44b32ee3e5e	11.0355	-5.18396	1.25349	-4.13561	3.54016e-05	0.00538046	Bacteria; Chloroflexi; Anaerolineae; Anaerolineales; Anaerolineaceae; uncultured	0.742878	Bacteria	Chloroflexi	Anaerolineae	Anaerolineales	Anaerolineaceae	uncultured		ASV2075	Rhizosphere
5f9584c24e2c63ef110480648a4cad66	194.017	9.91718	1.51815	6.53241	6.47218e-11	7.37748e-08	Bacteria; Proteobacteria; Gammaproteobacteria; Burkholderiales; Comamonadaceae	1	Bacteria	Proteobacteria	Gammaproteobacteria	Burkholderiales	Comamonadaceae			ASV50	Rhizosphere
6112d362565c5797eb555106a550d353	35.6008	8.2038	1.6509	4.96929	6.71987e-07	0.000226957	Bacteria; Proteobacteria; Gammaproteobacteria; Cellvibrionales; Cellvibrionaceae; Cellvibrio	1	Bacteria	Proteobacteria	Gammaproteobacteria	Cellvibrionales	Cellvibrionaceae	Cellvibrio		ASV471	Rhizosphere
6472eb8b1e09f892aca2f23182962903	126.924	8.3576	1.11646	7.48583	7.10947e-14	5.48737e-10	Bacteria; Proteobacteria; Alphaproteobacteria; Rhizobiales; Xanthobacteraceae	1	Bacteria	Proteobacteria	Alphaproteobacteria	Rhizobiales	Xanthobacteraceae			ASV95	Rhizosphere
662ad996ba9ee5e9f0a6912e62c05839	8.81435	5.29821	1.32411	4.00135	6.29825e-05	0.00904415	Bacteria; Proteobacteria; Gammaproteobacteria; Burkholderiales; Methylophilaceae; Methylophilaceae; uncultured_bacterium	0.997336	Bacteria	Proteobacteria	Gammaproteobacteria	Burkholderiales	Methylophilaceae	Methylophilaceae	uncultured_bacterium	ASV2161	Rhizosphere
66aad2f0fbf557ceb0f2a75cf515eac1	21.6628	5.61825	1.56413	3.59194	0.000328224	0.0348032	Bacteria; Proteobacteria; Alphaproteobacteria; Rhizobiales; Rhizobiaceae; Allorhizobium-Neorhizobium-Pararhizobium-Rhizobium	0.93012	Bacteria	Proteobacteria	Alphaproteobacteria	Rhizobiales	Rhizobiaceae	Allorhizobium-Neorhizobium-Pararhizobium-Rhizobium		ASV1035	Rhizosphere
6e359c017b94812d7dd09fe13b0acce2	148.28	5.64874	1.43263	3.94292	8.04967e-05	0.0107948	Bacteria; Bacteroidota; Bacteroidia; Chitinophagales; Chitinophagaceae	1	Bacteria	Bacteroidota	Bacteroidia	Chitinophagales	Chitinophagaceae			ASV106	Rhizosphere
6f1fd6676c0a32d27b82e4302cc1207c	14.8786	-7.0135	1.59283	-4.40316	1.06684e-05	0.0021619	Bacteria; Chloroflexi; Anaerolineae; SBR1031; A4b; A4b; uncultured_bacterium	0.997007	Bacteria	Chloroflexi	Anaerolineae	SBR1031	A4b	A4b	uncultured_bacterium	ASV1433	Rhizosphere
70905320407d12f613c04a70fdf53962	18.6075	-5.08074	1.34153	-3.78726	0.000152317	0.0183904	Bacteria; Chloroflexi; Anaerolineae; SBR1031; SBR1031; SBR1031; uncultured_bacterium	0.70718	Bacteria	Chloroflexi	Anaerolineae	SBR1031	SBR1031	SBR1031	uncultured_bacterium	ASV1428	Rhizosphere
74f6c8a4e3a0af2a746dcfc19d80b872	18.145	5.65376	1.28372	4.40418	1.06182e-05	0.0021619	Bacteria; Gemmatimonadota; S0134_terrestrial_group; S0134_terrestrial_group; S0134_terrestrial_group; S0134_terrestrial_group; uncultured_bacterium	0.990825	Bacteria	Gemmatimonadota	S0134_terrestrial_group	S0134_terrestrial_group	S0134_terrestrial_group	S0134_terrestrial_group	uncultured_bacterium	ASV1098	Rhizosphere
7549b640994b0439ef64dad5395f6d03	13.8928	-6.79701	1.82025	-3.73411	0.000188383	0.0217451	Bacteria; Chloroflexi; Anaerolineae; SBR1031; SBR1031; SBR1031; uncultured_Gemmatimonadetes	0.985131	Bacteria	Chloroflexi	Anaerolineae	SBR1031	SBR1031	SBR1031	uncultured_Gemmatimonadetes	ASV1571	Rhizosphere
755fae188f8f47707c4bf660df403b6b	14.1249	-6.77173	1.78966	-3.7838	0.000154452	0.0183904	Bacteria; Chloroflexi; Anaerolineae; Anaerolineales; Anaerolineaceae; uncultured	0.998082	Bacteria	Chloroflexi	Anaerolineae	Anaerolineales	Anaerolineaceae	uncultured		ASV1802	Rhizosphere
76e71976590512aacb3d659f7a4a96e1	37.0633	-7.92846	1.59501	-4.97079	6.66804e-07	0.000226957	Bacteria; Desulfobacterota; Desulfuromonadia; Geobacterales; Geobacteraceae	0.999999	Bacteria	Desulfobacterota	Desulfuromonadia	Geobacterales	Geobacteraceae			ASV245	Rhizosphere
783eeb7a3862680227a26aa8948caf60	131.02	7.82726	1.13015	6.92586	4.33331e-12	9.87886e-09	Bacteria; Myxococcota; Polyangia; Polyangiales; BIrii41; BIrii41; uncultured_Sorangiineae	0.817939	Bacteria	Myxococcota	Polyangia	Polyangiales	BIrii41	BIrii41	uncultured_Sorangiineae	ASV103	Rhizosphere
7a5405f7c9c4f9bae5846cff1feb7fa7	40.7301	-8.12231	1.51086	-5.37596	7.61768e-08	3.8592e-05	Bacteria; Desulfobacterota; Desulfuromonadia; Geobacterales; Geobacteraceae	0.999997	Bacteria	Desulfobacterota	Desulfuromonadia	Geobacterales	Geobacteraceae			ASV259	Rhizosphere
7c0feff6b24f4cca26341d6ae63d9a6c	16.0277	6.59591	1.51052	4.36665	1.26166e-05	0.00244789	Bacteria; Proteobacteria; Gammaproteobacteria; Burkholderiales; Nitrosomonadaceae; MND1	1	Bacteria	Proteobacteria	Gammaproteobacteria	Burkholderiales	Nitrosomonadaceae	MND1		ASV681	Rhizosphere
7c781c35c926614320825bbf504dc5dc	18.5017	6.3268	1.1061	5.7199	1.06589e-08	6.47992e-06	Bacteria; Proteobacteria; Alphaproteobacteria; Rhodospirillales; uncultured; uncultured	0.999885	Bacteria	Proteobacteria	Alphaproteobacteria	Rhodospirillales	uncultured	uncultured		ASV1239	Rhizosphere
7c9260cb39c10fef45b09ad77d5adb8f	10.4123	5.5941	1.51652	3.68878	0.000225332	0.0250585	Bacteria; Actinobacteriota; Actinobacteria; Micrococcales; Microbacteriaceae	0.999962	Bacteria	Actinobacteriota	Actinobacteria	Micrococcales	Microbacteriaceae			ASV2029	Rhizosphere
7d19e6703d28876d04889c55db235b24	35.2042	6.44375	0.939431	6.85921	6.92431e-12	1.26286e-08	Bacteria; Actinobacteriota; Thermoleophilia; Gaiellales; Gaiellaceae; Gaiella	0.961686	Bacteria	Actinobacteriota	Thermoleophilia	Gaiellales	Gaiellaceae	Gaiella		ASV622	Rhizosphere
834cc6cf02088f238ab6cc96f7e7c0f3	25.8583	6.91833	1.94922	3.54928	0.000386288	0.0395793	Bacteria; Bacteroidota; Bacteroidia; Cytophagales; Microscillaceae; Ohtaekwangia; metagenome	0.75218	Bacteria	Bacteroidota	Bacteroidia	Cytophagales	Microscillaceae	Ohtaekwangia	metagenome	ASV995	Rhizosphere
8a0ac0e4b7a0dd874d529046f63f2932	14.451	-5.90861	1.36942	-4.31468	1.59831e-05	0.00281101	Bacteria; Acidobacteriota; Blastocatellia; Blastocatellales; Blastocatellaceae; Stenotrophobacter; Acidobacteria_bacterium	0.920441	Bacteria	Acidobacteriota	Blastocatellia	Blastocatellales	Blastocatellaceae	Stenotrophobacter	Acidobacteria_bacterium	ASV1833	Rhizosphere
8d5488a2f1bab7015d17b7f843c9cbc9	26.3803	-7.23278	1.76555	-4.09661	4.19239e-05	0.00626728	Bacteria; Proteobacteria; Gammaproteobacteria; Burkholderiales; Rhodocyclaceae; Propionivibrio; uncultured_bacterium	0.786582	Bacteria	Proteobacteria	Gammaproteobacteria	Burkholderiales	Rhodocyclaceae	Propionivibrio	uncultured_bacterium	ASV760	Rhizosphere
8e67032733798bce5d0aa21998acb1d9	24.3374	5.27053	1.21789	4.32759	1.50747e-05	0.00281101	Bacteria; Bacteroidota; Bacteroidia; Cytophagales; Microscillaceae; OLB12; uncultured_bacterium	0.87237	Bacteria	Bacteroidota	Bacteroidia	Cytophagales	Microscillaceae	OLB12	uncultured_bacterium	ASV1080	Rhizosphere
8ef66b1d247a401e9a7f0da8229bb04d	18.5159	5.73412	1.51101	3.79489	0.000147708	0.0183904	Bacteria; Chloroflexi; Anaerolineae; SBR1031; SBR1031; SBR1031; uncultured_Gemmatimonadetes	0.994453	Bacteria	Chloroflexi	Anaerolineae	SBR1031	SBR1031	SBR1031	uncultured_Gemmatimonadetes	ASV1460	Rhizosphere
9457aeca014a8e9fd65c7949653b463f	5.60387	-5.28018	1.32527	-3.98424	6.76967e-05	0.00935343	Bacteria; Planctomycetota; Planctomycetes; Gemmatales; Gemmataceae; Gemmata	0.999974	Bacteria	Planctomycetota	Planctomycetes	Gemmatales	Gemmataceae	Gemmata		ASV3142	Rhizosphere
95e7b0671373c55b710e612505ec1fb2	12.4051	5.72649	1.44856	3.95324	7.71001e-05	0.0104937	Bacteria; Proteobacteria; Gammaproteobacteria; Gammaproteobacteria_Incertae_Sedis; Unknown_Family; Acidibacter; metagenome	0.902269	Bacteria	Proteobacteria	Gammaproteobacteria	Gammaproteobacteria_Incertae_Sedis	Unknown_Family	Acidibacter	metagenome	ASV1568	Rhizosphere
96db229e34310cd6abcbc7b32a39eb1e	25.5101	5.99859	1.09904	5.45804	4.81407e-08	2.58232e-05	Bacteria; Chloroflexi; KD4-96; KD4-96; KD4-96; KD4-96	1	Bacteria	Chloroflexi	KD4-96	KD4-96	KD4-96	KD4-96		ASV723	Rhizosphere
97e35c9e39c608106f4feaf37ec6c2be	36.499	5.92793	1.00286	5.91105	3.39927e-09	2.38446e-06	Bacteria; Acidobacteriota; Blastocatellia; Pyrinomonadales; Pyrinomonadaceae; RB41; uncultured_soil	0.815039	Bacteria	Acidobacteriota	Blastocatellia	Pyrinomonadales	Pyrinomonadaceae	RB41	uncultured_soil	ASV691	Rhizosphere
990388b6a03ccf15a3d16d9244f5408c	7.74202	-5.35935	1.18509	-4.52232	6.11656e-06	0.00136041	Bacteria; Patescibacteria; Microgenomatia; Candidatus_Woykebacteria; Candidatus_Woykebacteria; Candidatus_Woykebacteria; Candidatus_Woykebacteria	0.982639	Bacteria	Patescibacteria	Microgenomatia	Candidatus_Woykebacteria	Candidatus_Woykebacteria	Candidatus_Woykebacteria	Candidatus_Woykebacteria	ASV2984	Rhizosphere
9d3ec8b9e4f43b9e3e1122ca607fc256	10.8157	6.19347	1.43467	4.31701	1.58159e-05	0.00281101	Bacteria; Acidobacteriota; Blastocatellia; 11-24; 11-24; 11-24	1	Bacteria	Acidobacteriota	Blastocatellia	11-24	11-24	11-24		ASV2321	Rhizosphere
a0b84d1e743c5c63fa472ebb0e5f920e	24.4423	6.45849	1.21793	5.30284	1.14016e-07	5.47218e-05	Bacteria; Myxococcota; Myxococcia; Myxococcales; Myxococcaceae	0.998672	Bacteria	Myxococcota	Myxococcia	Myxococcales	Myxococcaceae			ASV702	Rhizosphere
a13eb7fe78ba200e2105b565ff22895a	41.1792	-6.40877	1.21731	-5.2647	1.40418e-07	5.83356e-05	Bacteria; Chloroflexi; Anaerolineae; Ardenticatenales; uncultured; uncultured	0.999994	Bacteria	Chloroflexi	Anaerolineae	Ardenticatenales	uncultured	uncultured		ASV619	Rhizosphere
a3f46143d053361ccd69dff03d0e7bf0	12.1524	-5.99448	1.52275	-3.93662	8.2636e-05	0.0109211	Bacteria; Acidobacteriota; Acidobacteriae; Acidobacteriales; Koribacteraceae; Candidatus_Koribacter; uncultured_Acidobacteria	0.729562	Bacteria	Acidobacteriota	Acidobacteriae	Acidobacteriales	Koribacteraceae	Candidatus_Koribacter	uncultured_Acidobacteria	ASV2036	Rhizosphere
a7a721e4298bbd03f2d9f48f07930ead	28.1596	7.18542	1.15682	6.21135	5.25318e-10	4.79038e-07	Bacteria; Acidobacteriota; Vicinamibacteria; Subgroup_17; Subgroup_17; Subgroup_17	1	Bacteria	Acidobacteriota	Vicinamibacteria	Subgroup_17	Subgroup_17	Subgroup_17		ASV771	Rhizosphere
b4e8fb319f056a3b8166035243cb7807	17.2656	-6.87126	1.65706	-4.14665	3.3737e-05	0.00521437	Bacteria; Chloroflexi; Anaerolineae; SBR1031; A4b; A4b; uncultured_soil	0.94579	Bacteria	Chloroflexi	Anaerolineae	SBR1031	A4b	A4b	uncultured_soil	ASV1195	Rhizosphere
bdf8a26094624622d68509a87fa75ba7	20.1981	6.01868	1.2564	4.79041	1.66444e-06	0.000421613	Bacteria; Firmicutes; Bacilli; Bacillales; Bacillaceae; Bacillus	0.988956	Bacteria	Firmicutes	Bacilli	Bacillales	Bacillaceae	Bacillus		ASV606	Rhizosphere
c290621165d7a362debb24c252123ed7	21.081	6.22624	1.21953	5.10542	3.30053e-07	0.000125406	Bacteria; Bacteroidota; Bacteroidia; Cytophagales; Microscillaceae; Ohtaekwangia	0.976479	Bacteria	Bacteroidota	Bacteroidia	Cytophagales	Microscillaceae	Ohtaekwangia		ASV976	Rhizosphere
c45c6e1940b6d8f8686a2efbfefbc43e	18.8634	-6.49282	1.50145	-4.32436	1.52979e-05	0.00281101	Bacteria; Proteobacteria; Alphaproteobacteria; Sphingomonadales; Sphingomonadaceae; Ellin6055	0.865727	Bacteria	Proteobacteria	Alphaproteobacteria	Sphingomonadales	Sphingomonadaceae	Ellin6055		ASV1358	Rhizosphere
c49a82de7e9e1b17d9920ed823045f5f	79.3505	6.33743	1.31253	4.82839	1.3764e-06	0.000380345	Bacteria; Acidobacteriota; Vicinamibacteria; Vicinamibacterales; uncultured; uncultured; uncultured_bacterium	0.880218	Bacteria	Acidobacteriota	Vicinamibacteria	Vicinamibacterales	uncultured	uncultured	uncultured_bacterium	ASV170	Rhizosphere
cbfa3866a9c7392910dac88d65c82e24	8.04704	-5.79995	1.32713	-4.37028	1.24085e-05	0.00244789	Bacteria; Planctomycetota; Planctomycetes; Pirellulales; Pirellulaceae; Pirellula; uncultured_Pasteuria	0.94917	Bacteria	Planctomycetota	Planctomycetes	Pirellulales	Pirellulaceae	Pirellula	uncultured_Pasteuria	ASV2563	Rhizosphere
d22324552c159dd39a2420464415f317	10.0449	5.1903	1.3704	3.78743	0.000152213	0.0183904	Bacteria; Proteobacteria; Alphaproteobacteria; Micavibrionales; uncultured; uncultured; uncultured_bacterium	0.999977	Bacteria	Proteobacteria	Alphaproteobacteria	Micavibrionales	uncultured	uncultured	uncultured_bacterium	ASV2299	Rhizosphere
d32915a571c3618762d05491b66287cd	41.0139	6.04533	1.55976	3.8758	0.000106276	0.0136497	Bacteria; Chloroflexi; Anaerolineae; SBR1031; A4b; A4b; wastewater_metagenome	0.947997	Bacteria	Chloroflexi	Anaerolineae	SBR1031	A4b	A4b	wastewater_metagenome	ASV669	Rhizosphere
d602a19f2c13afde6160f07e4958463c	16.2722	-6.21589	1.73573	-3.58114	0.000342104	0.035858	Bacteria; Chloroflexi; Chloroflexia; Thermomicrobiales; JG30-KF-CM45; JG30-KF-CM45	1	Bacteria	Chloroflexi	Chloroflexia	Thermomicrobiales	JG30-KF-CM45	JG30-KF-CM45		ASV1490	Rhizosphere
d68908f61b5e6718b631f14b1f888b47	8.79535	6.2665	1.71759	3.64842	0.000263857	0.0289893	Bacteria; Acidobacteriota; Holophagae; Subgroup_7; Subgroup_7; Subgroup_7; uncultured_Acidobacteriales	0.99997	Bacteria	Acidobacteriota	Holophagae	Subgroup_7	Subgroup_7	Subgroup_7	uncultured_Acidobacteriales	ASV2318	Rhizosphere
ded3a7805346b42a6dd3cb16113bd21d	32.8105	6.29823	1.10996	5.67429	1.39262e-08	7.93706e-06	Bacteria; Bacteroidota; Bacteroidia; Cytophagales; Microscillaceae; uncultured; Sorangium_cellulosum	0.885185	Bacteria	Bacteroidota	Bacteroidia	Cytophagales	Microscillaceae	uncultured	Sorangium_cellulosum	ASV731	Rhizosphere
dedad4d928e8518a599e150b2c5426e3	59.7359	5.94055	1.20654	4.92363	8.49551e-07	0.000258235	Bacteria; Proteobacteria; Gammaproteobacteria; Steroidobacterales; Steroidobacteraceae; Steroidobacter; bacterium_MI-37	0.825653	Bacteria	Proteobacteria	Gammaproteobacteria	Steroidobacterales	Steroidobacteraceae	Steroidobacter	bacterium_MI-37	ASV357	Rhizosphere
e069c4ed958d193c88effae3f5b7e09a	22.5319	-6.52624	1.06308	-6.13899	8.30457e-10	6.88449e-07	Bacteria; Zixibacteria; Zixibacteria; Zixibacteria; Zixibacteria; Zixibacteria; uncultured_bacterium	0.999962	Bacteria	Zixibacteria	Zixibacteria	Zixibacteria	Zixibacteria	Zixibacteria	uncultured_bacterium	ASV1046	Rhizosphere
e075269fffd3522b91d34135e1076a2d	18.0008	-6.52692	1.74356	-3.74344	0.000181514	0.0212209	Bacteria; Planctomycetota; Planctomycetes; Planctomycetales; uncultured; uncultured; metagenome	0.999974	Bacteria	Planctomycetota	Planctomycetes	Planctomycetales	uncultured	uncultured	metagenome	ASV1427	Rhizosphere
e234c0d07b0652afe259ec8b7d551ecb	9.30441	-5.13614	1.39164	-3.6907	0.00022364	0.0250585	Bacteria; Myxococcota; Myxococcia; Myxococcales; Myxococcaceae; P3OB-42; metagenome	0.884369	Bacteria	Myxococcota	Myxococcia	Myxococcales	Myxococcaceae	P3OB-42	metagenome	ASV2331	Rhizosphere
e4d8b176cfb34773ee5429bee358642f	32.1374	-7.32506	1.72789	-4.23932	2.24203e-05	0.00358685	Archaea; Nanoarchaeota; Nanoarchaeia; Woesearchaeales; Woesearchaeales; Woesearchaeales; uncultured_euryarchaeote	0.998103	Archaea	Nanoarchaeota	Nanoarchaeia	Woesearchaeales	Woesearchaeales	Woesearchaeales	uncultured_euryarchaeote	ASV827	Rhizosphere
e7042f5ab73df71ce0746260c0aa4c96	89.0357	6.7256	0.919845	7.31167	2.63851e-13	8.0202e-10	Bacteria; Myxococcota; Polyangia; Polyangiales; BIrii41; BIrii41	1	Bacteria	Myxococcota	Polyangia	Polyangiales	BIrii41	BIrii41		ASV231	Rhizosphere
e84a355afe1e021178c4a23bdd985727	14.2603	6.32684	1.01325	6.24414	4.26151e-10	4.31786e-07	Bacteria; Chloroflexi; Chloroflexia; Chloroflexales; Roseiflexaceae; uncultured	0.999982	Bacteria	Chloroflexi	Chloroflexia	Chloroflexales	Roseiflexaceae	uncultured		ASV1651	Rhizosphere
f3aa4dacde6f596240ff8ae74a0b7b62	9.63318	5.39303	1.33287	4.04617	5.20617e-05	0.00765727	Bacteria; Chloroflexi; Anaerolineae; SBR1031; SBR1031; SBR1031; uncultured_Gemmatimonadetes	0.826815	Bacteria	Chloroflexi	Anaerolineae	SBR1031	SBR1031	SBR1031	uncultured_Gemmatimonadetes	ASV2319	Rhizosphere
f4089dbf9f29b31de4628aca91af0ebe	27.8348	5.86287	1.21967	4.80691	1.53278e-06	0.000399355	Bacteria; Proteobacteria; Alphaproteobacteria; Rhizobiales; Rhizobiales_Incertae_Sedis; uncultured; uncultured_bacterium	0.972392	Bacteria	Proteobacteria	Alphaproteobacteria	Rhizobiales	Rhizobiales_Incertae_Sedis	uncultured	uncultured_bacterium	ASV873	Rhizosphere
f421674b0f66ee5ea5475464a354b648	31.6837	-6.49081	1.44082	-4.50494	6.63903e-06	0.00140794	Bacteria; Bacteroidota; Bacteroidia; Chitinophagales; Chitinophagaceae; uncultured; Panacibacter_ginsenosidivorans	0.957722	Bacteria	Bacteroidota	Bacteroidia	Chitinophagales	Chitinophagaceae	uncultured	Panacibacter_ginsenosidivorans	ASV922	Rhizosphere
f512142f8ba9b825ad11126c1e4aa9da	17.5244	-6.87036	1.96745	-3.49201	0.000479408	0.0465077	Bacteria; Chloroflexi; Anaerolineae; Anaerolineales; Anaerolineaceae; uncultured; uncultured_sludge	0.999942	Bacteria	Chloroflexi	Anaerolineae	Anaerolineales	Anaerolineaceae	uncultured	uncultured_sludge	ASV1444	Rhizosphere
f55160517fd986607a75ab31eccecc7b	419.586	-8.47233	1.2624	-6.71128	1.92926e-11	2.51328e-08	Bacteria; Proteobacteria; Gammaproteobacteria; Burkholderiales; Gallionellaceae; Sideroxydans	0.928511	Bacteria	Proteobacteria	Gammaproteobacteria	Burkholderiales	Gallionellaceae	Sideroxydans		ASV12	Rhizosphere
f57faee4806e56bde1e516c6b8bec27e	12.4399	-6.64637	1.75715	-3.78246	0.000155286	0.0183904	Bacteria; Acidobacteriota; Holophagae; Holophagales; Holophagaceae; uncultured	0.926697	Bacteria	Acidobacteriota	Holophagae	Holophagales	Holophagaceae	uncultured		ASV1680	Rhizosphere
f68314ff6166fc14e85bb2993dac586f	12.9071	5.92062	1.56344	3.78692	0.000152524	0.0183904	Bacteria; Chloroflexi; Chloroflexia; Chloroflexales; Roseiflexaceae; uncultured	1	Bacteria	Chloroflexi	Chloroflexia	Chloroflexales	Roseiflexaceae	uncultured		ASV1938	Rhizosphere
faf12d1e8ced164ada65be05df6962d1	24.4292	-7.00652	1.75284	-3.99723	6.40868e-05	0.00904415	Bacteria; Acidobacteriota; Vicinamibacteria; Subgroup_17; Subgroup_17; Subgroup_17	1	Bacteria	Acidobacteriota	Vicinamibacteria	Subgroup_17	Subgroup_17	Subgroup_17		ASV1081	Rhizosphere
fcdc1873cfd1b93757c2d8b4373fbf49	9.91619	-5.22132	1.30669	-3.99584	6.44665e-05	0.00904415	Bacteria; Bacteroidota; Bacteroidia; Chitinophagales; Chitinophagaceae; Ferruginibacter	0.953519	Bacteria	Bacteroidota	Bacteroidia	Chitinophagales	Chitinophagaceae	Ferruginibacter		ASV2311	Rhizosphere
0032ab5da12fadd744023dc9bbba5169	71.9027	-5.59783	0.900303	-6.21773	5.04414e-10	1.12189e-07	Bacteria; Proteobacteria; Gammaproteobacteria; Burkholderiales; A21b; A21b; uncultured_Rhodocyclaceae	0.741722	Bacteria	Proteobacteria	Gammaproteobacteria	Burkholderiales	A21b	A21b	uncultured_Rhodocyclaceae	ASV346	Endosphere
013bd4265fefc46aecae20b76abba2c7	13.7131	-6.41158	1.45935	-4.39344	1.11571e-05	0.000639887	Bacteria; Bacteroidota; Bacteroidia; Bacteroidales; Bacteroidetes_vadinHA17; Bacteroidetes_vadinHA17	1	Bacteria	Bacteroidota	Bacteroidia	Bacteroidales	Bacteroidetes_vadinHA17	Bacteroidetes_vadinHA17		ASV2016	Endosphere
01c5e1b0b66f91e3e737d86c5d03b5a4	157.554	-5.17376	0.965122	-5.36073	8.28852e-08	7.19838e-06	Bacteria; Proteobacteria; Gammaproteobacteria; Burkholderiales; Nitrosomonadaceae; GOUTA6; uncultured_bacterium	0.948219	Bacteria	Proteobacteria	Gammaproteobacteria	Burkholderiales	Nitrosomonadaceae	GOUTA6	uncultured_bacterium	ASV108	Endosphere
029e311ef9c7769743cb368cc9ef502e	12.3167	-6.5243	1.2594	-5.18047	2.21326e-07	1.72502e-05	Bacteria; Bacteroidota; SJA-28; SJA-28; SJA-28; SJA-28; Chlorobi_bacterium	0.865918	Bacteria	Bacteroidota	SJA-28	SJA-28	SJA-28	SJA-28	Chlorobi_bacterium	ASV1959	Endosphere
03e902dd969da5f990670107141d7e1c	32.3402	-4.28127	1.2351	-3.46635	0.000527585	0.0191675	Bacteria; Myxococcota; Polyangia; Polyangiales; BIrii41; BIrii41; uncultured_soil	0.998756	Bacteria	Myxococcota	Polyangia	Polyangiales	BIrii41	BIrii41	uncultured_soil	ASV975	Endosphere
040bd74a5c9b1a37501cd9fc4c554326	46.0898	-6.03768	1.24626	-4.84464	1.2684e-06	8.96632e-05	Archaea; Crenarchaeota; Nitrososphaeria; Nitrososphaerales; Nitrososphaeraceae; Nitrososphaeraceae	0.999414	Archaea	Crenarchaeota	Nitrososphaeria	Nitrososphaerales	Nitrososphaeraceae	Nitrososphaeraceae		ASV593	Endosphere
049d55c36e89e4062ae1dc7649d2efdb	46.6472	5.62335	0.912833	6.16032	7.25963e-10	1.47112e-07	Bacteria; Gemmatimonadota; Gemmatimonadetes; Gemmatimonadales; Gemmatimonadaceae; uncultured; uncultured_prokaryote	0.820926	Bacteria	Gemmatimonadota	Gemmatimonadetes	Gemmatimonadales	Gemmatimonadaceae	uncultured	uncultured_prokaryote	ASV621	Endosphere
07570a2fddeb35d95eda4bed7b85ca9e	31.0703	-6.06433	0.928761	-6.52948	6.59969e-11	2.05552e-08	Bacteria; Actinobacteriota; MB-A2-108; MB-A2-108; MB-A2-108; MB-A2-108; Actinobacteria_bacterium	0.999029	Bacteria	Actinobacteriota	MB-A2-108	MB-A2-108	MB-A2-108	MB-A2-108	Actinobacteria_bacterium	ASV950	Endosphere
07b0f5b53b73f898244e206d8173f9c7	26.4822	-4.2252	1.19929	-3.52307	0.000426572	0.0160078	Bacteria; Planctomycetota; Phycisphaerae; Tepidisphaerales; WD2101_soil_group; WD2101_soil_group; uncultured_bacterium	0.98992	Bacteria	Planctomycetota	Phycisphaerae	Tepidisphaerales	WD2101_soil_group	WD2101_soil_group	uncultured_bacterium	ASV1192	Endosphere
07c18427f7becc39c50872822a75889c	28.7928	-5.64535	0.968713	-5.82768	5.62038e-09	7.32411e-07	Bacteria; Acidobacteriota; Holophagae; Subgroup_7; Subgroup_7; Subgroup_7; uncultured_Acidobacteria	0.766024	Bacteria	Acidobacteriota	Holophagae	Subgroup_7	Subgroup_7	Subgroup_7	uncultured_Acidobacteria	ASV1012	Endosphere
0835f2d2875afad289210ce36e1d54ec	10.6395	-5.48098	1.36166	-4.02522	5.69218e-05	0.00277578	Bacteria; Actinobacteriota; Thermoleophilia; Gaiellales; uncultured; uncultured; uncultured_Actinomycetales	0.997549	Bacteria	Actinobacteriota	Thermoleophilia	Gaiellales	uncultured	uncultured	uncultured_Actinomycetales	ASV2349	Endosphere
09bd1ddf5c6646ddf4136cfe23050f00	60.8222	-5.19683	0.919072	-5.65443	1.56363e-08	1.65799e-06	Bacteria; Acidobacteriota; Subgroup_11; Subgroup_11; Subgroup_11; Subgroup_11; uncultured_Acidobacteria	1	Bacteria	Acidobacteriota	Subgroup_11	Subgroup_11	Subgroup_11	Subgroup_11	uncultured_Acidobacteria	ASV441	Endosphere
0bff24f4a8add4aaad7656c8e3539548	25.0231	-2.4092	0.693011	-3.47643	0.000508146	0.0185677	Bacteria; Chloroflexi; Anaerolineae; Anaerolineales; Anaerolineaceae; uncultured	0.980335	Bacteria	Chloroflexi	Anaerolineae	Anaerolineales	Anaerolineaceae	uncultured		ASV1268	Endosphere
0c03a26b67ee9fb0c83a00bf7fde9745	8.1329	-5.53994	1.64777	-3.36209	0.000773563	0.0269241	Bacteria; Verrucomicrobiota; Verrucomicrobiae; Chthoniobacterales; Chthoniobacteraceae	0.95542	Bacteria	Verrucomicrobiota	Verrucomicrobiae	Chthoniobacterales	Chthoniobacteraceae			ASV2676	Endosphere
0e166d395dd4b7256b6eb7afc99a48e8	68.4692	-6.66099	0.96733	-6.88595	5.74022e-12	2.49262e-09	Bacteria; Acidobacteriota; Acidobacteriae; Acidobacteriales; Koribacteraceae; Candidatus_Koribacter; uncultured_bacterium	0.958197	Bacteria	Acidobacteriota	Acidobacteriae	Acidobacteriales	Koribacteraceae	Candidatus_Koribacter	uncultured_bacterium	ASV368	Endosphere
0e285e3d9f44a903f31fa0fd54345b68	11.2162	-5.87423	1.40336	-4.18582	2.84139e-05	0.00149773	Bacteria; Actinobacteriota; Acidimicrobiia; Microtrichales; Ilumatobacteraceae; CL500-29_marine_group; metagenome	0.869276	Bacteria	Actinobacteriota	Acidimicrobiia	Microtrichales	Ilumatobacteraceae	CL500-29_marine_group	metagenome	ASV2173	Endosphere
0e80cc2499fd001bec39a1e61bd36455	52.5102	-6.0435	1.51638	-3.98549	6.73421e-05	0.00316543	Bacteria; Proteobacteria; Gammaproteobacteria; Burkholderiales; Gallionellaceae; Candidatus_Nitrotoga	0.846331	Bacteria	Proteobacteria	Gammaproteobacteria	Burkholderiales	Gallionellaceae	Candidatus_Nitrotoga		ASV304	Endosphere
0e949044480df53ee031a320c91b1a06	8.77827	-5.51374	1.3746	-4.01116	6.04206e-05	0.00291522	Bacteria; Bacteroidota; Bacteroidia; Chitinophagales; Saprospiraceae; uncultured; metagenome	0.878742	Bacteria	Bacteroidota	Bacteroidia	Chitinophagales	Saprospiraceae	uncultured	metagenome	ASV2370	Endosphere
0ec28c8bf28e53a4c084940d7ae6fc97	87.166	-7.19794	0.956095	-7.52848	5.13337e-14	6.50933e-11	Bacteria; Acidobacteriota; Subgroup_18; Subgroup_18; Subgroup_18; Subgroup_18	1	Bacteria	Acidobacteriota	Subgroup_18	Subgroup_18	Subgroup_18	Subgroup_18		ASV263	Endosphere
1012f7a7dfc2529576774bda607cb47b	308.038	-6.57951	0.875568	-7.51455	5.71056e-14	6.50933e-11	Bacteria; Acidobacteriota; Vicinamibacteria; Vicinamibacterales; Vicinamibacteraceae; Vicinamibacteraceae	0.999878	Bacteria	Acidobacteriota	Vicinamibacteria	Vicinamibacterales	Vicinamibacteraceae	Vicinamibacteraceae		ASV40	Endosphere
10eeff38f30708fbcacb0fe7645aa3d9	13.9314	-5.90953	1.13605	-5.20184	1.97324e-07	1.6066e-05	Bacteria; Chloroflexi; KD4-96; KD4-96; KD4-96; KD4-96	1	Bacteria	Chloroflexi	KD4-96	KD4-96	KD4-96	KD4-96		ASV973	Endosphere
10f0461cb8a244c14aa2fb73e127e9e5	104.877	-6.53881	0.975255	-6.70471	2.01806e-11	7.36107e-09	Bacteria; Acidobacteriota; Vicinamibacteria; Vicinamibacterales; uncultured; uncultured	0.999008	Bacteria	Acidobacteriota	Vicinamibacteria	Vicinamibacterales	uncultured	uncultured		ASV204	Endosphere
119f7ab06b3b20bfd63713397b2caaf6	16.0156	-5.63413	1.44905	-3.88814	0.000101014	0.00442857	Bacteria; Chloroflexi; Anaerolineae; Anaerolineales; Anaerolineaceae	0.999996	Bacteria	Chloroflexi	Anaerolineae	Anaerolineales	Anaerolineaceae			ASV1672	Endosphere
141a55e3c4b3a5659e6334dc9e280eb5	29.6289	-3.65777	1.11134	-3.29132	0.000997187	0.0329469	Bacteria; Acidobacteriota; Vicinamibacteria; Vicinamibacterales; uncultured; uncultured; uncultured_Acidobacteria	0.811868	Bacteria	Acidobacteriota	Vicinamibacteria	Vicinamibacterales	uncultured	uncultured	uncultured_Acidobacteria	ASV1059	Endosphere
141ece3e922aa5338b7901593e122432	26.4009	-6.04961	1.01468	-5.96207	2.4906e-09	3.60504e-07	Bacteria; Chloroflexi; Dehalococcoidia; S085; S085; S085; metagenome	0.909412	Bacteria	Chloroflexi	Dehalococcoidia	S085	S085	S085	metagenome	ASV1016	Endosphere
14a05c88648e30f537b035ca7d1cc784	15.1392	-5.46011	1.04491	-5.22542	1.73763e-07	1.4405e-05	Bacteria; Armatimonadota; Chthonomonadetes; Chthonomonadales; Chthonomonadaceae; Chthonomonas	0.999999	Bacteria	Armatimonadota	Chthonomonadetes	Chthonomonadales	Chthonomonadaceae	Chthonomonas		ASV1734	Endosphere
17b88437ec8dbc69719bb4e94874fdbf	38.4634	-6.27529	1.0206	-6.1486	7.81681e-10	1.54409e-07	Bacteria; Proteobacteria; Alphaproteobacteria; Sphingomonadales; Sphingomonadaceae; Sphingomonas	0.998804	Bacteria	Proteobacteria	Alphaproteobacteria	Sphingomonadales	Sphingomonadaceae	Sphingomonas		ASV722	Endosphere
187f101728dca3e1632750c29530e148	23.7591	-6.09346	1.32505	-4.59866	4.25211e-06	0.000267414	Bacteria; Actinobacteriota; Coriobacteriia; OPB41; OPB41; OPB41	1	Bacteria	Actinobacteriota	Coriobacteriia	OPB41	OPB41	OPB41		ASV1252	Endosphere
19a84a2d96879685eb1d2a2604666897	116.079	-3.94678	1.01785	-3.87755	0.000105514	0.00458181	Bacteria; Proteobacteria; Gammaproteobacteria; Burkholderiales; TRA3-20; TRA3-20	0.999765	Bacteria	Proteobacteria	Gammaproteobacteria	Burkholderiales	TRA3-20	TRA3-20		ASV180	Endosphere
1a74165ccfd93d0c3a2f8cbd9784e6ce	22.6624	-5.80169	0.945839	-6.1339	8.57492e-10	1.56389e-07	Bacteria; Actinobacteriota; Thermoleophilia; Gaiellales; Gaiellaceae; Gaiella; uncultured_soil	0.933379	Bacteria	Actinobacteriota	Thermoleophilia	Gaiellales	Gaiellaceae	Gaiella	uncultured_soil	ASV1299	Endosphere
1b640680ca887b01db97825113a4e498	93.0057	-5.79778	1.07798	-5.37836	7.51655e-08	6.59072e-06	Bacteria; Acidobacteriota; Holophagae; Subgroup_7; Subgroup_7; Subgroup_7	1	Bacteria	Acidobacteriota	Holophagae	Subgroup_7	Subgroup_7	Subgroup_7		ASV201	Endosphere
1c3d6fdefa7f9f9c7b9556387d9539aa	159.199	-6.33784	0.913325	-6.9393	3.94041e-12	1.79663e-09	Bacteria; Acidobacteriota; Holophagae; Subgroup_7; Subgroup_7; Subgroup_7; uncultured_Thermaerobacter	0.998131	Bacteria	Acidobacteriota	Holophagae	Subgroup_7	Subgroup_7	Subgroup_7	uncultured_Thermaerobacter	ASV111	Endosphere
1d3abaab7a26dfd14445347d8d3195b0	17.2178	-4.74341	1.42817	-3.32133	0.0008959	0.030484	Bacteria; Fibrobacterota; Chitinivibrionia; uncultured; uncultured; uncultured; uncultured_bacterium	0.999816	Bacteria	Fibrobacterota	Chitinivibrionia	uncultured	uncultured	uncultured	uncultured_bacterium	ASV1712	Endosphere
1ea8d5832f2993627f5b6146ba0d450a	29.6557	-5.96124	0.967566	-6.16107	7.22538e-10	1.47112e-07	Bacteria; Chloroflexi; Anaerolineae; SBR1031; SBR1031; SBR1031	0.998242	Bacteria	Chloroflexi	Anaerolineae	SBR1031	SBR1031	SBR1031		ASV1023	Endosphere
20a41104dbb7a0865e6b785c44bf7a11	26.5936	-6.34478	1.11362	-5.69744	1.21617e-08	1.33617e-06	Bacteria; Chloroflexi; Anaerolineae; RBG-13-54-9; RBG-13-54-9; RBG-13-54-9; uncultured_Caldilineaceae	0.946606	Bacteria	Chloroflexi	Anaerolineae	RBG-13-54-9	RBG-13-54-9	RBG-13-54-9	uncultured_Caldilineaceae	ASV1082	Endosphere
2370b8c120b07bf43e7c9af5435a5f8d	55.3501	-3.55589	0.954203	-3.72655	0.000194116	0.00793785	Bacteria; Acidobacteriota; Vicinamibacteria; Vicinamibacterales; uncultured; uncultured	0.999849	Bacteria	Acidobacteriota	Vicinamibacteria	Vicinamibacterales	uncultured	uncultured		ASV519	Endosphere
247e9a6d446e1bf3775717417bedf9c1	7.42192	-6.14672	1.67983	-3.65913	0.000253069	0.00990446	Bacteria; Chloroflexi; Chloroflexia; Chloroflexales; Roseiflexaceae; uncultured; uncultured_bacterium	0.757897	Bacteria	Chloroflexi	Chloroflexia	Chloroflexales	Roseiflexaceae	uncultured	uncultured_bacterium	ASV3002	Endosphere
24d83ee94fbf18dce13abc43a2642354	26.3456	-7.12614	1.46439	-4.86628	1.1372e-06	8.16547e-05	Bacteria; Acidobacteriota; Vicinamibacteria; Subgroup_17; Subgroup_17; Subgroup_17	1	Bacteria	Acidobacteriota	Vicinamibacteria	Subgroup_17	Subgroup_17	Subgroup_17		ASV1075	Endosphere
25e6171825eee6d22e27a996a5d70446	25.1348	-5.18305	1.01639	-5.09948	3.40587e-07	2.60993e-05	Bacteria; Chloroflexi; Anaerolineae; SBR1031; SBR1031; SBR1031; anaerobic_bacterium	0.886805	Bacteria	Chloroflexi	Anaerolineae	SBR1031	SBR1031	SBR1031	anaerobic_bacterium	ASV1228	Endosphere
2636e97c80ddb588ca661da224c14f72	26.9698	4.4068	1.36018	3.23986	0.00119588	0.0387523	Bacteria; Acidobacteriota; Acidobacteriae; Acidobacteriales; Koribacteraceae; Candidatus_Koribacter	0.805661	Bacteria	Acidobacteriota	Acidobacteriae	Acidobacteriales	Koribacteraceae	Candidatus_Koribacter		ASV1145	Endosphere
275dbe232d344fadb2b521e4fed90f07	37.4709	-7.84681	1.31405	-5.97146	2.35145e-09	3.51523e-07	Bacteria; Chloroflexi; Anaerolineae; Anaerolineales; Anaerolineaceae; uncultured; denitrifying_bacterium	0.97033	Bacteria	Chloroflexi	Anaerolineae	Anaerolineales	Anaerolineaceae	uncultured	denitrifying_bacterium	ASV755	Endosphere
2818cfb7d98735f34cc1cdecbb9a40c8	60.9318	-8.11717	1.45076	-5.59513	2.20461e-08	2.1617e-06	Bacteria; Proteobacteria; Gammaproteobacteria; Burkholderiales; Comamonadaceae	0.999986	Bacteria	Proteobacteria	Gammaproteobacteria	Burkholderiales	Comamonadaceae			ASV378	Endosphere
28d3903e8e8c83bf3023e84fc846228c	711.816	-1.46313	0.418396	-3.497	0.000470515	0.0175128	Bacteria; Acidobacteriota; Holophagae; Subgroup_7; Subgroup_7; Subgroup_7; uncultured_bacterium	0.886785	Bacteria	Acidobacteriota	Holophagae	Subgroup_7	Subgroup_7	Subgroup_7	uncultured_bacterium	ASV5	Endosphere
2a00577117814838ff8569c4437706cc	14.1019	-9.96561	2.51897	-3.95622	7.61436e-05	0.00350683	Bacteria; Desulfobacterota; Desulfobulbia; Desulfobulbales; Desulfocapsaceae; uncultured	0.827516	Bacteria	Desulfobacterota	Desulfobulbia	Desulfobulbales	Desulfocapsaceae	uncultured		ASV1414	Endosphere
2a301e786f351d289d7890eafc38ffce	11.7192	-5.93872	1.49559	-3.97083	7.16223e-05	0.00333226	Bacteria; Bacteroidota; Kapabacteria; Kapabacteriales; Kapabacteriales; Kapabacteriales; uncultured_soil	0.991858	Bacteria	Bacteroidota	Kapabacteria	Kapabacteriales	Kapabacteriales	Kapabacteriales	uncultured_soil	ASV2077	Endosphere
2b2eb00a124f0afce8962de727c4f048	16.512	-6.07093	1.42954	-4.24678	2.16865e-05	0.00118419	Bacteria; Bacteroidota; Bacteroidia; Bacteroidales; SB-5; SB-5; uncultured_bacterium	0.822416	Bacteria	Bacteroidota	Bacteroidia	Bacteroidales	SB-5	SB-5	uncultured_bacterium	ASV1640	Endosphere
2c8880931c58a7dd5f1526e99c5e0f59	43.7484	-5.10982	1.131	-4.51796	6.24383e-06	0.000382131	Bacteria; Acidobacteriota; Vicinamibacteria; Vicinamibacterales; Vicinamibacteraceae; Vicinamibacteraceae	0.75725	Bacteria	Acidobacteriota	Vicinamibacteria	Vicinamibacterales	Vicinamibacteraceae	Vicinamibacteraceae		ASV693	Endosphere
2ce1a1b7e35eb55a93e89bd68c697379	33.3024	-6.2821	0.92277	-6.80788	9.90495e-12	3.76347e-09	Bacteria; Acidobacteriota; Vicinamibacteria; Vicinamibacterales; Vicinamibacteraceae	0.999112	Bacteria	Acidobacteriota	Vicinamibacteria	Vicinamibacterales	Vicinamibacteraceae			ASV843	Endosphere
2df678babf4ddc90018f9c7f389d9964	30.9931	-5.68207	0.929819	-6.11095	9.90407e-10	1.77089e-07	Bacteria; Chloroflexi; Anaerolineae; Anaerolineales; Anaerolineaceae; uncultured	0.999089	Bacteria	Chloroflexi	Anaerolineae	Anaerolineales	Anaerolineaceae	uncultured		ASV940	Endosphere
2e130e61cac8975abe1e6f3ded7ea42d	25.6574	-5.30676	1.53644	-3.45394	0.000552456	0.0199915	Bacteria; Proteobacteria; Gammaproteobacteria; Burkholderiales; Rhodocyclaceae; uncultured; uncultured_bacterium	0.867869	Bacteria	Proteobacteria	Gammaproteobacteria	Burkholderiales	Rhodocyclaceae	uncultured	uncultured_bacterium	ASV1184	Endosphere
2e35286649c8c99e7bc21848dea66d75	14.7763	-7.6189	1.9515	-3.90413	9.45649e-05	0.00420652	Bacteria; Proteobacteria; Gammaproteobacteria; Burkholderiales; Rhodocyclaceae; Sulfuritalea	0.72749	Bacteria	Proteobacteria	Gammaproteobacteria	Burkholderiales	Rhodocyclaceae	Sulfuritalea		ASV1420	Endosphere
2fa942dc543e3aa8307a25748a231e72	38.9356	-5.83982	1.00518	-5.80974	6.25681e-09	7.71025e-07	Bacteria; Chloroflexi; Anaerolineae; SBR1031; SBR1031; SBR1031; uncultured_soil	0.997131	Bacteria	Chloroflexi	Anaerolineae	SBR1031	SBR1031	SBR1031	uncultured_soil	ASV742	Endosphere
3141c654ee438ccd0f25783aed015fd2	26.3277	-6.05278	1.47761	-4.09634	4.19726e-05	0.00211463	Bacteria; Chloroflexi; Anaerolineae; SBR1031; SBR1031; SBR1031; uncultured_soil	0.999768	Bacteria	Chloroflexi	Anaerolineae	SBR1031	SBR1031	SBR1031	uncultured_soil	ASV1033	Endosphere
31c862c1b2e0ffdd72b11a0b50c208f6	28.0394	-6.71682	1.04212	-6.44536	1.15324e-10	3.28638e-08	Bacteria; Firmicutes; Bacilli; Bacillales; Bacillaceae; Bacillus	0.998896	Bacteria	Firmicutes	Bacilli	Bacillales	Bacillaceae	Bacillus		ASV978	Endosphere
32d71ca20b4be52e9564ebbfa8ba44ff	106.036	-5.95821	1.03467	-5.75854	8.48455e-09	9.79375e-07	Bacteria; Verrucomicrobiota; Verrucomicrobiae; Chthoniobacterales; Chthoniobacteraceae; Candidatus_Udaeobacter	1	Bacteria	Verrucomicrobiota	Verrucomicrobiae	Chthoniobacterales	Chthoniobacteraceae	Candidatus_Udaeobacter		ASV192	Endosphere
330f644182e539f8495fce2648edc0c1	23.8791	-10.6543	2.82582	-3.77032	0.000163036	0.00678869	Bacteria; Proteobacteria; Alphaproteobacteria; Rhizobiales; Rhizobiales_Incertae_Sedis; Phreatobacter; uncultured_bacterium	0.723004	Bacteria	Proteobacteria	Alphaproteobacteria	Rhizobiales	Rhizobiales_Incertae_Sedis	Phreatobacter	uncultured_bacterium	ASV1109	Endosphere
331ca68ddcd3b66959c04921e08bb521	14.322	-5.36287	1.13533	-4.72364	2.31658e-06	0.000154196	Bacteria; Acidobacteriota; Thermoanaerobaculia; Thermoanaerobaculales; Thermoanaerobaculaceae; Subgroup_10	0.999549	Bacteria	Acidobacteriota	Thermoanaerobaculia	Thermoanaerobaculales	Thermoanaerobaculaceae	Subgroup_10		ASV1854	Endosphere
334090a43e80e6122f5367e1d965cddf	51.7739	-3.55559	0.937003	-3.79464	0.000147858	0.00627124	Bacteria; Proteobacteria; Gammaproteobacteria; Burkholderiales; Nitrosomonadaceae; mle1-7; uncultured_beta	0.704313	Bacteria	Proteobacteria	Gammaproteobacteria	Burkholderiales	Nitrosomonadaceae	mle1-7	uncultured_beta	ASV554	Endosphere
336f62f0574eb1ddfd098f62fd0a79d4	66.3409	-6.56546	1.18001	-5.56392	2.63785e-08	2.53206e-06	Bacteria; Proteobacteria; Alphaproteobacteria; Rhizobiales; Xanthobacteraceae; Pseudolabrys	0.933695	Bacteria	Proteobacteria	Alphaproteobacteria	Rhizobiales	Xanthobacteraceae	Pseudolabrys		ASV370	Endosphere
33b59ac7bf646a8a5b1129313c3cd6bc	66.2706	-5.77857	0.919935	-6.2815	3.35331e-10	7.84073e-08	Bacteria; Acidobacteriota; Subgroup_11; Subgroup_11; Subgroup_11; Subgroup_11; uncultured_bacterium	1	Bacteria	Acidobacteriota	Subgroup_11	Subgroup_11	Subgroup_11	Subgroup_11	uncultured_bacterium	ASV399	Endosphere
35f23ca925e88b47f5d3ec9f1c689432	22.0256	-5.9546	1.05798	-5.62826	1.82041e-08	1.8864e-06	Bacteria; Actinobacteriota; Acidimicrobiia; Microtrichales; Ilumatobacteraceae; Ilumatobacter	0.854468	Bacteria	Actinobacteriota	Acidimicrobiia	Microtrichales	Ilumatobacteraceae	Ilumatobacter		ASV1364	Endosphere
3777c1e75f49dddf9252d83fdcb01834	28.5287	-5.37027	0.861881	-6.23088	4.63837e-10	1.05743e-07	Bacteria; Actinobacteriota; Thermoleophilia; Gaiellales; uncultured; uncultured	1	Bacteria	Actinobacteriota	Thermoleophilia	Gaiellales	uncultured	uncultured		ASV1067	Endosphere
39b89641289a3bb9da0cddb7ff719361	19.4069	-5.22374	1.31004	-3.98747	6.67829e-05	0.00315541	Bacteria; Acidobacteriota; Subgroup_5; Subgroup_5; Subgroup_5; Subgroup_5; uncultured_Acidobacteria	0.910232	Bacteria	Acidobacteriota	Subgroup_5	Subgroup_5	Subgroup_5	Subgroup_5	uncultured_Acidobacteria	ASV1456	Endosphere
3b1e12d26037c86c841e182c14f4757f	48.7365	-4.75612	1.03935	-4.57607	4.73802e-06	0.000295931	Bacteria; Acidobacteriota; Acidobacteriae; Solibacterales; Solibacteraceae; Candidatus_Solibacter	0.999998	Bacteria	Acidobacteriota	Acidobacteriae	Solibacterales	Solibacteraceae	Candidatus_Solibacter		ASV607	Endosphere
3dd7cdd89d87ebc129c82038880cee25	28.8859	-5.90651	1.1064	-5.33848	9.37305e-08	7.98811e-06	Bacteria; Chloroflexi; Gitt-GS-136; Gitt-GS-136; Gitt-GS-136; Gitt-GS-136; uncultured_bacterium	0.992348	Bacteria	Chloroflexi	Gitt-GS-136	Gitt-GS-136	Gitt-GS-136	Gitt-GS-136	uncultured_bacterium	ASV804	Endosphere
3e13231aed395992aab5ebcc3d11b937	78.1384	-5.79746	0.851253	-6.8105	9.72602e-12	3.76347e-09	Bacteria; Chloroflexi; Anaerolineae; Anaerolineae; Anaerolineae; Anaerolineae; uncultured_Bellilinea	1	Bacteria	Chloroflexi	Anaerolineae	Anaerolineae	Anaerolineae	Anaerolineae	uncultured_Bellilinea	ASV319	Endosphere
3e9f4569c6a497528a6eebff28f3ad29	10.302	-5.74146	1.24362	-4.61674	3.89814e-06	0.000248581	Bacteria; Firmicutes; Bacilli; Bacillales; Bacillaceae; Fictibacillus	0.998909	Bacteria	Firmicutes	Bacilli	Bacillales	Bacillaceae	Fictibacillus		ASV2063	Endosphere
3f95aa1b372a657401dcde0038bfb884	29.3963	-6.54437	1.0766	-6.07873	1.21138e-09	2.12433e-07	Bacteria; Proteobacteria; Alphaproteobacteria; Rhizobiales; Hyphomicrobiaceae; Hyphomicrobium	0.981364	Bacteria	Proteobacteria	Alphaproteobacteria	Rhizobiales	Hyphomicrobiaceae	Hyphomicrobium		ASV970	Endosphere
3ff97824c4ddc5b6ef811e372c302dfc	25.6817	-9.11485	1.16577	-7.81872	5.33615e-15	1.21651e-11	Bacteria; Myxococcota; Myxococcia; Myxococcales; Anaeromyxobacteraceae; Anaeromyxobacter; uncultured_bacterium	0.736302	Bacteria	Myxococcota	Myxococcia	Myxococcales	Anaeromyxobacteraceae	Anaeromyxobacter	uncultured_bacterium	ASV967	Endosphere
410313e084ab13dc11dd22fce81aa3a4	29.4225	-3.8524	0.952904	-4.0428	5.28161e-05	0.00258941	Bacteria; Acidobacteriota; Acidobacteriae; Solibacterales; Solibacteraceae; Candidatus_Solibacter; uncultured_bacterium	0.855691	Bacteria	Acidobacteriota	Acidobacteriae	Solibacterales	Solibacteraceae	Candidatus_Solibacter	uncultured_bacterium	ASV1019	Endosphere
411e55dee15afa893e3a28df0d711567	6.88155	-5.82254	1.12156	-5.19146	2.08654e-07	1.65453e-05	Bacteria; FCPU426; FCPU426; FCPU426; FCPU426; FCPU426; uncultured_bacterium	0.963013	Bacteria	FCPU426	FCPU426	FCPU426	FCPU426	FCPU426	uncultured_bacterium	ASV2720	Endosphere
41a1e19dc7489b006992bbcfc68a4e5d	5.41964	-5.48877	1.6487	-3.32915	0.000871119	0.0297553	Bacteria; Planctomycetota; OM190; OM190; OM190; OM190; uncultured_Crater	0.986922	Bacteria	Planctomycetota	OM190	OM190	OM190	OM190	uncultured_Crater	ASV3006	Endosphere
41edeae41efdbc281c48842a5eb32d27	17.4593	-6.16262	1.11481	-5.52798	3.23939e-08	3.04536e-06	Bacteria; Planctomycetota; Planctomycetes; Pirellulales; Pirellulaceae; uncultured	0.999507	Bacteria	Planctomycetota	Planctomycetes	Pirellulales	Pirellulaceae	uncultured		ASV1531	Endosphere
4215d7b0e3c84916d72e8b711803822f	16.9904	-3.58266	1.10848	-3.23204	0.00122911	0.0396053	Bacteria; Chloroflexi; Anaerolineae; Anaerolineales; Anaerolineaceae; uncultured	0.998955	Bacteria	Chloroflexi	Anaerolineae	Anaerolineales	Anaerolineaceae	uncultured		ASV1628	Endosphere
4240cbdefb886ef8e0b16e50862861b4	7.57494	-5.07215	1.48711	-3.41074	0.000647868	0.022988	Bacteria; Chloroflexi; TK10; TK10; TK10; TK10; metagenome	0.952669	Bacteria	Chloroflexi	TK10	TK10	TK10	TK10	metagenome	ASV2571	Endosphere
4242b29cb9e2fb9900f6245cf2c2c79e	36.2599	-5.88011	0.922809	-6.37197	1.86615e-10	4.86213e-08	Bacteria; Chloroflexi; Anaerolineae; SBR1031; SBR1031; SBR1031; uncultured_Gemmatimonadetes	0.827736	Bacteria	Chloroflexi	Anaerolineae	SBR1031	SBR1031	SBR1031	uncultured_Gemmatimonadetes	ASV811	Endosphere
4299d521ad9a471074686086241ac5d3	38.911	-5.34997	0.94274	-5.67491	1.38758e-08	1.48863e-06	Bacteria; Chloroflexi; Anaerolineae; SBR1031; SBR1031; SBR1031; uncultured_Gemmatimonadetes	0.914834	Bacteria	Chloroflexi	Anaerolineae	SBR1031	SBR1031	SBR1031	uncultured_Gemmatimonadetes	ASV751	Endosphere
43e5fe60461681399e5cdbd79d9e4f8f	36.0388	-5.69495	0.993238	-5.73372	9.82517e-09	1.09263e-06	Bacteria; Proteobacteria; Gammaproteobacteria; Burkholderiales; SC-I-84; SC-I-84; uncultured_organism	0.833664	Bacteria	Proteobacteria	Gammaproteobacteria	Burkholderiales	SC-I-84	SC-I-84	uncultured_organism	ASV710	Endosphere
44b326e22fbe00da77ec252cb6d7b51c	146.559	-6.18954	0.940556	-6.58072	4.68165e-11	1.52471e-08	Bacteria; Chloroflexi; Anaerolineae; Anaerolineales; Anaerolineaceae; uncultured; uncultured_Bellilinea	0.991443	Bacteria	Chloroflexi	Anaerolineae	Anaerolineales	Anaerolineaceae	uncultured	uncultured_Bellilinea	ASV123	Endosphere
468d005427cc01c3622ae118fee40230	182.778	-6.76499	0.880759	-7.68087	1.58012e-14	2.88183e-11	Bacteria; Acidobacteriota; Holophagae; Subgroup_7; Subgroup_7; Subgroup_7	1	Bacteria	Acidobacteriota	Holophagae	Subgroup_7	Subgroup_7	Subgroup_7		ASV63	Endosphere
46d99f09b9b4c58ca58cda72404768bb	74.3066	-5.05167	1.14737	-4.40284	1.06843e-05	0.00062548	Bacteria; Myxococcota; bacteriap25; bacteriap25; bacteriap25; bacteriap25	0.906282	Bacteria	Myxococcota	bacteriap25	bacteriap25	bacteriap25	bacteriap25		ASV336	Endosphere
46e521b8585ccb63fc2dcbf18f43c852	72.1686	-2.35575	0.621258	-3.7919	0.000149497	0.00631141	Bacteria; Proteobacteria; Gammaproteobacteria; Burkholderiales; TRA3-20; TRA3-20	0.999791	Bacteria	Proteobacteria	Gammaproteobacteria	Burkholderiales	TRA3-20	TRA3-20		ASV354	Endosphere
47492b511185984bfe3be454913bc0ac	16.8261	-5.66256	1.39427	-4.0613	4.87998e-05	0.00241851	Bacteria; Planctomycetota; Planctomycetes; Pirellulales; Pirellulaceae; Pirellula; uncultured_Pasteuria	0.999457	Bacteria	Planctomycetota	Planctomycetes	Pirellulales	Pirellulaceae	Pirellula	uncultured_Pasteuria	ASV1600	Endosphere
47fb2a93b05eacd33de3020affa86060	19.8866	-6.50875	1.25234	-5.19726	2.02245e-07	1.61778e-05	Bacteria; Chloroflexi; Anaerolineae; SBR1031; A4b; A4b	1	Bacteria	Chloroflexi	Anaerolineae	SBR1031	A4b	A4b		ASV1376	Endosphere
48b46a2744375fddf8e343d77b8e84b0	9.98135	-6.07086	1.45372	-4.17609	2.96561e-05	0.00154534	Bacteria; Myxococcota; Polyangia; Haliangiales; Haliangiaceae; Haliangium	0.999761	Bacteria	Myxococcota	Polyangia	Haliangiales	Haliangiaceae	Haliangium		ASV2042	Endosphere
492846a47f764c5aea2b2ede7b9c69f4	50.8479	-5.58978	0.910094	-6.14198	8.1499e-10	1.54831e-07	Bacteria; Zixibacteria; Zixibacteria; Zixibacteria; Zixibacteria; Zixibacteria; uncultured_bacterium	0.850624	Bacteria	Zixibacteria	Zixibacteria	Zixibacteria	Zixibacteria	Zixibacteria	uncultured_bacterium	ASV547	Endosphere
4929d7c1e53c8d1faf2548df3984995d	26.686	-5.54435	1.35501	-4.09176	4.28121e-05	0.00214507	Bacteria; Gemmatimonadota; Gemmatimonadetes; Gemmatimonadales; Gemmatimonadaceae; uncultured	0.980591	Bacteria	Gemmatimonadota	Gemmatimonadetes	Gemmatimonadales	Gemmatimonadaceae	uncultured		ASV1122	Endosphere
49a572e034bc0a3870dafab69674a6b7	65.2716	-6.57725	0.938493	-7.00831	2.41216e-12	1.29391e-09	Bacteria; Verrucomicrobiota; Verrucomicrobiae; Pedosphaerales; Pedosphaeraceae; ADurb.Bin063-1; uncultured_Verrucomicrobia	0.837098	Bacteria	Verrucomicrobiota	Verrucomicrobiae	Pedosphaerales	Pedosphaeraceae	ADurb.Bin063-1	uncultured_Verrucomicrobia	ASV422	Endosphere
4adb6f03b351ed2e81bc1a09a50a0393	58.703	-9.80151	1.77798	-5.51274	3.53293e-08	3.28743e-06	Bacteria; Firmicutes; Clostridia; Clostridia; Hungateiclostridiaceae; UCG-012; metagenome	0.939894	Bacteria	Firmicutes	Clostridia	Clostridia	Hungateiclostridiaceae	UCG-012	metagenome	ASV264	Endosphere
4afbf6fc01948227e71106d5a9e157a0	46.797	-4.45397	1.18242	-3.76683	0.000165336	0.00685319	Bacteria; Latescibacterota; Latescibacterota; Latescibacterota; Latescibacterota; Latescibacterota; uncultured_bacterium	0.978583	Bacteria	Latescibacterota	Latescibacterota	Latescibacterota	Latescibacterota	Latescibacterota	uncultured_bacterium	ASV628	Endosphere
4d58ebc4e48663dc29133e4ef081d938	20.6538	4.77378	1.33873	3.5659	0.000362614	0.0138355	Bacteria; Myxococcota; Polyangia; Haliangiales; Haliangiaceae; Haliangium; uncultured_Myxococcales	0.986428	Bacteria	Myxococcota	Polyangia	Haliangiales	Haliangiaceae	Haliangium	uncultured_Myxococcales	ASV1368	Endosphere
4e358c0864d8f677f47b863b6334f5a9	111.908	-1.71331	0.50795	-3.373	0.000743539	0.0260395	Bacteria; Chloroflexi; Anaerolineae; SBR1031; SBR1031; SBR1031; uncultured_Gemmatimonadetes	0.937772	Bacteria	Chloroflexi	Anaerolineae	SBR1031	SBR1031	SBR1031	uncultured_Gemmatimonadetes	ASV184	Endosphere
4e42a683a00009769354da41a97bccfd	157.59	-6.68281	0.918143	-7.27862	3.3726e-13	2.5629e-10	Bacteria; Acidobacteriota; Acidobacteriae; Acidobacteriales; uncultured; uncultured	0.999987	Bacteria	Acidobacteriota	Acidobacteriae	Acidobacteriales	uncultured	uncultured		ASV101	Endosphere
4ed24ed29069d9303580b218e2808c0d	109.134	-5.14202	0.882676	-5.8255	5.6943e-09	7.32411e-07	Bacteria; Proteobacteria; Gammaproteobacteria; Burkholderiales; A21b; A21b	1	Bacteria	Proteobacteria	Gammaproteobacteria	Burkholderiales	A21b	A21b		ASV195	Endosphere
4ee1d8f31723d8c01e80b0e4be400fb9	45.2172	4.53703	1.03708	4.37483	1.21525e-05	0.000692617	Bacteria; Acidobacteriota; Subgroup_25; Subgroup_25; Subgroup_25; Subgroup_25	1	Bacteria	Acidobacteriota	Subgroup_25	Subgroup_25	Subgroup_25	Subgroup_25		ASV633	Endosphere
516b18fae4621978c6ec680ce6467043	42.7047	-5.96782	1.0663	-5.59674	2.18414e-08	2.1617e-06	Bacteria; Acidobacteriota; Vicinamibacteria; Vicinamibacterales; uncultured; uncultured; metagenome	0.990332	Bacteria	Acidobacteriota	Vicinamibacteria	Vicinamibacterales	uncultured	uncultured	metagenome	ASV678	Endosphere
519feb7db27ae59e63c00e175ce64a84	5.04761	-5.98269	1.88007	-3.18216	0.00146179	0.046146	Bacteria; Desulfobacterota; Desulfobulbia; Desulfobulbales; Desulfocapsaceae	1	Bacteria	Desulfobacterota	Desulfobulbia	Desulfobulbales	Desulfocapsaceae			ASV2877	Endosphere
51ad6999872a3a147a6583c3984b2ea7	3.24704	-8.15032	2.50838	-3.24924	0.00115715	0.037686	Bacteria; Actinobacteriota; Actinobacteria; Micromonosporales; Micromonosporaceae; Actinoplanes	0.988384	Bacteria	Actinobacteriota	Actinobacteria	Micromonosporales	Micromonosporaceae	Actinoplanes		ASV4630	Endosphere
52ee42825e4f77a1258ac31920943fe8	9.40405	-5.46496	1.3924	-3.92486	8.67808e-05	0.00393709	Bacteria; Chloroflexi; Anaerolineae; SBR1031; SBR1031; SBR1031; uncultured_Gemmatimonadetes	0.871743	Bacteria	Chloroflexi	Anaerolineae	SBR1031	SBR1031	SBR1031	uncultured_Gemmatimonadetes	ASV2418	Endosphere
532d26db7aa46d43f9b4bba43adb4878	16.1811	4.69986	1.28304	3.66306	0.000249217	0.00979573	Bacteria; Patescibacteria; Saccharimonadia; Saccharimonadales; Saccharimonadales; Saccharimonadales; uncultured_bacterium	0.990964	Bacteria	Patescibacteria	Saccharimonadia	Saccharimonadales	Saccharimonadales	Saccharimonadales	uncultured_bacterium	ASV1633	Endosphere
54e920999a65a173d3fc598d9df4097f	168.787	3.5156	0.984492	3.57098	0.000355652	0.0136843	Bacteria; Acidobacteriota; Blastocatellia; Pyrinomonadales; Pyrinomonadaceae; RB41	0.999348	Bacteria	Acidobacteriota	Blastocatellia	Pyrinomonadales	Pyrinomonadaceae	RB41		ASV102	Endosphere
55b42430584cff5a340766cf9738c0f6	12.5746	-5.72394	1.47154	-3.88978	0.000100337	0.00442857	Bacteria; Planctomycetota; Planctomycetes; Planctomycetales; uncultured; uncultured; uncultured_Planctomyces	0.905917	Bacteria	Planctomycetota	Planctomycetes	Planctomycetales	uncultured	uncultured	uncultured_Planctomyces	ASV1949	Endosphere
56bf614f9feb6ffab07968f48319f5f5	16.867	-7.48717	1.28598	-5.82217	5.80881e-09	7.35702e-07	Bacteria; Desulfobacterota; Desulfuromonadia; Geobacterales; Geobacteraceae	0.999959	Bacteria	Desulfobacterota	Desulfuromonadia	Geobacterales	Geobacteraceae			ASV1392	Endosphere
56c863d4939ae0434c356990895e1a68	92.8431	-5.52794	1.2886	-4.28987	1.7878e-05	0.00100018	Bacteria; Chloroflexi; Anaerolineae; Anaerolineales; Anaerolineaceae; uncultured; uncultured_Bellilinea	0.949248	Bacteria	Chloroflexi	Anaerolineae	Anaerolineales	Anaerolineaceae	uncultured	uncultured_Bellilinea	ASV262	Endosphere
56cff0bc9483b7ba06a992a6111c53dd	61.5732	-6.94007	0.948323	-7.31825	2.51217e-13	2.08259e-10	Bacteria; Bacteroidota; Ignavibacteria; Ignavibacteriales; Ignavibacteriaceae; Ignavibacterium; uncultured_bacterium	0.995534	Bacteria	Bacteroidota	Ignavibacteria	Ignavibacteriales	Ignavibacteriaceae	Ignavibacterium	uncultured_bacterium	ASV436	Endosphere
58cd36e268dc2f4c3a7f5a7d14e88162	69.3804	-12.3991	2.22636	-5.56921	2.5589e-08	2.48241e-06	Bacteria; Patescibacteria; Saccharimonadia; Saccharimonadales; Saccharimonadaceae; TM7a; uncultured_bacterium	0.998485	Bacteria	Patescibacteria	Saccharimonadia	Saccharimonadales	Saccharimonadaceae	TM7a	uncultured_bacterium	ASV193	Endosphere
58d318ce43c171676d983051e3b9384d	174.716	-7.70927	1.19775	-6.43648	1.22275e-10	3.37887e-08	Bacteria; Proteobacteria; Gammaproteobacteria; Burkholderiales; Gallionellaceae; Sideroxydans	0.979193	Bacteria	Proteobacteria	Gammaproteobacteria	Burkholderiales	Gallionellaceae	Sideroxydans		ASV67	Endosphere
58d6a8556badefbc0400598f0be8fb95	7.34669	-5.76029	1.44043	-3.99902	6.36066e-05	0.00305278	Bacteria; Patescibacteria; Gracilibacteria; Gracilibacteria; Gracilibacteria; Gracilibacteria; uncultured_bacterium	0.967151	Bacteria	Patescibacteria	Gracilibacteria	Gracilibacteria	Gracilibacteria	Gracilibacteria	uncultured_bacterium	ASV2819	Endosphere
58f648329e530f499855daf14f14cdd4	27.3562	-5.35877	0.996195	-5.37924	7.48017e-08	6.59072e-06	Bacteria; Proteobacteria; Alphaproteobacteria; Rhizobiales; Xanthobacteraceae; Rhodoplanes	0.87338	Bacteria	Proteobacteria	Alphaproteobacteria	Rhizobiales	Xanthobacteraceae	Rhodoplanes		ASV847	Endosphere
5b68fb73ce4ed76436690af4b7fe3d89	25.6406	-6.814	1.62903	-4.18285	2.87872e-05	0.00150868	Bacteria; Acidobacteriota; Vicinamibacteria; Subgroup_17; Subgroup_17; Subgroup_17	1	Bacteria	Acidobacteriota	Vicinamibacteria	Subgroup_17	Subgroup_17	Subgroup_17		ASV1060	Endosphere
5c842a1413210eb239d81bbb8783d725	44.1671	-5.22383	1.00336	-5.20634	1.92602e-07	1.58229e-05	Bacteria; Gemmatimonadota; Gemmatimonadetes; Gemmatimonadales; Gemmatimonadaceae; uncultured; Gemmatimonadetes_bacterium	0.810651	Bacteria	Gemmatimonadota	Gemmatimonadetes	Gemmatimonadales	Gemmatimonadaceae	uncultured	Gemmatimonadetes_bacterium	ASV649	Endosphere
5db30303e86c67091b6fd78703c4faf8	14.2245	-6.35038	1.44265	-4.40188	1.07315e-05	0.00062548	Bacteria; Nitrospirota; 4-29-1; 4-29-1; 4-29-1; 4-29-1; uncultured_bacterium	0.962062	Bacteria	Nitrospirota	4-29-1	4-29-1	4-29-1	4-29-1	uncultured_bacterium	ASV1850	Endosphere
5f69af9bb1622e473f55408c7d154e0d	13.023	-6.40189	1.23436	-5.18641	2.14383e-07	1.68531e-05	Bacteria; Chloroflexi; Anaerolineae; SBR1031; SBR1031; SBR1031; uncultured_bacterium	0.775086	Bacteria	Chloroflexi	Anaerolineae	SBR1031	SBR1031	SBR1031	uncultured_bacterium	ASV1979	Endosphere
5f9584c24e2c63ef110480648a4cad66	194.017	4.403	1.34146	3.28223	0.00102988	0.0339043	Bacteria; Proteobacteria; Gammaproteobacteria; Burkholderiales; Comamonadaceae	1	Bacteria	Proteobacteria	Gammaproteobacteria	Burkholderiales	Comamonadaceae			ASV50	Endosphere
6193573d9d1a36cdefdf604d1cc988c1	31.5275	-4.53723	0.9381	-4.83662	1.32066e-06	9.23216e-05	Bacteria; Verrucomicrobiota; Verrucomicrobiae; Chthoniobacterales; Xiphinematobacteraceae; Candidatus_Xiphinematobacter; uncultured_bacterium	0.874538	Bacteria	Verrucomicrobiota	Verrucomicrobiae	Chthoniobacterales	Xiphinematobacteraceae	Candidatus_Xiphinematobacter	uncultured_bacterium	ASV945	Endosphere
61949acf2b4b65f2f11535a1a6ba4993	49.2551	-5.5475	1.01225	-5.48037	4.24433e-08	3.87041e-06	Bacteria; Chloroflexi; Anaerolineae; Caldilineales; Caldilineaceae; uncultured; metagenome	0.991648	Bacteria	Chloroflexi	Anaerolineae	Caldilineales	Caldilineaceae	uncultured	metagenome	ASV603	Endosphere
6198c9ab6e0dc8384aa1ce8b0600dfcf	9.1146	-5.23414	1.11176	-4.70798	2.50187e-06	0.000162961	Bacteria; Planctomycetota; Planctomycetes; Gemmatales; Gemmataceae; uncultured; uncultured_bacterium	0.99428	Bacteria	Planctomycetota	Planctomycetes	Gemmatales	Gemmataceae	uncultured	uncultured_bacterium	ASV2607	Endosphere
649f026cd615015b1c0f8e760d309122	192.444	-5.52901	0.962481	-5.74454	9.21718e-09	1.05064e-06	Bacteria; Proteobacteria; Gammaproteobacteria; Xanthomonadales; Xanthomonadaceae; Luteimonas	0.803051	Bacteria	Proteobacteria	Gammaproteobacteria	Xanthomonadales	Xanthomonadaceae	Luteimonas		ASV66	Endosphere
6571967f27f2fa6b370aa7e4ba7502d7	300.934	-1.44119	0.389333	-3.70169	0.000214172	0.00852855	Bacteria; Methylomirabilota; Methylomirabilia; Rokubacteriales; Rokubacteriales; Rokubacteriales; uncultured_bacterium	0.92555	Bacteria	Methylomirabilota	Methylomirabilia	Rokubacteriales	Rokubacteriales	Rokubacteriales	uncultured_bacterium	ASV35	Endosphere
65b97f9c349db045a499b6d39163f684	13.1227	3.44301	1.00259	3.43411	0.000594495	0.0213433	Bacteria; Planctomycetota; Planctomycetes; Gemmatales; Gemmataceae; uncultured	0.999992	Bacteria	Planctomycetota	Planctomycetes	Gemmatales	Gemmataceae	uncultured		ASV2135	Endosphere
65d08199648635aeea0f1ac070ee124b	23.8866	-6.93008	1.20738	-5.73977	9.48071e-09	1.06734e-06	Bacteria; Chloroflexi; Anaerolineae; SBR1031; SBR1031; SBR1031	0.999439	Bacteria	Chloroflexi	Anaerolineae	SBR1031	SBR1031	SBR1031		ASV1176	Endosphere
668790a11d5af76a2ddd5f37975a69bf	19.0242	-3.82506	1.02049	-3.74826	0.000178068	0.00731443	Bacteria; Chloroflexi; Anaerolineae; Caldilineales; Caldilineaceae; uncultured; uncultured_Chloroflexia	0.835469	Bacteria	Chloroflexi	Anaerolineae	Caldilineales	Caldilineaceae	uncultured	uncultured_Chloroflexia	ASV1541	Endosphere
66aad2f0fbf557ceb0f2a75cf515eac1	21.6628	9.2994	1.55634	5.97516	2.29862e-09	3.51523e-07	Bacteria; Proteobacteria; Alphaproteobacteria; Rhizobiales; Rhizobiaceae; Allorhizobium-Neorhizobium-Pararhizobium-Rhizobium	0.93012	Bacteria	Proteobacteria	Alphaproteobacteria	Rhizobiales	Rhizobiaceae	Allorhizobium-Neorhizobium-Pararhizobium-Rhizobium		ASV1035	Endosphere
68c56896f754db932a51a88ebad5bc6a	20.4916	-5.95425	1.12586	-5.28864	1.23231e-07	1.03096e-05	Bacteria; Actinobacteriota; Actinobacteria; Propionibacteriales; Nocardioidaceae; Nocardioides	0.999935	Bacteria	Actinobacteriota	Actinobacteria	Propionibacteriales	Nocardioidaceae	Nocardioides		ASV964	Endosphere
6924d2798867ab0452a5c2327bfa487c	26.4777	-4.14608	1.24497	-3.33027	0.000867609	0.0297553	Bacteria; Bacteroidota; Kapabacteria; Kapabacteriales; Kapabacteriales; Kapabacteriales; uncultured_bacterium	1	Bacteria	Bacteroidota	Kapabacteria	Kapabacteriales	Kapabacteriales	Kapabacteriales	uncultured_bacterium	ASV1167	Endosphere
6b0206c4ddbb3c78dcf5c7d73dcad3ad	78.5128	-4.60168	0.946142	-4.86363	1.15252e-06	8.21082e-05	Bacteria; Latescibacterota; Latescibacterota; Latescibacterota; Latescibacterota; Latescibacterota	1	Bacteria	Latescibacterota	Latescibacterota	Latescibacterota	Latescibacterota	Latescibacterota		ASV322	Endosphere
6be1fea596fdd652fb0fe976f2c4675c	18.1372	-5.23069	1.33908	-3.90619	9.37626e-05	0.00419128	Bacteria; Proteobacteria; Gammaproteobacteria; Diplorickettsiales; Diplorickettsiaceae; Aquicella; uncultured_bacterium	0.987072	Bacteria	Proteobacteria	Gammaproteobacteria	Diplorickettsiales	Diplorickettsiaceae	Aquicella	uncultured_bacterium	ASV1570	Endosphere
6d89acf8300a92010b00eeab2edc5869	66.437	-5.25825	0.887013	-5.92805	3.06562e-09	4.30083e-07	Bacteria; Gemmatimonadota; Gemmatimonadetes; Gemmatimonadales; Gemmatimonadaceae	1	Bacteria	Gemmatimonadota	Gemmatimonadetes	Gemmatimonadales	Gemmatimonadaceae			ASV402	Endosphere
6ebc9d6812d560d370e839e39d3cc4cc	7.36762	-6.3182	1.71275	-3.68892	0.000225212	0.00892918	Bacteria; Bacteroidota; Bacteroidia; Bacteroidales	0.999834	Bacteria	Bacteroidota	Bacteroidia	Bacteroidales				ASV2705	Endosphere
6f0edee0d35c512189e308de87bb89bf	92.2755	-1.52849	0.410665	-3.72199	0.000197663	0.0079756	Bacteria; Verrucomicrobiota; Verrucomicrobiae; Chthoniobacterales; Chthoniobacteraceae; Candidatus_Udaeobacter	0.998257	Bacteria	Verrucomicrobiota	Verrucomicrobiae	Chthoniobacterales	Chthoniobacteraceae	Candidatus_Udaeobacter		ASV244	Endosphere
6f1fd6676c0a32d27b82e4302cc1207c	14.8786	-6.12201	1.59559	-3.83683	0.000124633	0.00536098	Bacteria; Chloroflexi; Anaerolineae; SBR1031; A4b; A4b; uncultured_bacterium	0.997007	Bacteria	Chloroflexi	Anaerolineae	SBR1031	A4b	A4b	uncultured_bacterium	ASV1433	Endosphere
70179adca3f21a7c5468dc6a036e9688	44.05	-5.3091	0.863865	-6.14576	7.95837e-10	1.54409e-07	Bacteria; Proteobacteria; Gammaproteobacteria; Steroidobacterales; Steroidobacteraceae; uncultured	1	Bacteria	Proteobacteria	Gammaproteobacteria	Steroidobacterales	Steroidobacteraceae	uncultured		ASV577	Endosphere
74b5197aa1cde91f2526afdaf1eeb3c2	22.4309	-4.87628	1.35579	-3.59665	0.000322344	0.0124553	Bacteria; Proteobacteria; Alphaproteobacteria; Micropepsales; Micropepsaceae; Rhizomicrobium; uncultured_bacterium	0.997648	Bacteria	Proteobacteria	Alphaproteobacteria	Micropepsales	Micropepsaceae	Rhizomicrobium	uncultured_bacterium	ASV1402	Endosphere
75c5e601299476a8e26c8292259d7bd6	29.9331	-4.71139	1.1245	-4.18976	2.79244e-05	0.00148048	Bacteria; Acidobacteriota; Holophagae; Subgroup_7; Subgroup_7; Subgroup_7	1	Bacteria	Acidobacteriota	Holophagae	Subgroup_7	Subgroup_7	Subgroup_7		ASV1061	Endosphere
75d5d997d543728c262a91bdaf9cb050	149.613	-12.2238	2.72262	-4.4897	7.13232e-06	0.000427892	Bacteria; Proteobacteria; Gammaproteobacteria; Burkholderiales; Comamonadaceae	0.999948	Bacteria	Proteobacteria	Gammaproteobacteria	Burkholderiales	Comamonadaceae			ASV86	Endosphere
7accc433af260c0f8153c74e7ebdc102	7.06482	-6.44514	1.94371	-3.31589	0.000913529	0.0308536	Bacteria; Bacteroidota; Bacteroidia; Bacteroidales; SB-5; SB-5; uncultured_soil	0.887099	Bacteria	Bacteroidota	Bacteroidia	Bacteroidales	SB-5	SB-5	uncultured_soil	ASV2518	Endosphere
7b41f30d9cc1c2ad4480d4ba4defe893	30.6879	-3.24294	0.912362	-3.55445	0.000378772	0.0143917	Bacteria; Chloroflexi; Dehalococcoidia; S085; S085; S085; uncultured_bacterium	0.999959	Bacteria	Chloroflexi	Dehalococcoidia	S085	S085	S085	uncultured_bacterium	ASV1054	Endosphere
7b93e2eb049b4cba2c026d5ad790228e	20.2313	-4.15556	1.26817	-3.27683	0.00104981	0.0344359	Bacteria; Planctomycetota; Phycisphaerae; Tepidisphaerales; WD2101_soil_group; WD2101_soil_group; uncultured_soil	0.937927	Bacteria	Planctomycetota	Phycisphaerae	Tepidisphaerales	WD2101_soil_group	WD2101_soil_group	uncultured_soil	ASV1514	Endosphere
7cdcabc75fe5b2bea88fc4d4dee269e9	84.9354	-6.3671	1.06521	-5.97733	2.26827e-09	3.51523e-07	Bacteria; Verrucomicrobiota; Verrucomicrobiae; Chthoniobacterales; Chthoniobacteraceae; Candidatus_Udaeobacter; uncultured_Verrucomicrobia	0.783096	Bacteria	Verrucomicrobiota	Verrucomicrobiae	Chthoniobacterales	Chthoniobacteraceae	Candidatus_Udaeobacter	uncultured_Verrucomicrobia	ASV273	Endosphere
7d19e6703d28876d04889c55db235b24	35.2042	5.82602	0.942184	6.18354	6.26817e-10	1.36094e-07	Bacteria; Actinobacteriota; Thermoleophilia; Gaiellales; Gaiellaceae; Gaiella	0.961686	Bacteria	Actinobacteriota	Thermoleophilia	Gaiellales	Gaiellaceae	Gaiella		ASV622	Endosphere
7e6739b96681305429b67889c370e87a	164.96	-6.42781	0.885513	-7.25886	3.90369e-13	2.73829e-10	Bacteria; Acidobacteriota; Blastocatellia; Pyrinomonadales; Pyrinomonadaceae; RB41	0.999664	Bacteria	Acidobacteriota	Blastocatellia	Pyrinomonadales	Pyrinomonadaceae	RB41		ASV100	Endosphere
7ef6a6f0dfd650a93138c85eebf1b5c0	40.6303	-6.40233	1.10174	-5.81112	6.20569e-09	7.71025e-07	Bacteria; Verrucomicrobiota; Verrucomicrobiae; Chthoniobacterales; Chthoniobacteraceae; Candidatus_Udaeobacter	1	Bacteria	Verrucomicrobiota	Verrucomicrobiae	Chthoniobacterales	Chthoniobacteraceae	Candidatus_Udaeobacter		ASV679	Endosphere
7f08cc07c5b35798247110ab209c24cb	80.0058	-6.33505	1.09738	-5.77288	7.79262e-09	9.11037e-07	Bacteria; Acidobacteriota; Vicinamibacteria; Vicinamibacterales; Vicinamibacteraceae; Vicinamibacteraceae	0.999808	Bacteria	Acidobacteriota	Vicinamibacteria	Vicinamibacterales	Vicinamibacteraceae	Vicinamibacteraceae		ASV294	Endosphere
7fa74fa9e5b6528bfaab34f5e8e04d5e	19.5938	-7.93482	1.52619	-5.19911	2.00249e-07	1.61599e-05	Bacteria; Bacteroidota; Bacteroidia; Chitinophagales; Chitinophagaceae; Flavisolibacter	0.998826	Bacteria	Bacteroidota	Bacteroidia	Chitinophagales	Chitinophagaceae	Flavisolibacter		ASV1149	Endosphere
8009da0d200ec8bb5a9a7ab758489827	9.21016	-5.26408	1.65693	-3.17701	0.00148804	0.0466304	Bacteria; WS2; WS2; WS2; WS2; WS2; uncultured_bacterium	0.786496	Bacteria	WS2	WS2	WS2	WS2	WS2	uncultured_bacterium	ASV2433	Endosphere
801a87b35d6c18bee33db425d913678c	80.6412	-3.63017	1.07156	-3.38774	0.000704707	0.0249078	Bacteria; Proteobacteria; Gammaproteobacteria; Burkholderiales; Gallionellaceae	0.995956	Bacteria	Proteobacteria	Gammaproteobacteria	Burkholderiales	Gallionellaceae			ASV310	Endosphere
8081b00793b1ef8345c9446d58dacb65	11.6989	-5.18247	1.53675	-3.37235	0.00074529	0.0260395	Bacteria; Planctomycetota; Planctomycetes; Pirellulales; Pirellulaceae; Pir2_lineage; uncultured_soil	0.894444	Bacteria	Planctomycetota	Planctomycetes	Pirellulales	Pirellulaceae	Pir2_lineage	uncultured_soil	ASV2344	Endosphere
82e762e01a113c748e02f603239f49a8	84.7009	-5.50483	0.937065	-5.87454	4.24007e-09	5.77092e-07	Bacteria; Acidobacteriota; Subgroup_21; Subgroup_21; Subgroup_21; Subgroup_21; uncultured_bacterium	0.999997	Bacteria	Acidobacteriota	Subgroup_21	Subgroup_21	Subgroup_21	Subgroup_21	uncultured_bacterium	ASV256	Endosphere
84d7fc07df0ed5b8735109064bb81731	32.3593	-6.1929	0.984169	-6.29252	3.12361e-10	7.49585e-08	Bacteria; Bacteroidota; SJA-28; SJA-28; SJA-28; SJA-28; uncultured_Chlorobi	0.732722	Bacteria	Bacteroidota	SJA-28	SJA-28	SJA-28	SJA-28	uncultured_Chlorobi	ASV938	Endosphere
853647c00a974f1483aea485a7d9c91e	76.5801	-1.81803	0.38513	-4.72056	2.35196e-06	0.000155417	Bacteria; Proteobacteria; Gammaproteobacteria; Burkholderiales; SC-I-84; SC-I-84; beta_proteobacterium	0.714914	Bacteria	Proteobacteria	Gammaproteobacteria	Burkholderiales	SC-I-84	SC-I-84	beta_proteobacterium	ASV326	Endosphere
856748f1ad2138e44df01afc8a81d5b3	16.7567	5.45704	1.53	3.5667	0.000361505	0.0138355	Bacteria; Myxococcota; Polyangia; Haliangiales; Haliangiaceae; Haliangium; uncultured_Myxococcales	0.974509	Bacteria	Myxococcota	Polyangia	Haliangiales	Haliangiaceae	Haliangium	uncultured_Myxococcales	ASV1515	Endosphere
858603b5b6c7332924623a52faa10212	46.6577	5.80066	1.2859	4.51096	6.45336e-06	0.000389723	Bacteria; Firmicutes; Clostridia; Clostridiales; Clostridiaceae; Clostridium_sensu_stricto_1	0.999933	Bacteria	Firmicutes	Clostridia	Clostridiales	Clostridiaceae	Clostridium_sensu_stricto_1		ASV591	Endosphere
8a0ac0e4b7a0dd874d529046f63f2932	14.451	-5.4595	1.37366	-3.97442	7.05497e-05	0.00329919	Bacteria; Acidobacteriota; Blastocatellia; Blastocatellales; Blastocatellaceae; Stenotrophobacter; Acidobacteria_bacterium	0.920441	Bacteria	Acidobacteriota	Blastocatellia	Blastocatellales	Blastocatellaceae	Stenotrophobacter	Acidobacteria_bacterium	ASV1833	Endosphere
8af9b72c1b3847562719d980e6cab6ef	524.433	-2.27049	0.671096	-3.38326	0.000716299	0.0252198	Bacteria; Acidobacteriota; Vicinamibacteria; Vicinamibacterales; Vicinamibacteraceae; Vicinamibacteraceae	0.996997	Bacteria	Acidobacteriota	Vicinamibacteria	Vicinamibacterales	Vicinamibacteraceae	Vicinamibacteraceae		ASV7	Endosphere
8c53e0073b2fc5f9506cf5b6b63dd9e6	29.6837	-5.68324	1.00968	-5.62873	1.81541e-08	1.8864e-06	Bacteria; Acidobacteriota; Vicinamibacteria; Vicinamibacterales; Vicinamibacteraceae	0.999949	Bacteria	Acidobacteriota	Vicinamibacteria	Vicinamibacterales	Vicinamibacteraceae			ASV989	Endosphere
8f94f6db63717548ea994390efaf4ce9	51.6973	-6.39114	1.01333	-6.30704	2.84417e-10	7.00972e-08	Archaea; Crenarchaeota; Nitrososphaeria; Nitrososphaerales; Nitrososphaeraceae	1	Archaea	Crenarchaeota	Nitrososphaeria	Nitrososphaerales	Nitrososphaeraceae			ASV534	Endosphere
906cd075ecf5e6a59542aa33034200a4	2.88034	8.04105	2.50837	3.20568	0.00134741	0.0432643	Bacteria; Proteobacteria; Gammaproteobacteria; Legionellales; Legionellaceae; Legionella	1	Bacteria	Proteobacteria	Gammaproteobacteria	Legionellales	Legionellaceae	Legionella		ASV3502	Endosphere
910fc7cb2cd996babb5c968b44ed12ae	48.1694	-4.15468	1.04155	-3.98895	6.63665e-05	0.00315406	Bacteria; Bacteroidota; Bacteroidia; Chitinophagales; Chitinophagaceae; uncultured	0.870897	Bacteria	Bacteroidota	Bacteroidia	Chitinophagales	Chitinophagaceae	uncultured		ASV615	Endosphere
912b20b90f2a9887d638713e670e2c08	25.9154	-5.15652	1.0504	-4.90909	9.15013e-07	6.6752e-05	Bacteria; Bacteroidota; Ignavibacteria; Ignavibacteriales; Ignavibacteriaceae; Ignavibacterium; uncultured_bacterium	0.969503	Bacteria	Bacteroidota	Ignavibacteria	Ignavibacteriales	Ignavibacteriaceae	Ignavibacterium	uncultured_bacterium	ASV1189	Endosphere
916ce3445b7f8ff7235c0dbed778acad	47.5841	-5.41165	1.22935	-4.40205	1.07233e-05	0.00062548	Bacteria; Acidobacteriota; Vicinamibacteria; Vicinamibacterales; uncultured; uncultured; uncultured_Acidobacteria	0.843088	Bacteria	Acidobacteriota	Vicinamibacteria	Vicinamibacterales	uncultured	uncultured	uncultured_Acidobacteria	ASV624	Endosphere
91f521d205141b155f272112db805682	54.9036	-3.97637	1.05262	-3.7776	0.000158348	0.00662375	Bacteria; Verrucomicrobiota; Verrucomicrobiae; Pedosphaerales; Pedosphaeraceae; ADurb.Bin063-1; uncultured_Verrucomicrobia	0.829593	Bacteria	Verrucomicrobiota	Verrucomicrobiae	Pedosphaerales	Pedosphaeraceae	ADurb.Bin063-1	uncultured_Verrucomicrobia	ASV527	Endosphere
9457aeca014a8e9fd65c7949653b463f	5.60387	-5.50752	1.32527	-4.15576	3.24206e-05	0.00167031	Bacteria; Planctomycetota; Planctomycetes; Gemmatales; Gemmataceae; Gemmata	0.999974	Bacteria	Planctomycetota	Planctomycetes	Gemmatales	Gemmataceae	Gemmata		ASV3142	Endosphere
94944e6314e9299870105015e661bc75	150.806	-4.60167	1.07555	-4.27842	1.88224e-05	0.00104659	Archaea; Crenarchaeota; Bathyarchaeia; Bathyarchaeia; Bathyarchaeia; Bathyarchaeia; unidentified_archaeon	0.959949	Archaea	Crenarchaeota	Bathyarchaeia	Bathyarchaeia	Bathyarchaeia	Bathyarchaeia	unidentified_archaeon	ASV120	Endosphere
956aee31ca046df6dd1f59f6e8dfb2da	10.0905	-5.07405	1.40188	-3.61946	0.000295214	0.0114555	Bacteria; Nitrospirota; Thermodesulfovibrionia; uncultured; uncultured; uncultured; uncultured_Sphingobacteriales	0.999973	Bacteria	Nitrospirota	Thermodesulfovibrionia	uncultured	uncultured	uncultured	uncultured_Sphingobacteriales	ASV2255	Endosphere
957c13e4f1292221a11b39bc47583d65	22.9569	-4.30189	1.09211	-3.93907	8.17983e-05	0.00374833	Bacteria; Chloroflexi; Ktedonobacteria; C0119; C0119; C0119; uncultured_soil	0.946545	Bacteria	Chloroflexi	Ktedonobacteria	C0119	C0119	C0119	uncultured_soil	ASV1391	Endosphere
96dccb53652b1339d3b3642a5876d8f1	28.9701	-5.46204	1.2818	-4.26122	2.0331e-05	0.00111686	Bacteria; Proteobacteria; Alphaproteobacteria; Micropepsales; Micropepsaceae; uncultured; metagenome	0.729683	Bacteria	Proteobacteria	Alphaproteobacteria	Micropepsales	Micropepsaceae	uncultured	metagenome	ASV1092	Endosphere
9731ff5eae6a18cf06951cd9c61267ae	20.2365	-4.85011	1.41958	-3.41659	0.000634114	0.0225878	Archaea; Halobacterota; Methanocellia; Methanocellales; Methanocellaceae; Methanocella	0.772382	Archaea	Halobacterota	Methanocellia	Methanocellales	Methanocellaceae	Methanocella		ASV1488	Endosphere
97ff9d71c88de7b105f84897f11d6e18	11.1465	-5.21339	1.19763	-4.35309	1.34229e-05	0.000760271	Bacteria; Zixibacteria; Zixibacteria; Zixibacteria; Zixibacteria; Zixibacteria; uncultured_prokaryote	0.857665	Bacteria	Zixibacteria	Zixibacteria	Zixibacteria	Zixibacteria	Zixibacteria	uncultured_prokaryote	ASV2078	Endosphere
986161ba6f7eea06dd800450067c894e	31.806	-5.16804	0.909857	-5.68006	1.3465e-08	1.46176e-06	Bacteria; Nitrospirota; Thermodesulfovibrionia; uncultured; uncultured; uncultured; uncultured_Sphingobacteriales	0.731016	Bacteria	Nitrospirota	Thermodesulfovibrionia	uncultured	uncultured	uncultured	uncultured_Sphingobacteriales	ASV833	Endosphere
99d72c26bff27f86a8888c5643fe5529	37.6863	-4.79244	0.969634	-4.94252	7.71184e-07	5.67131e-05	Bacteria; Chloroflexi; Anaerolineae; SBR1031; SBR1031; SBR1031; uncultured_bacterium	0.937989	Bacteria	Chloroflexi	Anaerolineae	SBR1031	SBR1031	SBR1031	uncultured_bacterium	ASV800	Endosphere
99daa51a401adbe71d7b471288ee7e22	28.7846	-5.4982	1.20945	-4.54603	5.46667e-06	0.000336828	Bacteria; Chloroflexi; Anaerolineae; Anaerolineales; Anaerolineaceae; Anaerolinea; uncultured_bacterium	0.941019	Bacteria	Chloroflexi	Anaerolineae	Anaerolineales	Anaerolineaceae	Anaerolinea	uncultured_bacterium	ASV1091	Endosphere
99f769f3a08a8b4c96c79d6e0f26adfe	30.7845	-5.43103	0.92953	-5.84278	5.13379e-09	6.88456e-07	Bacteria; Chloroflexi; Ktedonobacteria; C0119; C0119; C0119	1	Bacteria	Chloroflexi	Ktedonobacteria	C0119	C0119	C0119		ASV971	Endosphere
9a7d54b73ad99641f6bbe400eb47fc75	53.8972	-6.23111	1.30561	-4.77255	1.81907e-06	0.000121971	Bacteria; Proteobacteria; Alphaproteobacteria; Rhizobiales; Xanthobacteraceae; uncultured	0.970548	Bacteria	Proteobacteria	Alphaproteobacteria	Rhizobiales	Xanthobacteraceae	uncultured		ASV467	Endosphere
9aedf1d3e29660d8fc784fe1ca69b6fc	74.7695	-7.78891	0.954491	-8.16027	3.34282e-16	1.52416e-12	Bacteria; Acidobacteriota; Vicinamibacteria; Vicinamibacterales; Vicinamibacteraceae; Vicinamibacteraceae	0.999164	Bacteria	Acidobacteriota	Vicinamibacteria	Vicinamibacterales	Vicinamibacteraceae	Vicinamibacteraceae		ASV295	Endosphere
9d1d7b532e0ed4df07ff0f414ec9e412	304.903	-6.6269	0.903511	-7.33461	2.22363e-13	2.02773e-10	Bacteria; Proteobacteria; Gammaproteobacteria; Burkholderiales; SC-I-84; SC-I-84	0.999998	Bacteria	Proteobacteria	Gammaproteobacteria	Burkholderiales	SC-I-84	SC-I-84		ASV38	Endosphere
9e38db441873088b883354368c6aeb87	23.6729	-5.4931	1.03184	-5.32362	1.01723e-07	8.58901e-06	Bacteria; Actinobacteriota; Thermoleophilia; Gaiellales; Gaiellaceae; Gaiella	0.949327	Bacteria	Actinobacteriota	Thermoleophilia	Gaiellales	Gaiellaceae	Gaiella		ASV1275	Endosphere
9f1976848eaf88bdb8f6f1a2dbc8a101	13.7892	-5.90845	1.40589	-4.20264	2.6382e-05	0.00141516	Bacteria; Nitrospirota; Thermodesulfovibrionia; uncultured; uncultured; uncultured	1	Bacteria	Nitrospirota	Thermodesulfovibrionia	uncultured	uncultured	uncultured		ASV1904	Endosphere
9f5ef12092ca076ca71fb2810a36b099	44.9988	-5.17405	0.869606	-5.94988	2.68346e-09	3.82351e-07	Bacteria; Acidobacteriota; Vicinamibacteria; Vicinamibacterales; uncultured; uncultured	0.775599	Bacteria	Acidobacteriota	Vicinamibacteria	Vicinamibacterales	uncultured	uncultured		ASV667	Endosphere
a0b84d1e743c5c63fa472ebb0e5f920e	24.4423	6.56316	1.21638	5.39563	6.82827e-08	6.10461e-06	Bacteria; Myxococcota; Myxococcia; Myxococcales; Myxococcaceae	0.998672	Bacteria	Myxococcota	Myxococcia	Myxococcales	Myxococcaceae			ASV702	Endosphere
a10c96c654dbc332d5399ee854fa0f38	110.715	-1.69659	0.412087	-4.11707	3.83727e-05	0.00195486	Bacteria; Acidobacteriota; Acidobacteriae; Acidobacteriales; Koribacteraceae; Candidatus_Koribacter; uncultured_bacterium	0.945713	Bacteria	Acidobacteriota	Acidobacteriae	Acidobacteriales	Koribacteraceae	Candidatus_Koribacter	uncultured_bacterium	ASV188	Endosphere
a14d5d7244afaabae13004178d0fcf36	117.851	-6.26654	1.02146	-6.1349	8.52146e-10	1.56389e-07	Bacteria; Chloroflexi; Anaerolineae; Anaerolineales; Anaerolineaceae; uncultured; uncultured_Bellilinea	0.864956	Bacteria	Chloroflexi	Anaerolineae	Anaerolineales	Anaerolineaceae	uncultured	uncultured_Bellilinea	ASV148	Endosphere
a22784da8d04270a1719f3b061c26bb4	58.4336	-5.97867	1.0009	-5.97329	2.32513e-09	3.51523e-07	Bacteria; Proteobacteria; Alphaproteobacteria; Rhizobiales; Xanthobacteraceae; Pseudolabrys	0.962227	Bacteria	Proteobacteria	Alphaproteobacteria	Rhizobiales	Xanthobacteraceae	Pseudolabrys		ASV426	Endosphere
a3f46143d053361ccd69dff03d0e7bf0	12.1524	-5.33587	1.52721	-3.49388	0.000476062	0.0176472	Bacteria; Acidobacteriota; Acidobacteriae; Acidobacteriales; Koribacteraceae; Candidatus_Koribacter; uncultured_Acidobacteria	0.729562	Bacteria	Acidobacteriota	Acidobacteriae	Acidobacteriales	Koribacteraceae	Candidatus_Koribacter	uncultured_Acidobacteria	ASV2036	Endosphere
a4b72c3e47b55e0d14b245cf98e1f868	15.3626	3.38802	1.0273	3.29798	0.000973841	0.0325299	Bacteria; Chloroflexi; Anaerolineae; Caldilineales; Caldilineaceae; Litorilinea	0.999997	Bacteria	Chloroflexi	Anaerolineae	Caldilineales	Caldilineaceae	Litorilinea		ASV1879	Endosphere
a4e5ee0de3048d236790152448fbad31	113.525	-9.0842	1.04088	-8.72744	2.60511e-18	2.3756e-14	Bacteria; Proteobacteria; Gammaproteobacteria; Burkholderiales; Rhodocyclaceae	0.999058	Bacteria	Proteobacteria	Gammaproteobacteria	Burkholderiales	Rhodocyclaceae			ASV163	Endosphere
a5be1bd84c6b45381099064c0238db1c	31.2746	-5.86521	1.45077	-4.04282	5.28111e-05	0.00258941	Bacteria; Chloroflexi; Anaerolineae; Anaerolineales; Anaerolineaceae; uncultured; uncultured_Anaerolineaceae	0.81558	Bacteria	Chloroflexi	Anaerolineae	Anaerolineales	Anaerolineaceae	uncultured	uncultured_Anaerolineaceae	ASV968	Endosphere
a72f9fc44d6b7ad717147de29a15ae9b	20.4185	-4.08174	1.17428	-3.47595	0.00050904	0.0185677	Bacteria; Planctomycetota; Planctomycetes; Isosphaerales; Isosphaeraceae; Singulisphaera	0.999948	Bacteria	Planctomycetota	Planctomycetes	Isosphaerales	Isosphaeraceae	Singulisphaera		ASV1502	Endosphere
a99652a3cbe93c3717ccad39abf8650f	342.597	-1.69715	0.50979	-3.32912	0.00087122	0.0297553	Archaea; Crenarchaeota; Bathyarchaeia; Bathyarchaeia; Bathyarchaeia; Bathyarchaeia; unidentified_archaeon	0.780121	Archaea	Crenarchaeota	Bathyarchaeia	Bathyarchaeia	Bathyarchaeia	Bathyarchaeia	unidentified_archaeon	ASV30	Endosphere
a9dd069db7078863d46942f02040ae56	28.2947	-6.48831	1.02786	-6.31243	2.74687e-10	6.95796e-08	Bacteria; Acidobacteriota; Vicinamibacteria; Vicinamibacterales; Vicinamibacteraceae; Vicinamibacteraceae	0.999982	Bacteria	Acidobacteriota	Vicinamibacteria	Vicinamibacterales	Vicinamibacteraceae	Vicinamibacteraceae		ASV959	Endosphere
a9f7b34c2241c77f47b0905d330877ca	12.8421	-6.27352	1.33359	-4.70424	2.54809e-06	0.000164794	Bacteria; Elusimicrobiota; Elusimicrobia; MVP-88; MVP-88; MVP-88; uncultured_bacterium	0.999998	Bacteria	Elusimicrobiota	Elusimicrobia	MVP-88	MVP-88	MVP-88	uncultured_bacterium	ASV2026	Endosphere
aa73130c54c60969cbd03db0eff00346	13.8569	5.20523	1.1213	4.64213	3.4484e-06	0.00022145	Bacteria; Myxococcota; Polyangia; Polyangiales; Sandaracinaceae; Sandaracinus; uncultured_bacterium	0.9985	Bacteria	Myxococcota	Polyangia	Polyangiales	Sandaracinaceae	Sandaracinus	uncultured_bacterium	ASV1814	Endosphere
acd15e069024e42f5a993d63f4ce0fe0	69.422	-6.92209	1.04849	-6.60198	4.05715e-11	1.37027e-08	Bacteria; Acidobacteriota; Vicinamibacteria; Vicinamibacterales; uncultured; uncultured	0.955234	Bacteria	Acidobacteriota	Vicinamibacteria	Vicinamibacterales	uncultured	uncultured		ASV366	Endosphere
adc65225753e3b056169cae6399062fd	12.2829	-6.91849	1.51521	-4.56602	4.97065e-06	0.000308349	Bacteria; Chloroflexi; Anaerolineae; SBR1031; A4b; A4b; uncultured_bacterium	0.996699	Bacteria	Chloroflexi	Anaerolineae	SBR1031	A4b	A4b	uncultured_bacterium	ASV1737	Endosphere
ae07861f793b83de23d9e3589c9270f7	49.7549	-2.54376	0.618122	-4.1153	3.8668e-05	0.00195896	Bacteria; Bacteroidota; SJA-28; SJA-28; SJA-28; SJA-28; uncultured_bacterium	0.996534	Bacteria	Bacteroidota	SJA-28	SJA-28	SJA-28	SJA-28	uncultured_bacterium	ASV592	Endosphere
afb2678538d22bdf47f8c26461d48aa4	3.52279	-5.34034	1.50711	-3.54344	0.00039494	0.0148821	Bacteria; Verrucomicrobiota; Verrucomicrobiae; Chthoniobacterales; Chthoniobacteraceae	0.955052	Bacteria	Verrucomicrobiota	Verrucomicrobiae	Chthoniobacterales	Chthoniobacteraceae			ASV3817	Endosphere
affb9e5b3625cbfcbe612ea5d4558b9c	43.9834	-3.30891	1.0215	-3.23926	0.00119839	0.0387523	Bacteria; Planctomycetota; Phycisphaerae; Tepidisphaerales; WD2101_soil_group; WD2101_soil_group	1	Bacteria	Planctomycetota	Phycisphaerae	Tepidisphaerales	WD2101_soil_group	WD2101_soil_group		ASV694	Endosphere
b10a627d54154a5b8f7e29ea3f5b368e	9.90961	-4.45016	1.14736	-3.87861	0.000105054	0.00458181	Bacteria; Proteobacteria; Alphaproteobacteria; Rhizobiales; Beijerinckiaceae	0.999673	Bacteria	Proteobacteria	Alphaproteobacteria	Rhizobiales	Beijerinckiaceae			ASV2618	Endosphere
b17a2f19f4c913ea1af58c2cf5b3abbe	70.9907	-5.5846	0.958688	-5.82526	5.70251e-09	7.32411e-07	Bacteria; Actinobacteriota; Actinobacteria; Micrococcales; Intrasporangiaceae; Terrabacter	0.99591	Bacteria	Actinobacteriota	Actinobacteria	Micrococcales	Intrasporangiaceae	Terrabacter		ASV356	Endosphere
b1939b93c466ba9897d0cdf6dbc38c08	22.4653	-5.13415	1.25994	-4.0749	4.60334e-05	0.00229387	Bacteria; Bacteroidota; Kapabacteria; Kapabacteriales; Kapabacteriales; Kapabacteriales; uncultured_bacterium	0.901187	Bacteria	Bacteroidota	Kapabacteria	Kapabacteriales	Kapabacteriales	Kapabacteriales	uncultured_bacterium	ASV1374	Endosphere
b32c31cdf2e8499f2dcf74dc1dca50df	22.53	5.10429	1.60241	3.18538	0.00144563	0.0459326	Bacteria; Actinobacteriota; Thermoleophilia; Solirubrobacterales; 67-14; 67-14; metagenome	0.832915	Bacteria	Actinobacteriota	Thermoleophilia	Solirubrobacterales	67-14	67-14	metagenome	ASV927	Endosphere
b39d1fa6e1d864237971f1cd440108b0	62.8864	-5.26758	1.02964	-5.11594	3.12183e-07	2.41254e-05	Bacteria; Acidobacteriota; Vicinamibacteria; Vicinamibacterales; uncultured; uncultured	1	Bacteria	Acidobacteriota	Vicinamibacteria	Vicinamibacterales	uncultured	uncultured		ASV444	Endosphere
b4e8fb319f056a3b8166035243cb7807	17.2656	-7.6294	1.65632	-4.60623	4.10038e-06	0.000259662	Bacteria; Chloroflexi; Anaerolineae; SBR1031; A4b; A4b; uncultured_soil	0.94579	Bacteria	Chloroflexi	Anaerolineae	SBR1031	A4b	A4b	uncultured_soil	ASV1195	Endosphere
b544fdefcbed8a5554b2a44676bf96f5	13.2162	6.40913	1.19807	5.34954	8.81784e-08	7.58584e-06	Bacteria; Planctomycetota; Planctomycetes; Pirellulales; Pirellulaceae; Pir4_lineage	0.993437	Bacteria	Planctomycetota	Planctomycetes	Pirellulales	Pirellulaceae	Pir4_lineage		ASV1838	Endosphere
b5783f469ec90c1fed6a48c60ff4cc54	13.7144	4.62764	1.18257	3.9132	9.10826e-05	0.00409154	Bacteria; NB1-j; NB1-j; NB1-j; NB1-j; NB1-j; uncultured_Desulfuromonadales	0.984435	Bacteria	NB1-j	NB1-j	NB1-j	NB1-j	NB1-j	uncultured_Desulfuromonadales	ASV1943	Endosphere
b5fc10df0ac854ac8d320692f9203b6a	41.8252	-5.35325	0.903727	-5.92352	3.15119e-09	4.3539e-07	Bacteria; Armatimonadota; uncultured; uncultured; uncultured; uncultured; metagenome	0.732824	Bacteria	Armatimonadota	uncultured	uncultured	uncultured	uncultured	metagenome	ASV703	Endosphere
b68fc75b8be8a9e173ccba66a525f13c	75.6754	-4.49263	0.885888	-5.07133	3.95037e-07	3.00195e-05	Bacteria; Acidobacteriota; Vicinamibacteria; Vicinamibacterales; uncultured; uncultured	0.999999	Bacteria	Acidobacteriota	Vicinamibacteria	Vicinamibacterales	uncultured	uncultured		ASV332	Endosphere
b694857b130c51a0c7c34d1046c493dc	49.502	-4.19793	1.01271	-4.14524	3.39455e-05	0.00173904	Bacteria; Chloroflexi; Dehalococcoidia; S085; S085; S085; uncultured_bacterium	0.999998	Bacteria	Chloroflexi	Dehalococcoidia	S085	S085	S085	uncultured_bacterium	ASV583	Endosphere
b734c5ebaa2858123b4e1ceb722fbf89	24.6948	-3.85399	0.960613	-4.01201	6.02043e-05	0.00291522	Bacteria; Methylomirabilota; Methylomirabilia; Rokubacteriales; Rokubacteriales; Rokubacteriales; uncultured_bacterium	0.983807	Bacteria	Methylomirabilota	Methylomirabilia	Rokubacteriales	Rokubacteriales	Rokubacteriales	uncultured_bacterium	ASV1314	Endosphere
b890adbd0a0103ae6e7d1681a7bb3868	5.84568	-5.71555	1.63182	-3.50257	0.000460798	0.0172214	Bacteria; Chloroflexi; Anaerolineae; Anaerolineales; Anaerolineaceae; Anaerolinea; uncultured_Chloroflexi	0.905067	Bacteria	Chloroflexi	Anaerolineae	Anaerolineales	Anaerolineaceae	Anaerolinea	uncultured_Chloroflexi	ASV3036	Endosphere
b95f56be0c652cb543c7f5d4d1e71a9c	44.3471	-4.02106	1.2215	-3.2919	0.000995124	0.0329469	Bacteria; Acidobacteriota; Acidobacteriae; Acidobacteriales; uncultured; uncultured; uncultured_Acidobacteriaceae	0.714316	Bacteria	Acidobacteriota	Acidobacteriae	Acidobacteriales	uncultured	uncultured	uncultured_Acidobacteriaceae	ASV638	Endosphere
b98b4e0b9cd9fba7c35243df041b5c0b	110.272	-6.45567	0.974144	-6.62702	3.42534e-11	1.20137e-08	Bacteria; Acidobacteriota; Blastocatellia; Pyrinomonadales; Pyrinomonadaceae; RB41	0.997948	Bacteria	Acidobacteriota	Blastocatellia	Pyrinomonadales	Pyrinomonadaceae	RB41		ASV155	Endosphere
bb5ffa0847bfdf8abeda947092e30e2b	56.9026	-6.64254	1.02341	-6.49058	8.5507e-11	2.51529e-08	Archaea; Euryarchaeota; Methanobacteria; Methanobacteriales; Methanobacteriaceae; Methanobacterium	1	Archaea	Euryarchaeota	Methanobacteria	Methanobacteriales	Methanobacteriaceae	Methanobacterium		ASV486	Endosphere
bc1998294dc7f433e6dd810f13ed327d	18.3832	-9.74609	2.48214	-3.92648	8.61972e-05	0.00393016	Bacteria; Fibrobacterota; Fibrobacteria; Fibrobacterales; Fibrobacteraceae; possible_genus_04	0.999893	Bacteria	Fibrobacterota	Fibrobacteria	Fibrobacterales	Fibrobacteraceae	possible_genus_04		ASV994	Endosphere
bcc04618081954e7274271bc6fa5fbf5	2.72593	7.99595	2.50835	3.18773	0.00143393	0.0457202	Bacteria; Proteobacteria; Gammaproteobacteria; Steroidobacterales; Steroidobacteraceae; Steroidobacter	0.982005	Bacteria	Proteobacteria	Gammaproteobacteria	Steroidobacterales	Steroidobacteraceae	Steroidobacter		ASV2590	Endosphere
bd2e3264223c500d91c7f824ddc83694	82.1262	-4.08463	1.08017	-3.78146	0.000155911	0.00655185	Bacteria; Verrucomicrobiota; Verrucomicrobiae; Pedosphaerales; Pedosphaeraceae; Pedosphaeraceae	0.999766	Bacteria	Verrucomicrobiota	Verrucomicrobiae	Pedosphaerales	Pedosphaeraceae	Pedosphaeraceae		ASV315	Endosphere
bd897dea83382e1c12ed765a9ffcd09f	35.7039	-5.50402	0.906136	-6.07416	1.24636e-09	2.14444e-07	Bacteria; Proteobacteria; Alphaproteobacteria; uncultured; uncultured; uncultured	0.999967	Bacteria	Proteobacteria	Alphaproteobacteria	uncultured	uncultured	uncultured		ASV747	Endosphere
bfd5146c594571f2ba5e2bafcf4cb89e	43.6536	-4.18473	1.12761	-3.71116	0.000206315	0.0082517	Bacteria; Armatimonadota; Chthonomonadetes; Chthonomonadales; Chthonomonadales; Chthonomonadales; uncultured_bacterium	0.999992	Bacteria	Armatimonadota	Chthonomonadetes	Chthonomonadales	Chthonomonadales	Chthonomonadales	uncultured_bacterium	ASV677	Endosphere
c0b521843547ac46dd555035fda29212	56.4425	-5.74456	1.17165	-4.90299	9.43905e-07	6.83132e-05	Bacteria; Chloroflexi; Anaerolineae; Anaerolineales; Anaerolineaceae; uncultured	0.996645	Bacteria	Chloroflexi	Anaerolineae	Anaerolineales	Anaerolineaceae	uncultured		ASV494	Endosphere
c169ec050c615996f8aa3aa79ef6013d	32.1865	-4.24466	1.157	-3.66869	0.000243797	0.00962419	Bacteria; Chloroflexi; Anaerolineae; Anaerolineales; Anaerolineaceae; uncultured; uncultured_Chloroflexi	0.719345	Bacteria	Chloroflexi	Anaerolineae	Anaerolineales	Anaerolineaceae	uncultured	uncultured_Chloroflexi	ASV899	Endosphere
c3136bee5cde3ff899c42b29357c80e9	161.487	-6.17634	1.11264	-5.55107	2.83919e-08	2.69693e-06	Bacteria; Acidobacteriota; Blastocatellia; Pyrinomonadales; Pyrinomonadaceae; RB41	0.995819	Bacteria	Acidobacteriota	Blastocatellia	Pyrinomonadales	Pyrinomonadaceae	RB41		ASV104	Endosphere
c34b39d92e12b9be51da54f1640b011b	26.3487	-3.46612	0.996429	-3.47854	0.000504152	0.0185378	Bacteria; Proteobacteria; Gammaproteobacteria; Steroidobacterales; Steroidobacteraceae; uncultured; uncultured_gamma	0.920262	Bacteria	Proteobacteria	Gammaproteobacteria	Steroidobacterales	Steroidobacteraceae	uncultured	uncultured_gamma	ASV1222	Endosphere
c3d4e01a3abfb6f7bbabc37961b8e291	65.1412	-2.33473	0.530631	-4.39992	1.08292e-05	0.00062548	Bacteria; Chloroflexi; Anaerolineae; Anaerolineales; Anaerolineaceae; uncultured; uncultured_Anaerolineaceae	0.903375	Bacteria	Chloroflexi	Anaerolineae	Anaerolineales	Anaerolineaceae	uncultured	uncultured_Anaerolineaceae	ASV371	Endosphere
c3fb9575788e674c1c8fedf5ac02a527	51.7772	-6.31458	1.58308	-3.9888	6.64086e-05	0.00315406	Bacteria; Acidobacteriota; Acidobacteriae; Acidobacteriales; uncultured; uncultured	0.992408	Bacteria	Acidobacteriota	Acidobacteriae	Acidobacteriales	uncultured	uncultured		ASV423	Endosphere
c45c6e1940b6d8f8686a2efbfefbc43e	18.8634	5.71227	1.5039	3.7983	0.000145692	0.00620827	Bacteria; Proteobacteria; Alphaproteobacteria; Sphingomonadales; Sphingomonadaceae; Ellin6055	0.865727	Bacteria	Proteobacteria	Alphaproteobacteria	Sphingomonadales	Sphingomonadaceae	Ellin6055		ASV1358	Endosphere
c49a82de7e9e1b17d9920ed823045f5f	79.3505	-6.31015	1.31257	-4.80749	1.52838e-06	0.000105586	Bacteria; Acidobacteriota; Vicinamibacteria; Vicinamibacterales; uncultured; uncultured; uncultured_bacterium	0.880218	Bacteria	Acidobacteriota	Vicinamibacteria	Vicinamibacterales	uncultured	uncultured	uncultured_bacterium	ASV170	Endosphere
c5362a93164bcd1033a5b7819c889243	26.2367	-7.11328	1.66735	-4.26623	1.98806e-05	0.00109873	Bacteria; Chloroflexi; Anaerolineae; RBG-13-54-9; RBG-13-54-9; RBG-13-54-9; uncultured_bacterium	0.771939	Bacteria	Chloroflexi	Anaerolineae	RBG-13-54-9	RBG-13-54-9	RBG-13-54-9	uncultured_bacterium	ASV1104	Endosphere
c5f33d8880963ec4594730902184ad7b	54.6658	-6.46215	1.06608	-6.0616	1.34773e-09	2.27591e-07	Bacteria; Acidobacteriota; Blastocatellia; Blastocatellales; Blastocatellaceae; JGI_0001001-H03; uncultured_bacterium	0.915812	Bacteria	Acidobacteriota	Blastocatellia	Blastocatellales	Blastocatellaceae	JGI_0001001-H03	uncultured_bacterium	ASV468	Endosphere
c6187a85cf953b6f8a50bacaa7130efb	27.6111	4.53536	1.06921	4.24177	2.21765e-05	0.00120373	Bacteria; Verrucomicrobiota; Verrucomicrobiae; Chthoniobacterales; Chthoniobacteraceae; Candidatus_Udaeobacter; uncultured_bacterium	0.711041	Bacteria	Verrucomicrobiota	Verrucomicrobiae	Chthoniobacterales	Chthoniobacteraceae	Candidatus_Udaeobacter	uncultured_bacterium	ASV1113	Endosphere
c71876d786481154350d9209835fc635	97.7069	-6.70615	0.90607	-7.40136	1.348e-13	1.36582e-10	Bacteria; Acidobacteriota; Vicinamibacteria; Vicinamibacterales; uncultured; uncultured; uncultured_Acidobacteriaceae	0.785413	Bacteria	Acidobacteriota	Vicinamibacteria	Vicinamibacterales	uncultured	uncultured	uncultured_Acidobacteriaceae	ASV234	Endosphere
c78d0d6085d5290269e1119b0a14e932	13.4306	-5.44331	1.38907	-3.91868	8.90361e-05	0.00401941	Bacteria; Acidobacteriota; Blastocatellia; DS-100; DS-100; DS-100; uncultured_bacterium	0.987439	Bacteria	Acidobacteriota	Blastocatellia	DS-100	DS-100	DS-100	uncultured_bacterium	ASV1617	Endosphere
c90113aa58a9f9c3f4dbb7de5d79b813	115.681	-6.75299	0.984268	-6.86093	6.84148e-12	2.83579e-09	Bacteria; Proteobacteria; Gammaproteobacteria; Burkholderiales; A21b; A21b	0.999996	Bacteria	Proteobacteria	Gammaproteobacteria	Burkholderiales	A21b	A21b		ASV88	Endosphere
c995ec5dd7aa903f5ff34392e8312cde	12.6413	-6.29609	1.51503	-4.15576	3.24207e-05	0.00167031	Bacteria; Myxococcota; Polyangia; Haliangiales; Haliangiaceae; Haliangium	0.961903	Bacteria	Myxococcota	Polyangia	Haliangiales	Haliangiaceae	Haliangium		ASV1813	Endosphere
ca13cbaad88707b46b34449badd623ce	7.84372	-6.95223	1.86779	-3.72217	0.000197515	0.0079756	Bacteria; Myxococcota; Myxococcia; Myxococcales; Myxococcaceae; P3OB-42	0.997983	Bacteria	Myxococcota	Myxococcia	Myxococcales	Myxococcaceae	P3OB-42		ASV2310	Endosphere
caef3241389be488dfb4ad58c10bce8d	29.6134	-4.00246	1.19927	-3.33741	0.000845633	0.0292096	Bacteria; Nitrospirota; Thermodesulfovibrionia; uncultured; uncultured; uncultured	1	Bacteria	Nitrospirota	Thermodesulfovibrionia	uncultured	uncultured	uncultured		ASV1066	Endosphere
cb1b84d6498156c48d01a47d56ebc4b8	8.51042	-5.56191	1.10828	-5.01849	5.2078e-07	3.89262e-05	Bacteria; Verrucomicrobiota; Kiritimatiellae; WCHB1-41; WCHB1-41; WCHB1-41; uncultured_Verrucomicrobia	0.91355	Bacteria	Verrucomicrobiota	Kiritimatiellae	WCHB1-41	WCHB1-41	WCHB1-41	uncultured_Verrucomicrobia	ASV2657	Endosphere
cbcc718b54a5d4f76baf4aa2c7ffb097	29.3957	-6.00689	0.938816	-6.39837	1.57048e-10	4.21211e-08	Bacteria; Bacteroidota; Bacteroidia; Chitinophagales; Chitinophagaceae; Ferruginibacter	0.999572	Bacteria	Bacteroidota	Bacteroidia	Chitinophagales	Chitinophagaceae	Ferruginibacter		ASV1005	Endosphere
ce43491afd31b91d9a65ee389032cf61	29.5516	-3.1678	0.954678	-3.31818	0.00090605	0.0307148	Bacteria; Chloroflexi; Anaerolineae; Anaerolineales; Anaerolineaceae; Anaerolinea; metagenome	0.998484	Bacteria	Chloroflexi	Anaerolineae	Anaerolineales	Anaerolineaceae	Anaerolinea	metagenome	ASV1076	Endosphere
ce5932754abc056b7079ae2ca0eac985	93.4537	-6.25932	0.89801	-6.97021	3.16457e-12	1.52606e-09	Bacteria; Chloroflexi; Anaerolineae; SBR1031; SBR1031; SBR1031	0.999746	Bacteria	Chloroflexi	Anaerolineae	SBR1031	SBR1031	SBR1031		ASV247	Endosphere
cf7128ab9ec5fa33345fc6c82a0bedee	157.465	-7.93017	1.04131	-7.61561	2.62455e-14	3.98888e-11	Bacteria; Verrucomicrobiota; Verrucomicrobiae; Chthoniobacterales; Chthoniobacteraceae; Candidatus_Udaeobacter	1	Bacteria	Verrucomicrobiota	Verrucomicrobiae	Chthoniobacterales	Chthoniobacteraceae	Candidatus_Udaeobacter		ASV98	Endosphere
cfeaf320970307fc9e197014285bfd07	30.2299	5.30931	1.63262	3.25203	0.00114585	0.0374518	Bacteria; Acidobacteriota; Vicinamibacteria; Subgroup_17; Subgroup_17; Subgroup_17	1	Bacteria	Acidobacteriota	Vicinamibacteria	Subgroup_17	Subgroup_17	Subgroup_17		ASV867	Endosphere
d07a1920dc34307e98f523c9cd5a0fa4	5.67892	8.59144	2.50856	3.42485	0.000615132	0.0219976	Bacteria; Cyanobacteria; Cyanobacteriia; Leptolyngbyales; Leptolyngbyaceae; Leptolyngbya_PCC-6306	0.999999	Bacteria	Cyanobacteria	Cyanobacteriia	Leptolyngbyales	Leptolyngbyaceae	Leptolyngbya_PCC-6306		ASV2818	Endosphere
d23d83b0d2a45aff970a2edbbff571cb	20.2531	-6.76478	1.2068	-5.60553	2.07618e-08	2.10363e-06	Bacteria; Chloroflexi; Anaerolineae; RBG-13-54-9; RBG-13-54-9; RBG-13-54-9	0.999827	Bacteria	Chloroflexi	Anaerolineae	RBG-13-54-9	RBG-13-54-9	RBG-13-54-9		ASV1398	Endosphere
d38751171567e74b0c34f04d210fdde7	21.6997	4.80069	1.01903	4.71106	2.46433e-06	0.000161671	Bacteria; Chloroflexi; Anaerolineae; Anaerolineales; Anaerolineaceae	0.999997	Bacteria	Chloroflexi	Anaerolineae	Anaerolineales	Anaerolineaceae			ASV1413	Endosphere
d3e8bf16f66b1dc541220b11856286bc	57.9791	-5.36361	0.976931	-5.49026	4.01333e-08	3.69672e-06	Bacteria; Verrucomicrobiota; Verrucomicrobiae; Pedosphaerales; Pedosphaeraceae; Pedosphaeraceae	0.999986	Bacteria	Verrucomicrobiota	Verrucomicrobiae	Pedosphaerales	Pedosphaeraceae	Pedosphaeraceae		ASV383	Endosphere
d46b42d49b4ba97a7e843227ca760a79	28.1722	-5.63744	0.912301	-6.17936	6.43601e-10	1.36488e-07	Bacteria; Chloroflexi; Anaerolineae; Caldilineales; Caldilineaceae; Caldilineaceae; uncultured_bacterium	0.988521	Bacteria	Chloroflexi	Anaerolineae	Caldilineales	Caldilineaceae	Caldilineaceae	uncultured_bacterium	ASV1022	Endosphere
d4cef46218192cb939fa1ec209df100b	43.5984	-5.46239	0.945651	-5.77633	7.63483e-09	9.04182e-07	Bacteria; Chloroflexi; KD4-96; KD4-96; KD4-96; KD4-96; uncultured_bacterium	0.961225	Bacteria	Chloroflexi	KD4-96	KD4-96	KD4-96	KD4-96	uncultured_bacterium	ASV630	Endosphere
d50f18f4c668202cb6ab3331b783eb1b	95.4718	3.16111	0.957192	3.30248	0.000958336	0.0322475	Bacteria; Proteobacteria; Gammaproteobacteria; Burkholderiales; Nitrosomonadaceae; MND1	1	Bacteria	Proteobacteria	Gammaproteobacteria	Burkholderiales	Nitrosomonadaceae	MND1		ASV248	Endosphere
d6f739dba9ec444172c01c53b51e852b	20.8468	3.63541	1.14258	3.18175	0.00146387	0.046146	Bacteria; Planctomycetota; Pla4_lineage; Pla4_lineage; Pla4_lineage; Pla4_lineage; metagenome	1	Bacteria	Planctomycetota	Pla4_lineage	Pla4_lineage	Pla4_lineage	Pla4_lineage	metagenome	ASV1480	Endosphere
d714ae57f0d3bd2c307b246d04d92d6a	12.2028	-6.38821	1.83056	-3.48976	0.000483447	0.0178484	Bacteria; Verrucomicrobiota; Verrucomicrobiae; Opitutales; Opitutaceae; uncultured; metagenome	0.904604	Bacteria	Verrucomicrobiota	Verrucomicrobiae	Opitutales	Opitutaceae	uncultured	metagenome	ASV1785	Endosphere
d86943ed11dfe76e319dfab15ebe7dd5	38.5747	-6.38648	1.05429	-6.05762	1.38152e-09	2.29057e-07	Bacteria; Desulfobacterota; Syntrophobacteria; Syntrophobacterales; Syntrophobacteraceae; Desulfovirga; uncultured_bacterium	0.996758	Bacteria	Desulfobacterota	Syntrophobacteria	Syntrophobacterales	Syntrophobacteraceae	Desulfovirga	uncultured_bacterium	ASV758	Endosphere
da104879eb3cc01dff05fd049f05cff5	9.09335	-6.64056	1.74609	-3.8031	0.000142897	0.00611774	Bacteria; Acidobacteriota; Acidobacteriae; Acidobacteriales; Koribacteraceae; Candidatus_Koribacter; uncultured_bacterium	0.755269	Bacteria	Acidobacteriota	Acidobacteriae	Acidobacteriales	Koribacteraceae	Candidatus_Koribacter	uncultured_bacterium	ASV2341	Endosphere
dce071d81420ef0b7f6119505c28d130	20.204	3.9453	1.01463	3.88842	0.000100898	0.00442857	Bacteria; Acidobacteriota; Acidobacteriae; Solibacterales; Solibacteraceae; Candidatus_Solibacter	0.999997	Bacteria	Acidobacteriota	Acidobacteriae	Solibacterales	Solibacteraceae	Candidatus_Solibacter		ASV1516	Endosphere
dd64d4c86f7fda5af9abf9b504f8ab71	10.5523	-5.39041	1.56223	-3.45047	0.000559617	0.0201706	Bacteria; Bacteroidota; Bacteroidia; Cytophagales; Microscillaceae; uncultured; metagenome	0.766979	Bacteria	Bacteroidota	Bacteroidia	Cytophagales	Microscillaceae	uncultured	metagenome	ASV2128	Endosphere
e007cfa6ea49f0a7a5009b5def01214b	23.456	-6.05251	0.927469	-6.52584	6.76231e-11	2.05552e-08	Bacteria; Firmicutes; Bacilli; Bacillales; Bacillaceae; Bacillus	0.995982	Bacteria	Firmicutes	Bacilli	Bacillales	Bacillaceae	Bacillus		ASV1260	Endosphere
e121f8178a22d1fba3fd2de9530b5a00	75.6734	-6.00275	1.21339	-4.94709	7.53316e-07	5.58495e-05	Bacteria; Desulfobacterota; Desulfuromonadia; Geobacterales; Geobacteraceae; uncultured; uncultured_bacterium	0.745445	Bacteria	Desulfobacterota	Desulfuromonadia	Geobacterales	Geobacteraceae	uncultured	uncultured_bacterium	ASV343	Endosphere
e2700aefa86b128937c05f4f4dd45b71	98.2507	-6.55215	0.906034	-7.23168	4.77051e-13	3.10731e-10	Bacteria; Acidobacteriota; Vicinamibacteria; Vicinamibacterales; uncultured; uncultured; uncultured_Acidobacteria	0.829217	Bacteria	Acidobacteriota	Vicinamibacteria	Vicinamibacterales	uncultured	uncultured	uncultured_Acidobacteria	ASV183	Endosphere
e2a35867731fb073463f823bb3f063d2	15.7607	-4.44677	1.3503	-3.29317	0.000990638	0.0329469	Bacteria; Desulfobacterota; Desulfuromonadia; Geobacterales; Geobacteraceae; Geobacter	0.999058	Bacteria	Desulfobacterota	Desulfuromonadia	Geobacterales	Geobacteraceae	Geobacter		ASV1856	Endosphere
e81fafe288447c0ddb6e36310a446cc7	184.08	-5.70829	1.1353	-5.028	4.95624e-07	3.7352e-05	Bacteria; Acidobacteriota; Blastocatellia; Pyrinomonadales; Pyrinomonadaceae; RB41	0.99561	Bacteria	Acidobacteriota	Blastocatellia	Pyrinomonadales	Pyrinomonadaceae	RB41		ASV80	Endosphere
e921e545e3e42c795f12a215f520b1e2	26.7186	6.40596	1.10429	5.80097	6.59334e-09	8.01663e-07	Bacteria; Acidobacteriota; Blastocatellia; Blastocatellales; Blastocatellaceae; Aridibacter; uncultured_bacterium	0.744689	Bacteria	Acidobacteriota	Blastocatellia	Blastocatellales	Blastocatellaceae	Aridibacter	uncultured_bacterium	ASV1037	Endosphere
e981259a6c17ea22c55f4c4cfb9349f4	113.817	-6.52858	0.93673	-6.96955	3.17964e-12	1.52606e-09	Bacteria; Proteobacteria; Gammaproteobacteria; Burkholderiales; SC-I-84; SC-I-84	0.999889	Bacteria	Proteobacteria	Gammaproteobacteria	Burkholderiales	SC-I-84	SC-I-84		ASV176	Endosphere
e9b344a04b868489c711775bcdf48050	7.75475	-5.52572	1.73291	-3.18869	0.00142917	0.0457202	Bacteria; Dependentiae; Babeliae; Babeliales; UBA12409; UBA12409; uncultured_bacterium	0.999538	Bacteria	Dependentiae	Babeliae	Babeliales	UBA12409	UBA12409	uncultured_bacterium	ASV2933	Endosphere
ea3e891e6cb84abbacb33ebc68eebad1	13.6896	-6.13385	1.92826	-3.18103	0.00146752	0.046146	Bacteria; Verrucomicrobiota; Verrucomicrobiae; Pedosphaerales; Pedosphaeraceae; Pedosphaeraceae	0.999686	Bacteria	Verrucomicrobiota	Verrucomicrobiae	Pedosphaerales	Pedosphaeraceae	Pedosphaeraceae		ASV1685	Endosphere
eb15aaf36404685f0c4fa84e90bf9784	56.9901	-5.21064	0.898749	-5.79766	6.72468e-09	8.06873e-07	Bacteria; Gemmatimonadota; Gemmatimonadetes; Gemmatimonadales; Gemmatimonadaceae; Gemmatimonas	1	Bacteria	Gemmatimonadota	Gemmatimonadetes	Gemmatimonadales	Gemmatimonadaceae	Gemmatimonas		ASV457	Endosphere
eccd60e79eed565dc0da50a79d25cb28	30.1119	-5.27861	1.36454	-3.86841	0.000109547	0.00473441	Bacteria; Acidobacteriota; Holophagae; Subgroup_7; Subgroup_7; Subgroup_7	0.999999	Bacteria	Acidobacteriota	Holophagae	Subgroup_7	Subgroup_7	Subgroup_7		ASV506	Endosphere
ed1310b15b2c3828eb68f9c0213d8dce	39.8195	6.4856	1.43693	4.51351	6.37623e-06	0.000387632	Bacteria; Proteobacteria; Alphaproteobacteria; Rhizobiales; Xanthobacteraceae; Pseudolabrys	0.969989	Bacteria	Proteobacteria	Alphaproteobacteria	Rhizobiales	Xanthobacteraceae	Pseudolabrys		ASV686	Endosphere
ed162f239f7757cb436d4527f9b3b892	357.366	-7.51296	0.92731	-8.10189	5.41115e-16	1.64481e-12	Bacteria; Acidobacteriota; Blastocatellia; 11-24; 11-24; 11-24; uncultured_Acidobacteria	0.88528	Bacteria	Acidobacteriota	Blastocatellia	11-24	11-24	11-24	uncultured_Acidobacteria	ASV31	Endosphere
ede15fb563222a59b54464ff3857badb	14.3164	-5.82637	1.21588	-4.79191	1.652e-06	0.000112422	Bacteria; Proteobacteria; Gammaproteobacteria; PLTA13; PLTA13; PLTA13	1	Bacteria	Proteobacteria	Gammaproteobacteria	PLTA13	PLTA13	PLTA13		ASV1820	Endosphere
eea565a4bdb4d7ed820cb431609af714	25.5279	5.8654	1.32252	4.43502	9.20643e-06	0.000548715	Bacteria; Proteobacteria; Gammaproteobacteria; CCD24; CCD24; CCD24	0.999999	Bacteria	Proteobacteria	Gammaproteobacteria	CCD24	CCD24	CCD24		ASV1140	Endosphere
eebe93290db351b195ddbe81c9ec52ab	39.0258	6.44552	0.902086	7.14513	8.99101e-13	5.46593e-10	Bacteria; Proteobacteria; Alphaproteobacteria; Sphingomonadales; Sphingomonadaceae; Porphyrobacter	0.808484	Bacteria	Proteobacteria	Alphaproteobacteria	Sphingomonadales	Sphingomonadaceae	Porphyrobacter		ASV749	Endosphere
eee1065851dad41320e1e605b0a85b96	8.45779	-5.67101	1.55765	-3.64076	0.000271836	0.0105935	Bacteria; Bacteroidota; Bacteroidia; Bacteroidales; SB-5; SB-5; uncultured_bacterium	0.985407	Bacteria	Bacteroidota	Bacteroidia	Bacteroidales	SB-5	SB-5	uncultured_bacterium	ASV2748	Endosphere
f0d0dc315bb9b46571644cf95b8ddbdb	38.6873	-6.18877	1.02774	-6.02172	1.72573e-09	2.76086e-07	Bacteria; Chloroflexi; Anaerolineae; RBG-13-54-9; RBG-13-54-9; RBG-13-54-9	0.999065	Bacteria	Chloroflexi	Anaerolineae	RBG-13-54-9	RBG-13-54-9	RBG-13-54-9		ASV790	Endosphere
f0fec82790628dc3556eea95c5847383	20.81	-5.82328	0.965638	-6.0305	1.63455e-09	2.66169e-07	Bacteria; Acidobacteriota; Acidobacteriae; Bryobacterales; Bryobacteraceae; Bryobacter	0.994427	Bacteria	Acidobacteriota	Acidobacteriae	Bryobacterales	Bryobacteraceae	Bryobacter		ASV1415	Endosphere
f26b440d7f35d303f33c95b6d180fae4	21.5853	5.52262	1.39169	3.96827	7.2395e-05	0.00335111	Bacteria; Proteobacteria; Gammaproteobacteria; Gammaproteobacteria_Incertae_Sedis; Unknown_Family; Acidibacter	0.998762	Bacteria	Proteobacteria	Gammaproteobacteria	Gammaproteobacteria_Incertae_Sedis	Unknown_Family	Acidibacter		ASV1237	Endosphere
f31c84f19793774635560b4bc084dfcd	17.364	-5.79754	1.55698	-3.72358	0.000196419	0.0079756	Bacteria; Chloroflexi; Anaerolineae; SBR1031; A4b; A4b; wastewater_metagenome	0.953417	Bacteria	Chloroflexi	Anaerolineae	SBR1031	A4b	A4b	wastewater_metagenome	ASV1627	Endosphere
f473d65b265adc83c433ea93b8ab0bc8	18.3527	-6.21435	1.10678	-5.61482	1.96765e-08	2.01606e-06	Bacteria; Chloroflexi; TK10; TK10; TK10; TK10; uncultured_bacterium	0.998455	Bacteria	Chloroflexi	TK10	TK10	TK10	TK10	uncultured_bacterium	ASV1484	Endosphere
f47beff0fc3748fcf424bf33bc490cf2	15.2458	-7.62358	2.27966	-3.34418	0.000825264	0.0286144	Bacteria; Proteobacteria; Gammaproteobacteria; Xanthomonadales; Xanthomonadaceae; Pseudoxanthomonas; Pseudoxanthomonas_mexicana	0.839651	Bacteria	Proteobacteria	Gammaproteobacteria	Xanthomonadales	Xanthomonadaceae	Pseudoxanthomonas	Pseudoxanthomonas_mexicana	ASV1751	Endosphere
f62adfc7366dcce43813068ef4a45b79	21.5715	-5.56972	1.48522	-3.75011	0.000176756	0.00729337	Bacteria; Proteobacteria; Gammaproteobacteria; Burkholderiales; Nitrosomonadaceae; MND1; uncultured_Burkholderiales	0.858386	Bacteria	Proteobacteria	Gammaproteobacteria	Burkholderiales	Nitrosomonadaceae	MND1	uncultured_Burkholderiales	ASV1316	Endosphere
f70e9298780ed3aa43a0b1220398af49	5.96568	-5.89521	1.78753	-3.29797	0.000973865	0.0325299	Bacteria; Desulfobacterota; Desulfuromonadia; Geobacterales; Geobacteraceae; uncultured; uncultured_delta	0.790176	Bacteria	Desulfobacterota	Desulfuromonadia	Geobacterales	Geobacteraceae	uncultured	uncultured_delta	ASV2893	Endosphere
f8159f69aac822e9c2eaa3f2e1a512c1	30.7263	-5.26214	0.975001	-5.39706	6.77415e-08	6.10461e-06	Bacteria; Chloroflexi; Anaerolineae; Caldilineales; Caldilineaceae; Caldilineaceae; uncultured_bacterium	0.999682	Bacteria	Chloroflexi	Anaerolineae	Caldilineales	Caldilineaceae	Caldilineaceae	uncultured_bacterium	ASV949	Endosphere
f889856e83c4146452162240bf3ca14e	188.215	-1.44015	0.387398	-3.7175	0.000201202	0.00808266	Bacteria; Acidobacteriota; Acidobacteriae; Acidobacteriales; Acidobacteriaceae_(Subgroup_1); uncultured; uncultured_Acidobacteriales	0.85023	Bacteria	Acidobacteriota	Acidobacteriae	Acidobacteriales	Acidobacteriaceae_(Subgroup_1)	uncultured	uncultured_Acidobacteriales	ASV65	Endosphere
f8d2ae5bcc412034bbd99a24bab01eae	13.2569	-5.12359	1.22023	-4.19888	2.68234e-05	0.00143042	Bacteria; Patescibacteria; Microgenomatia; Candidatus_Woykebacteria; Candidatus_Woykebacteria; Candidatus_Woykebacteria; uncultured_Microgenomates	0.879968	Bacteria	Patescibacteria	Microgenomatia	Candidatus_Woykebacteria	Candidatus_Woykebacteria	Candidatus_Woykebacteria	uncultured_Microgenomates	ASV1930	Endosphere
f91201adfe8be6ff17177daa8bb13518	42.2507	5.29761	1.25844	4.20966	2.5575e-05	0.00137999	Bacteria; RCP2-54; RCP2-54; RCP2-54; RCP2-54; RCP2-54; uncultured_prokaryote	0.91384	Bacteria	RCP2-54	RCP2-54	RCP2-54	RCP2-54	RCP2-54	uncultured_prokaryote	ASV648	Endosphere
f960a197844583bb25c6dbe6a57cdd68	18.5361	-6.38357	1.33214	-4.79195	1.6517e-06	0.000112422	Bacteria; Verrucomicrobiota; Verrucomicrobiae; Verrucomicrobiales; Rubritaleaceae; Luteolibacter	1	Bacteria	Verrucomicrobiota	Verrucomicrobiae	Verrucomicrobiales	Rubritaleaceae	Luteolibacter		ASV1470	Endosphere
f968254345bd05c204aee9646945cfa0	29.4798	-5.79289	1.19792	-4.83578	1.32626e-06	9.23216e-05	Bacteria; Actinobacteriota; Thermoleophilia; Gaiellales; Gaiellaceae; Gaiella; actinobacterium_WWH12	0.811121	Bacteria	Actinobacteriota	Thermoleophilia	Gaiellales	Gaiellaceae	Gaiella	actinobacterium_WWH12	ASV587	Endosphere
f96c2ded115b2b32038490c3ff177297	36.7276	-4.67047	0.97766	-4.77719	1.77762e-06	0.000120075	Bacteria; Acidobacteriota; Acidobacteriae; Bryobacterales; Bryobacteraceae; Bryobacter	0.999973	Bacteria	Acidobacteriota	Acidobacteriae	Bryobacterales	Bryobacteraceae	Bryobacter		ASV809	Endosphere
f975c7ade3e9bcf5e9f3009fca0a64ca	14.9223	-5.70888	1.29754	-4.39975	1.08374e-05	0.00062548	Bacteria; Chloroflexi; Anaerolineae; Anaerolineales; Anaerolineaceae; uncultured; uncultured_Chloroflexi	0.870197	Bacteria	Chloroflexi	Anaerolineae	Anaerolineales	Anaerolineaceae	uncultured	uncultured_Chloroflexi	ASV1817	Endosphere
fb04c4d30cc3a207a85e91650647712a	85.4001	-6.68531	0.946545	-7.06286	1.63113e-12	9.29644e-10	Bacteria; Gemmatimonadota; Gemmatimonadetes; Gemmatimonadales; Gemmatimonadaceae; uncultured	1	Bacteria	Gemmatimonadota	Gemmatimonadetes	Gemmatimonadales	Gemmatimonadaceae	uncultured		ASV280	Endosphere
fb0ed992c657f6b365fa14284524dd2d	23.0174	4.99695	1.16171	4.30137	1.69742e-05	0.000955481	Bacteria; Armatimonadota; uncultured; uncultured; uncultured; uncultured; uncultured_actinobacterium	0.951787	Bacteria	Armatimonadota	uncultured	uncultured	uncultured	uncultured	uncultured_actinobacterium	ASV1238	Endosphere
fc851efa27f7a08a434e1274addaa18c	64.8788	-1.57967	0.445131	-3.54878	0.000387018	0.0146441	Bacteria; Acidobacteriota; Vicinamibacteria; Vicinamibacterales; uncultured; uncultured	0.999998	Bacteria	Acidobacteriota	Vicinamibacteria	Vicinamibacterales	uncultured	uncultured		ASV431	Endosphere
ff57ae0dff269a0b29f2c755c1ebf0ce	53.4361	-6.10685	1.0239	-5.9643	2.45679e-09	3.60504e-07	Bacteria; Chloroflexi; Anaerolineae; Anaerolineales; Anaerolineaceae; uncultured; uncultured_Chloroflexi	0.999655	Bacteria	Chloroflexi	Anaerolineae	Anaerolineales	Anaerolineaceae	uncultured	uncultured_Chloroflexi	ASV517	Endosphere
ffa31a3700f9548aa83f7acaa113d1e8	62.8591	-5.24944	0.938083	-5.59593	2.19446e-08	2.1617e-06	Bacteria; Bacteroidota; Bacteroidia; Chitinophagales; Chitinophagaceae; uncultured; uncultured_Chitinophagaceae	0.715243	Bacteria	Bacteroidota	Bacteroidia	Chitinophagales	Chitinophagaceae	uncultured	uncultured_Chitinophagaceae	ASV434	Endosphere

## Sheet: MiZax5 vs Acetone (T1)
id	baseMean	log2FoldChange	lfcSE	stat	pvalue	padj	Taxon	Confidence	domain	phylum	class	order	family	genus	species	ASV	Compartment
00a72cd61e81ccd0909f8650e7d29958	12.6173	-6.46771	1.00907	-6.40959	1.45907e-10	7.82663e-08	Bacteria; Verrucomicrobiota; Verrucomicrobiae; Methylacidiphilales; Methylacidiphilaceae; uncultured; uncultured_bacterium	0.990595	Bacteria	Verrucomicrobiota	Verrucomicrobiae	Methylacidiphilales	Methylacidiphilaceae	uncultured	uncultured_bacterium	ASV2025	Soil
0168f2b324b8610a6f8fe093d2474429	9.11007	-5.50558	1.548	-3.55659	0.000375705	0.0205153	Bacteria; Armatimonadota; uncultured; uncultured; uncultured; uncultured; uncultured_bacterium	0.948951	Bacteria	Armatimonadota	uncultured	uncultured	uncultured	uncultured	uncultured_bacterium	ASV2426	Soil
029e311ef9c7769743cb368cc9ef502e	12.3167	5.20067	1.26618	4.10737	4.0019e-05	0.00280718	Bacteria; Bacteroidota; SJA-28; SJA-28; SJA-28; SJA-28; Chlorobi_bacterium	0.865918	Bacteria	Bacteroidota	SJA-28	SJA-28	SJA-28	SJA-28	Chlorobi_bacterium	ASV1959	Soil
03994921b7b3f6297f34381835775853	143.425	-5.63015	1.51347	-3.72003	0.000199196	0.0115699	Bacteria; Chloroflexi; Anaerolineae; SBR1031; A4b; A4b; uncultured_bacterium	0.953886	Bacteria	Chloroflexi	Anaerolineae	SBR1031	A4b	A4b	uncultured_bacterium	ASV78	Soil
04a39ab15ad1107d8e568ea5aa84fde5	33.9765	-5.17346	1.04442	-4.95344	7.29146e-07	9.23483e-05	Bacteria; Bacteroidota; Bacteroidia; Flavobacteriales; NS9_marine_group; NS9_marine_group; metagenome	0.985011	Bacteria	Bacteroidota	Bacteroidia	Flavobacteriales	NS9_marine_group	NS9_marine_group	metagenome	ASV698	Soil
0510bc6b955d5e4b254256833ccf5563	11.9889	-7.37019	1.74336	-4.22758	2.36216e-05	0.00182547	Archaea; Nanoarchaeota; Nanoarchaeia; Woesearchaeales; GW2011; AR15; uncultured_euryarchaeote	0.995426	Archaea	Nanoarchaeota	Nanoarchaeia	Woesearchaeales	GW2011	AR15	uncultured_euryarchaeote	ASV2224	Soil
06a741369560a0c4a37263dc66c3c3f8	4.88812	-6.4671	1.92332	-3.36247	0.00077249	0.0376702	Bacteria	0.999999	Bacteria							ASV3761	Soil
09ef157b7a92f1d7f3db081f13034feb	80.5635	-9.00046	1.7797	-5.05731	4.25219e-07	5.9655e-05	Archaea; Crenarchaeota; Nitrososphaeria; Nitrosotaleales; Nitrosotaleaceae; Candidatus_Nitrosotalea; uncultured_archaeon	0.94967	Archaea	Crenarchaeota	Nitrososphaeria	Nitrosotaleales	Nitrosotaleaceae	Candidatus_Nitrosotalea	uncultured_archaeon	ASV307	Soil
0a86a58865007b0af369ef8c5d30e65a	22.0978	7.69791	2.24839	3.42374	0.00061765	0.030947	Bacteria; Firmicutes; Limnochordia; Limnochordia; Limnochordia; Hydrogenispora; uncultured_bacterium	0.999254	Bacteria	Firmicutes	Limnochordia	Limnochordia	Limnochordia	Hydrogenispora	uncultured_bacterium	ASV1103	Soil
0a9495dc2a22f1eefcd9e4e4ebd2617f	212.505	-1.63096	0.476087	-3.42575	0.000613094	0.0308884	Bacteria; Proteobacteria; Gammaproteobacteria; Burkholderiales; Rhodocyclaceae; Azoarcus	0.977809	Bacteria	Proteobacteria	Gammaproteobacteria	Burkholderiales	Rhodocyclaceae	Azoarcus		ASV61	Soil
0b1e0eabab51e7efc6c7a503e0bd82d4	16.8065	-6.81024	1.58846	-4.28734	1.80827e-05	0.00144645	Bacteria; Chloroflexi; Anaerolineae; SBR1031; SBR1031; SBR1031	0.999979	Bacteria	Chloroflexi	Anaerolineae	SBR1031	SBR1031	SBR1031		ASV1179	Soil
0c6c521bd18aaae20eef8f81197b7685	5.71922	-5.13557	1.55383	-3.3051	0.000949409	0.045092	Bacteria; Planctomycetota; Planctomycetes; Gemmatales; Gemmataceae; uncultured; metagenome	0.731436	Bacteria	Planctomycetota	Planctomycetes	Gemmatales	Gemmataceae	uncultured	metagenome	ASV3190	Soil
0d1f00101bfc39f2831469f697f6e6c6	20.2693	-6.20815	1.32908	-4.67103	2.99697e-06	0.000310561	Bacteria; Acidobacteriota; Thermoanaerobaculia; Thermoanaerobaculales; Thermoanaerobaculaceae; Subgroup_10	0.999999	Bacteria	Acidobacteriota	Thermoanaerobaculia	Thermoanaerobaculales	Thermoanaerobaculaceae	Subgroup_10		ASV1264	Soil
0d63b0dd4bc6e3fe86b6c4cc6186be46	267.08	-3.86558	0.573316	-6.74248	1.55702e-11	1.57761e-08	Archaea; Crenarchaeota; Nitrososphaeria; Nitrosopumilales; Nitrosopumilaceae; Nitrosarchaeum; uncultured_archaeon	0.978983	Archaea	Crenarchaeota	Nitrososphaeria	Nitrosopumilales	Nitrosopumilaceae	Nitrosarchaeum	uncultured_archaeon	ASV45	Soil
0dec5bf687065dd16d281928ae2dc189	11.9673	-6.09353	1.40174	-4.3471	1.37947e-05	0.00114358	Bacteria; Chloroflexi; Anaerolineae; SBR1031; SBR1031; SBR1031; uncultured_bacterium	0.954105	Bacteria	Chloroflexi	Anaerolineae	SBR1031	SBR1031	SBR1031	uncultured_bacterium	ASV2126	Soil
0f9e8d376e46a2e3aa2898bf8e030345	12.1829	-6.08414	1.55087	-3.92304	8.74391e-05	0.00561519	Bacteria; Chloroflexi; Anaerolineae; SBR1031; SBR1031; SBR1031; uncultured_Gemmatimonadetes	0.875265	Bacteria	Chloroflexi	Anaerolineae	SBR1031	SBR1031	SBR1031	uncultured_Gemmatimonadetes	ASV2018	Soil
111e8e48a5111d4360329eef12acd3b7	29.5462	-6.46667	1.2914	-5.0075	5.51406e-07	7.3951e-05	Bacteria; Chloroflexi; Chloroflexia; Chloroflexales; Roseiflexaceae; uncultured; uncultured_Chloroflexaceae	0.909136	Bacteria	Chloroflexi	Chloroflexia	Chloroflexales	Roseiflexaceae	uncultured	uncultured_Chloroflexaceae	ASV898	Soil
119f7ab06b3b20bfd63713397b2caaf6	16.0156	5.47248	1.44874	3.77741	0.00015847	0.00950716	Bacteria; Chloroflexi; Anaerolineae; Anaerolineales; Anaerolineaceae	0.999996	Bacteria	Chloroflexi	Anaerolineae	Anaerolineales	Anaerolineaceae			ASV1672	Soil
1239615ff8e4cb7b764d49732a8c4293	6.06498	-5.13297	1.54906	-3.31361	0.000921009	0.0439721	Bacteria; Planctomycetota; OM190; OM190; OM190; OM190; uncultured_bacterium	0.948421	Bacteria	Planctomycetota	OM190	OM190	OM190	OM190	uncultured_bacterium	ASV2998	Soil
13d4298fb42c3f8e89346000fb729f2b	129.257	-7.65574	1.38425	-5.5306	3.19136e-08	7.09805e-06	Bacteria; Proteobacteria; Gammaproteobacteria; Burkholderiales; Rhodocyclaceae; Dechloromonas	0.854204	Bacteria	Proteobacteria	Gammaproteobacteria	Burkholderiales	Rhodocyclaceae	Dechloromonas		ASV117	Soil
14a05c88648e30f537b035ca7d1cc784	15.1392	-5.04346	1.05102	-4.79865	1.5974e-06	0.000189177	Bacteria; Armatimonadota; Chthonomonadetes; Chthonomonadales; Chthonomonadaceae; Chthonomonas	0.999999	Bacteria	Armatimonadota	Chthonomonadetes	Chthonomonadales	Chthonomonadaceae	Chthonomonas		ASV1734	Soil
1822289cb7b785b9b158ec075ad88659	7.58883	-6.37517	1.86637	-3.41582	0.000635914	0.031688	Bacteria; Gemmatimonadota; Gemmatimonadetes; Gemmatimonadales; Gemmatimonadaceae; uncultured; uncultured_bacterium	0.748376	Bacteria	Gemmatimonadota	Gemmatimonadetes	Gemmatimonadales	Gemmatimonadaceae	uncultured	uncultured_bacterium	ASV2244	Soil
185797975c8dabe207328ad842317a0d	63.9941	5.2958	1.4081	3.76096	0.000169261	0.0100882	Bacteria; Proteobacteria; Gammaproteobacteria; Ectothiorhodospirales; Thioalkalispiraceae; Thioalkalispira-Sulfurivermis	0.894694	Bacteria	Proteobacteria	Gammaproteobacteria	Ectothiorhodospirales	Thioalkalispiraceae	Thioalkalispira-Sulfurivermis		ASV324	Soil
195c0bbb31c9e284a809bd68b70f95a9	10.56	-7.26415	1.45584	-4.98965	6.04882e-07	7.87988e-05	Bacteria; Planctomycetota; Pla4_lineage; Pla4_lineage; Pla4_lineage; Pla4_lineage	0.999999	Bacteria	Planctomycetota	Pla4_lineage	Pla4_lineage	Pla4_lineage	Pla4_lineage		ASV2130	Soil
1c95694e9337a2a7b1600f381e52189e	18.9913	-6.42697	1.21882	-5.27312	1.34121e-07	2.30764e-05	Bacteria; Chloroflexi; Anaerolineae; SBR1031; SBR1031; SBR1031; uncultured_Gemmatimonadetes	0.879356	Bacteria	Chloroflexi	Anaerolineae	SBR1031	SBR1031	SBR1031	uncultured_Gemmatimonadetes	ASV1466	Soil
1d6b9da3bd2d4ac1a99d1a57a422c3f1	9.78399	-5.79763	1.37542	-4.21517	2.49587e-05	0.00188098	Archaea; Crenarchaeota; Nitrososphaeria; Nitrososphaerales; Nitrososphaeraceae; Nitrososphaeraceae; uncultured_compost	0.881046	Archaea	Crenarchaeota	Nitrososphaeria	Nitrososphaerales	Nitrososphaeraceae	Nitrososphaeraceae	uncultured_compost	ASV2270	Soil
1e488072693635d58996a99f2648ca37	5.98789	-4.14665	1.23885	-3.34717	0.000816402	0.0393903	Bacteria; Planctomycetota	0.99944	Bacteria	Planctomycetota						ASV3775	Soil
1ea3c41243b0b264585552b06d603d71	14.2743	5.54472	1.49018	3.72085	0.000198555	0.0115699	Bacteria; Myxococcota; Myxococcia; Myxococcales; Myxococcaceae; P3OB-42; uncultured_bacterium	0.997283	Bacteria	Myxococcota	Myxococcia	Myxococcales	Myxococcaceae	P3OB-42	uncultured_bacterium	ASV1574	Soil
1ee2281bc0b8dccc9b5394435f3b546d	24.8706	-5.68329	0.959464	-5.9234	3.15346e-09	9.916e-07	Bacteria; Verrucomicrobiota; Verrucomicrobiae; Pedosphaerales; Pedosphaeraceae; DEV008; metagenome	0.999742	Bacteria	Verrucomicrobiota	Verrucomicrobiae	Pedosphaerales	Pedosphaeraceae	DEV008	metagenome	ASV1051	Soil
1f7f046c2af771160d3ba83b9bef80f4	18.8325	-5.46383	1.07841	-5.06658	4.05025e-07	5.77097e-05	Bacteria; Planctomycetota; Planctomycetes; Planctomycetales; Rubinisphaeraceae; SH-PL14; metagenome	0.881914	Bacteria	Planctomycetota	Planctomycetes	Planctomycetales	Rubinisphaeraceae	SH-PL14	metagenome	ASV1438	Soil
1f8d875146897fdad4face9b82c5b15a	44.0509	-6.08376	1.03055	-5.90341	3.56065e-09	1.08232e-06	Bacteria; Bacteroidota; Bacteroidia; Chitinophagales; Chitinophagaceae; Terrimonas; uncultured_bacterium	0.901806	Bacteria	Bacteroidota	Bacteroidia	Chitinophagales	Chitinophagaceae	Terrimonas	uncultured_bacterium	ASV571	Soil
22d3590dea9ad93962b52c8efea649f7	34.1974	-5.09929	1.01524	-5.02276	5.09332e-07	7.03727e-05	Bacteria; Chloroflexi; Chloroflexia; Chloroflexales; Roseiflexaceae; uncultured; uncultured_bacterium	0.932144	Bacteria	Chloroflexi	Chloroflexia	Chloroflexales	Roseiflexaceae	uncultured	uncultured_bacterium	ASV805	Soil
22ef800887870ed5b6d0647793b4ff0d	26.808	-6.37533	1.52598	-4.17785	2.94277e-05	0.00216412	Bacteria; Patescibacteria; Saccharimonadia; Saccharimonadales; LWQ8; LWQ8; uncultured_bacterium	0.999796	Bacteria	Patescibacteria	Saccharimonadia	Saccharimonadales	LWQ8	LWQ8	uncultured_bacterium	ASV1058	Soil
231a0954f10025f98e5f8ea25ee2b430	14.4373	-4.74152	1.3213	-3.58853	0.000332551	0.0184533	Bacteria; Chloroflexi; Anaerolineae; Anaerolineales; Anaerolineaceae; uncultured; uncultured_bacterium	0.828759	Bacteria	Chloroflexi	Anaerolineae	Anaerolineales	Anaerolineaceae	uncultured	uncultured_bacterium	ASV1976	Soil
2429131ca79bd3bda9e161abab192cce	19.0034	-6.15793	1.02126	-6.02976	1.64199e-09	5.54567e-07	Bacteria; Verrucomicrobiota; Verrucomicrobiae; Pedosphaerales; Pedosphaeraceae; uncultured; metagenome	0.873378	Bacteria	Verrucomicrobiota	Verrucomicrobiae	Pedosphaerales	Pedosphaeraceae	uncultured	metagenome	ASV1445	Soil
244382c98df5aa7472e983ad2a7bf116	15.0781	-5.63091	1.46258	-3.84998	0.000118127	0.00742898	Bacteria; Proteobacteria; Alphaproteobacteria; Rhizobiales; Rhizobiales_Incertae_Sedis; Bauldia; metagenome	0.733676	Bacteria	Proteobacteria	Alphaproteobacteria	Rhizobiales	Rhizobiales_Incertae_Sedis	Bauldia	metagenome	ASV1869	Soil
283bb48ad294e0909fe26f217fe3d577	7.49549	-5.40954	1.14615	-4.71974	2.36152e-06	0.000256365	Bacteria; Planctomycetota; Phycisphaerae; Tepidisphaerales; WD2101_soil_group; WD2101_soil_group	1	Bacteria	Planctomycetota	Phycisphaerae	Tepidisphaerales	WD2101_soil_group	WD2101_soil_group		ASV3013	Soil
28c5ba8ebed6fa7857dd5a4ba3ef75ab	14.7698	-6.13913	1.26619	-4.84849	1.24405e-06	0.000149269	Bacteria	1	Bacteria							ASV1823	Soil
2c3ce7b6075502ff20b8a9aaf4577849	22.4355	-7.8274	1.07861	-7.25691	3.96023e-13	1.20378e-09	Bacteria; Proteobacteria; Alphaproteobacteria; Micavibrionales; Micavibrionaceae; uncultured; uncultured_bacterium	0.995857	Bacteria	Proteobacteria	Alphaproteobacteria	Micavibrionales	Micavibrionaceae	uncultured	uncultured_bacterium	ASV1340	Soil
2d4b2f2e77f57304210f1d5f774c0068	23.6001	-6.46963	1.06002	-6.10331	1.03894e-09	3.78964e-07	Bacteria; Planctomycetota; Planctomycetes; Pirellulales; Pirellulaceae; Pirellula; uncultured_Pasteuria	0.811138	Bacteria	Planctomycetota	Planctomycetes	Pirellulales	Pirellulaceae	Pirellula	uncultured_Pasteuria	ASV1261	Soil
2ede727dccd2b19eacc9b427a04b130e	14.9959	-6.42704	1.49543	-4.29778	1.72514e-05	0.00139979	Bacteria; Myxococcota; Polyangia; Polyangiales; Sandaracinaceae; uncultured; uncultured_soil	0.837728	Bacteria	Myxococcota	Polyangia	Polyangiales	Sandaracinaceae	uncultured	uncultured_soil	ASV1790	Soil
318dc99172adc50d0fe345a66b12cba7	60.9824	-6.40694	1.03282	-6.20332	5.52851e-10	2.19193e-07	Bacteria; Chloroflexi; Anaerolineae; SBR1031; A4b; A4b; uncultured_bacterium	0.999132	Bacteria	Chloroflexi	Anaerolineae	SBR1031	A4b	A4b	uncultured_bacterium	ASV293	Soil
33971a5f31da661c208d2ee9aa9e5769	36.1967	-5.05655	1.0098	-5.00749	5.5145e-07	7.3951e-05	Bacteria; Myxococcota; Polyangia; Polyangiales; Sandaracinaceae; uncultured; uncultured_bacterium	0.998045	Bacteria	Myxococcota	Polyangia	Polyangiales	Sandaracinaceae	uncultured	uncultured_bacterium	ASV831	Soil
368261c413aa7ab46efe678854f7dbd9	32.8184	-6.07474	0.971934	-6.25016	4.10027e-10	1.88705e-07	Bacteria; Chloroflexi; Anaerolineae; SBR1031; SBR1031; SBR1031; uncultured_soil	0.915029	Bacteria	Chloroflexi	Anaerolineae	SBR1031	SBR1031	SBR1031	uncultured_soil	ASV750	Soil
39b89641289a3bb9da0cddb7ff719361	19.4069	-5.94137	1.3045	-4.55453	5.2502e-06	0.000498714	Bacteria; Acidobacteriota; Subgroup_5; Subgroup_5; Subgroup_5; Subgroup_5; uncultured_Acidobacteria	0.910232	Bacteria	Acidobacteriota	Subgroup_5	Subgroup_5	Subgroup_5	Subgroup_5	uncultured_Acidobacteria	ASV1456	Soil
3a7bcfd3dd1c23c2efae4b6b3fcd36a3	32.3484	-7.08103	1.1332	-6.2487	4.13872e-10	1.88705e-07	Bacteria; Proteobacteria; Alphaproteobacteria; Rhizobiales; Xanthobacteraceae; Bradyrhizobium	0.99159	Bacteria	Proteobacteria	Alphaproteobacteria	Rhizobiales	Xanthobacteraceae	Bradyrhizobium		ASV279	Soil
3e9f4569c6a497528a6eebff28f3ad29	10.302	-5.20733	1.24882	-4.1698	3.04867e-05	0.00222407	Bacteria; Firmicutes; Bacilli; Bacillales; Bacillaceae; Fictibacillus	0.998909	Bacteria	Firmicutes	Bacilli	Bacillales	Bacillaceae	Fictibacillus		ASV2063	Soil
4083021423baf0771176d279a08b5e53	72.0819	-6.53115	1.21413	-5.3793	7.47779e-08	1.3638e-05	Bacteria; Chloroflexi; Anaerolineae; SBR1031; SBR1031; SBR1031; uncultured_Gemmatimonadetes	0.732829	Bacteria	Chloroflexi	Anaerolineae	SBR1031	SBR1031	SBR1031	uncultured_Gemmatimonadetes	ASV251	Soil
43fdf0deeba6357e5fa7466f21a5ebc3	8.97697	-5.57834	1.2521	-4.4552	8.38152e-06	0.000756743	Bacteria; Chloroflexi; Anaerolineae; Anaerolineales; Anaerolineaceae; uncultured	0.999954	Bacteria	Chloroflexi	Anaerolineae	Anaerolineales	Anaerolineaceae	uncultured		ASV2453	Soil
44874e4cee4ca7e72a7053ae59b7c55c	147.164	-5.94052	0.914038	-6.4992	8.07456e-11	4.602e-08	Bacteria; Planctomycetota; Planctomycetes; Planctomycetales; uncultured; uncultured	0.999908	Bacteria	Planctomycetota	Planctomycetes	Planctomycetales	uncultured	uncultured		ASV92	Soil
45650b6d5f172e5bc5d36ba06d70967b	26.3608	-6.70658	1.18862	-5.64232	1.67778e-08	4.24991e-06	Bacteria; Verrucomicrobiota; Verrucomicrobiae; Verrucomicrobiales; Verrucomicrobiaceae; uncultured; uncultured_Verrucomicrobia	0.712765	Bacteria	Verrucomicrobiota	Verrucomicrobiae	Verrucomicrobiales	Verrucomicrobiaceae	uncultured	uncultured_Verrucomicrobia	ASV1002	Soil
469be65e0c48bac2a3d431dc1498db93	32.1876	-1.48624	0.389694	-3.81387	0.000136806	0.00826183	Bacteria; Verrucomicrobiota; Verrucomicrobiae; Pedosphaerales; Pedosphaeraceae; ADurb.Bin063-1	0.888146	Bacteria	Verrucomicrobiota	Verrucomicrobiae	Pedosphaerales	Pedosphaeraceae	ADurb.Bin063-1		ASV925	Soil
47bee86247aac184bfb51059e6ebfeed	8.11361	-5.78965	1.45906	-3.96806	7.24606e-05	0.00475373	Bacteria; MBNT15; MBNT15; MBNT15; MBNT15; MBNT15	0.958577	Bacteria	MBNT15	MBNT15	MBNT15	MBNT15	MBNT15		ASV2711	Soil
484153e160306a1854953d273812a055	31.4029	-6.84237	1.18125	-5.79246	6.93644e-09	1.8604e-06	Bacteria; Verrucomicrobiota; Verrucomicrobiae; Pedosphaerales; Pedosphaeraceae; Ellin517	0.998439	Bacteria	Verrucomicrobiota	Verrucomicrobiae	Pedosphaerales	Pedosphaeraceae	Ellin517		ASV912	Soil
48b46a2744375fddf8e343d77b8e84b0	9.98135	-6.20384	1.45325	-4.26895	1.964e-05	0.00155736	Bacteria; Myxococcota; Polyangia; Haliangiales; Haliangiaceae; Haliangium	0.999761	Bacteria	Myxococcota	Polyangia	Haliangiales	Haliangiaceae	Haliangium		ASV2042	Soil
48ef44520932fdcce4bf78053f9d4f51	13.6941	-6.90972	1.23834	-5.57981	2.40779e-08	5.48915e-06	Bacteria; Bacteroidota; Bacteroidia; Bacteroidetes_VC2.1_Bac22; Bacteroidetes_VC2.1_Bac22; Bacteroidetes_VC2.1_Bac22; metagenome	1	Bacteria	Bacteroidota	Bacteroidia	Bacteroidetes_VC2.1_Bac22	Bacteroidetes_VC2.1_Bac22	Bacteroidetes_VC2.1_Bac22	metagenome	ASV1886	Soil
4929d7c1e53c8d1faf2548df3984995d	26.686	-5.61301	1.35468	-4.14341	3.42183e-05	0.00247648	Bacteria; Gemmatimonadota; Gemmatimonadetes; Gemmatimonadales; Gemmatimonadaceae; uncultured	0.980591	Bacteria	Gemmatimonadota	Gemmatimonadetes	Gemmatimonadales	Gemmatimonadaceae	uncultured		ASV1122	Soil
4991fe800b2021f08ecf63b70cb0acb0	32.4466	-6.30113	1.26884	-4.96605	6.83304e-07	8.77613e-05	Bacteria; Bacteroidota; Bacteroidia; Cytophagales; Microscillaceae; uncultured	0.999173	Bacteria	Bacteroidota	Bacteroidia	Cytophagales	Microscillaceae	uncultured		ASV825	Soil
4b44a8fdda93baa3c8dba677986a246e	70.4737	-3.52329	0.64048	-5.50101	3.77623e-08	8.00823e-06	Bacteria; Proteobacteria; Gammaproteobacteria; Burkholderiales; Nitrosomonadaceae; MND1	0.999971	Bacteria	Proteobacteria	Gammaproteobacteria	Burkholderiales	Nitrosomonadaceae	MND1		ASV379	Soil
4eb23054d18671a78d751d0ff3c16a40	53.2858	-5.81471	1.17538	-4.94709	7.533e-07	9.41006e-05	Bacteria; Bacteroidota; Bacteroidia; Chitinophagales; Chitinophagaceae; Niastella	0.986829	Bacteria	Bacteroidota	Bacteroidia	Chitinophagales	Chitinophagaceae	Niastella		ASV461	Soil
4f7c7554db591b7f5df83ffb72ebce7a	9.42003	5.56157	1.59993	3.47613	0.000508698	0.0259997	Bacteria; Acidobacteriota; Vicinamibacteria; Vicinamibacterales; uncultured; uncultured; uncultured_Acidobacteriales	0.909853	Bacteria	Acidobacteriota	Vicinamibacteria	Vicinamibacterales	uncultured	uncultured	uncultured_Acidobacteriales	ASV2448	Soil
4fcfe434053e932f99d83b2c48bea73c	18.9259	-6.29055	1.59529	-3.94321	8.03978e-05	0.00519963	Bacteria; Bacteroidota; Bacteroidia; Sphingobacteriales; AKYH767; AKYH767; uncultured_bacterium	0.999995	Bacteria	Bacteroidota	Bacteroidia	Sphingobacteriales	AKYH767	AKYH767	uncultured_bacterium	ASV1520	Soil
4fd3389c2cc9d9abb260cf4bd21e29b5	9.58955	-5.40031	1.55393	-3.47526	0.000510358	0.0259997	Bacteria; Firmicutes; Negativicutes; Veillonellales-Selenomonadales; Sporomusaceae; uncultured; uncultured_bacterium	0.95259	Bacteria	Firmicutes	Negativicutes	Veillonellales-Selenomonadales	Sporomusaceae	uncultured	uncultured_bacterium	ASV1328	Soil
50b4a23cd390217d4f82e8178a3852ad	16.185	-7.553	1.09008	-6.92887	4.24203e-12	5.52616e-09	Bacteria; Myxococcota; Polyangia; Polyangiales; BIrii41; BIrii41	0.999944	Bacteria	Myxococcota	Polyangia	Polyangiales	BIrii41	BIrii41		ASV1644	Soil
51f12539db44a32d9083f93b75cc345e	18.8892	-2.2519	0.628355	-3.5838	0.000338631	0.0186023	Bacteria	0.999988	Bacteria							ASV1533	Soil
52652747be1084b42c61373c65edf161	27.1186	-5.74066	1.57875	-3.63621	0.00027668	0.0155744	Bacteria; Planctomycetota; OM190; OM190; OM190; OM190; uncultured_bacterium	0.911298	Bacteria	Planctomycetota	OM190	OM190	OM190	OM190	uncultured_bacterium	ASV1045	Soil
52716b762c7b1bbfd881854fc27d9cb4	44.0314	-7.44762	1.29617	-5.74586	9.14535e-09	2.38276e-06	Bacteria; Proteobacteria; Gammaproteobacteria; Burkholderiales; Rhodocyclaceae; Sulfuritalea	0.758382	Bacteria	Proteobacteria	Gammaproteobacteria	Burkholderiales	Rhodocyclaceae	Sulfuritalea		ASV496	Soil
52e9141ff1fc2980a883e6a57e6dff6e	270.342	-3.68918	0.878793	-4.198	2.6928e-05	0.00199639	Archaea; Crenarchaeota; Nitrososphaeria; Nitrosotaleales; Nitrosotaleaceae; Candidatus_Nitrosotalea; uncultured_archaeon	0.770326	Archaea	Crenarchaeota	Nitrososphaeria	Nitrosotaleales	Nitrosotaleaceae	Candidatus_Nitrosotalea	uncultured_archaeon	ASV44	Soil
52ee42825e4f77a1258ac31920943fe8	9.40405	-4.89709	1.39784	-3.50332	0.000459492	0.0239435	Bacteria; Chloroflexi; Anaerolineae; SBR1031; SBR1031; SBR1031; uncultured_Gemmatimonadetes	0.871743	Bacteria	Chloroflexi	Anaerolineae	SBR1031	SBR1031	SBR1031	uncultured_Gemmatimonadetes	ASV2418	Soil
56bf614f9feb6ffab07968f48319f5f5	16.867	-5.77243	1.29334	-4.46321	8.07407e-06	0.000736274	Bacteria; Desulfobacterota; Desulfuromonadia; Geobacterales; Geobacteraceae	0.999959	Bacteria	Desulfobacterota	Desulfuromonadia	Geobacterales	Geobacteraceae			ASV1392	Soil
56f9e1b9dcc602f708c13e505e3199d1	8.54333	-5.84551	1.62619	-3.59461	0.000324882	0.0181754	Archaea; Nanoarchaeota; Nanoarchaeia; Woesearchaeales; Woesearchaeales; Woesearchaeales; uncultured_euryarchaeote	0.763474	Archaea	Nanoarchaeota	Nanoarchaeia	Woesearchaeales	Woesearchaeales	Woesearchaeales	uncultured_euryarchaeote	ASV2979	Soil
57dacfe9a979d6fac81274b5ddd8b584	14.628	-6.60734	1.05218	-6.27969	3.39257e-10	1.71871e-07	Bacteria; Proteobacteria; Gammaproteobacteria	0.997676	Bacteria	Proteobacteria	Gammaproteobacteria					ASV1872	Soil
58d6a8556badefbc0400598f0be8fb95	7.34669	5.87516	1.43857	4.08404	4.42595e-05	0.0030346	Bacteria; Patescibacteria; Gracilibacteria; Gracilibacteria; Gracilibacteria; Gracilibacteria; uncultured_bacterium	0.967151	Bacteria	Patescibacteria	Gracilibacteria	Gracilibacteria	Gracilibacteria	Gracilibacteria	uncultured_bacterium	ASV2819	Soil
599b19af344fd30af9deb11156382d40	10.626	-5.91578	1.2084	-4.89554	9.80346e-07	0.000120808	Bacteria; Latescibacterota; Latescibacterota; Latescibacterota; Latescibacterota; Latescibacterota; uncultured_Acidobacterium	0.851533	Bacteria	Latescibacterota	Latescibacterota	Latescibacterota	Latescibacterota	Latescibacterota	uncultured_Acidobacterium	ASV2403	Soil
5b994df2c8ebd5c7414caaf5b11a6c70	10.0214	-5.87835	1.28173	-4.58627	4.51233e-06	0.000437744	Bacteria; Proteobacteria; Gammaproteobacteria; Burkholderiales; SC-I-84; SC-I-84	0.999986	Bacteria	Proteobacteria	Gammaproteobacteria	Burkholderiales	SC-I-84	SC-I-84		ASV2497	Soil
5d061100622c4ab7212b95d942eaaa71	57.5822	-2.26612	0.641763	-3.53109	0.000413857	0.0224641	Bacteria; Chloroflexi; Anaerolineae; SBR1031; SBR1031; SBR1031; uncultured_bacterium	0.981363	Bacteria	Chloroflexi	Anaerolineae	SBR1031	SBR1031	SBR1031	uncultured_bacterium	ASV507	Soil
5dd7f7005ffa0ca961053eb208ab78be	66.4972	-6.5921	1.05968	-6.22082	4.94554e-10	2.04993e-07	Bacteria; Bacteroidota; Bacteroidia; Chitinophagales; Chitinophagaceae; Terrimonas	0.975644	Bacteria	Bacteroidota	Bacteroidia	Chitinophagales	Chitinophagaceae	Terrimonas		ASV350	Soil
618ca5e7c74de7c404ab2ee8aaaafda3	12.1212	-5.88186	1.24285	-4.73258	2.21688e-06	0.000244977	Bacteria; Acidobacteriota; Vicinamibacteria; Subgroup_17; Subgroup_17; Subgroup_17	1	Bacteria	Acidobacteriota	Vicinamibacteria	Subgroup_17	Subgroup_17	Subgroup_17		ASV1898	Soil
61fee11b53b52bd165536d4d187ece00	33.0191	-7.1471	1.22893	-5.81571	6.03757e-09	1.66838e-06	Bacteria; FCPU426; FCPU426; FCPU426; FCPU426; FCPU426; uncultured_bacterium	1	Bacteria	FCPU426	FCPU426	FCPU426	FCPU426	FCPU426	uncultured_bacterium	ASV869	Soil
620bf7844b0119205fe0648856b643a7	44.3972	-8.76691	1.44854	-6.05226	1.42831e-09	5.00951e-07	Bacteria; Proteobacteria; Gammaproteobacteria; Burkholderiales; Chromobacteriaceae	0.999995	Bacteria	Proteobacteria	Gammaproteobacteria	Burkholderiales	Chromobacteriaceae			ASV514	Soil
6380c7439f62fce525dbcbb5c7df7d7a	14.7799	-5.76514	1.57976	-3.64939	0.000262868	0.0148888	Bacteria; Proteobacteria; Alphaproteobacteria; Sphingomonadales; Sphingomonadaceae; Sphingomonas; uncultured_Sphingomonas	0.845168	Bacteria	Proteobacteria	Alphaproteobacteria	Sphingomonadales	Sphingomonadaceae	Sphingomonas	uncultured_Sphingomonas	ASV1700	Soil
64585f574df8b513e0d630bde8b46097	17.4786	7.03422	1.28566	5.47131	4.46726e-08	9.05265e-06	Bacteria; Actinobacteriota; Acidimicrobiia; Microtrichales; uncultured; uncultured	0.726571	Bacteria	Actinobacteriota	Acidimicrobiia	Microtrichales	uncultured	uncultured		ASV1523	Soil
651c8ab9469ec84ec72b60f1ec236cb8	48.6978	-6.85278	0.985895	-6.95082	3.63173e-12	5.51962e-09	Bacteria; Spirochaetota; Spirochaetia; Spirochaetales; Spirochaetaceae; Spirochaeta_2; metagenome	0.999998	Bacteria	Spirochaetota	Spirochaetia	Spirochaetales	Spirochaetaceae	Spirochaeta_2	metagenome	ASV455	Soil
6726d8a7f68b12795081a1c4d7dfb6c3	7.22413	5.68349	1.48127	3.8369	0.000124597	0.00772928	Bacteria; Chloroflexi; Anaerolineae; Anaerolineales; Anaerolineaceae; uncultured	0.991995	Bacteria	Chloroflexi	Anaerolineae	Anaerolineales	Anaerolineaceae	uncultured		ASV2781	Soil
685dc1e89e11f582005265443b2d60b7	31.4798	-7.06281	1.00352	-7.03803	1.94977e-12	3.55599e-09	Bacteria; Verrucomicrobiota; Verrucomicrobiae; Pedosphaerales; Pedosphaeraceae; Pedosphaeraceae	0.982298	Bacteria	Verrucomicrobiota	Verrucomicrobiae	Pedosphaerales	Pedosphaeraceae	Pedosphaeraceae		ASV903	Soil
688f50a4a6be79c98d642a3fd116d70e	33.0504	-2.09104	0.49577	-4.21778	2.46725e-05	0.00188098	Bacteria; Chloroflexi; Anaerolineae; SBR1031; SBR1031; SBR1031	0.999853	Bacteria	Chloroflexi	Anaerolineae	SBR1031	SBR1031	SBR1031		ASV902	Soil
68da2c4251a17c6580895c61003f863d	11.4055	-5.19856	1.2787	-4.06551	4.79269e-05	0.00321357	Bacteria; Acidobacteriota; Thermoanaerobaculia; Thermoanaerobaculales; Thermoanaerobaculaceae; Subgroup_10; uncultured_soil	0.856813	Bacteria	Acidobacteriota	Thermoanaerobaculia	Thermoanaerobaculales	Thermoanaerobaculaceae	Subgroup_10	uncultured_soil	ASV1905	Soil
69f38f9e79867a0a88b172de2543b59d	106.262	-1.36873	0.356729	-3.8369	0.000124597	0.00772928	Bacteria; Planctomycetota; Planctomycetes; Planctomycetales; uncultured; uncultured; uncultured_Planctomyces	0.929049	Bacteria	Planctomycetota	Planctomycetes	Planctomycetales	uncultured	uncultured	uncultured_Planctomyces	ASV199	Soil
6a3d75b26ea29b6aa10601c735a9a6ad	22.3529	-6.71171	1.00441	-6.68225	2.35297e-11	2.14567e-08	Bacteria; Proteobacteria; Gammaproteobacteria; Oceanospirillales; Pseudohongiellaceae; BIyi10	0.958997	Bacteria	Proteobacteria	Gammaproteobacteria	Oceanospirillales	Pseudohongiellaceae	BIyi10		ASV1246	Soil
6adc872145f2034b2b92891488c650c4	26.1568	-6.95873	1.06692	-6.52226	6.92577e-11	4.51115e-08	Bacteria; Proteobacteria; Gammaproteobacteria; Burkholderiales; Nitrosomonadaceae; MND1; metagenome	0.981574	Bacteria	Proteobacteria	Gammaproteobacteria	Burkholderiales	Nitrosomonadaceae	MND1	metagenome	ASV1129	Soil
6b9f1a3026374f971ac28946dd4751a6	20.0475	-7.33249	1.35475	-5.41241	6.21817e-08	1.1819e-05	Bacteria; Verrucomicrobiota; Verrucomicrobiae; Pedosphaerales; Pedosphaeraceae; Ellin516	0.999889	Bacteria	Verrucomicrobiota	Verrucomicrobiae	Pedosphaerales	Pedosphaeraceae	Ellin516		ASV1419	Soil
6be1fea596fdd652fb0fe976f2c4675c	18.1372	-6.7526	1.33054	-5.07509	3.87313e-07	5.6062e-05	Bacteria; Proteobacteria; Gammaproteobacteria; Diplorickettsiales; Diplorickettsiaceae; Aquicella; uncultured_bacterium	0.987072	Bacteria	Proteobacteria	Gammaproteobacteria	Diplorickettsiales	Diplorickettsiaceae	Aquicella	uncultured_bacterium	ASV1570	Soil
6e8ebb774db591ab6077fcdd84080efd	398.912	-3.83483	0.615021	-6.23529	4.5095e-10	1.9582e-07	Archaea; Crenarchaeota; Nitrososphaeria; Nitrosopumilales; Nitrosopumilaceae; Candidatus_Nitrosotenuis	1	Archaea	Crenarchaeota	Nitrososphaeria	Nitrosopumilales	Nitrosopumilaceae	Candidatus_Nitrosotenuis		ASV25	Soil
6ebc9d6812d560d370e839e39d3cc4cc	7.36762	-5.78732	1.71472	-3.37509	0.000737914	0.0363732	Bacteria; Bacteroidota; Bacteroidia; Bacteroidales	0.999834	Bacteria	Bacteroidota	Bacteroidia	Bacteroidales				ASV2705	Soil
71b158f33f6e5593f0d08f95907f45b8	17.3589	-6.22619	1.34548	-4.62749	3.70119e-06	0.000370892	Bacteria; Actinobacteriota; Actinobacteria; Micromonosporales; Micromonosporaceae; Luedemannella; metagenome	0.845214	Bacteria	Actinobacteriota	Actinobacteria	Micromonosporales	Micromonosporaceae	Luedemannella	metagenome	ASV1647	Soil
74724d28ce73476926bc454125b300bb	44.0985	5.55503	1.07157	5.184	2.17181e-07	3.53656e-05	Bacteria; Planctomycetota; Phycisphaerae; Tepidisphaerales; WD2101_soil_group; WD2101_soil_group; Planctomycetales_bacterium	0.927652	Bacteria	Planctomycetota	Phycisphaerae	Tepidisphaerales	WD2101_soil_group	WD2101_soil_group	Planctomycetales_bacterium	ASV600	Soil
775dd457c603b6e57f89e6dea9e85482	7.62116	5.82904	1.76593	3.30084	0.000963968	0.0455462	Bacteria; Proteobacteria; Alphaproteobacteria; Rhizobiales; Rhizobiales_Incertae_Sedis; Bauldia	0.910577	Bacteria	Proteobacteria	Alphaproteobacteria	Rhizobiales	Rhizobiales_Incertae_Sedis	Bauldia		ASV2476	Soil
7821b2a58b1d6bf47790c2f6b464dfe9	152.132	-7.79302	1.39409	-5.59002	2.2704e-08	5.30865e-06	Bacteria; Proteobacteria; Gammaproteobacteria; Burkholderiales; Gallionellaceae	0.759107	Bacteria	Proteobacteria	Gammaproteobacteria	Burkholderiales	Gallionellaceae			ASV77	Soil
784bff0993374382050099ba82d732b7	23.5738	5.3368	1.38307	3.85867	0.000114007	0.00721964	Bacteria; Chloroflexi; Anaerolineae; Ardenticatenales; uncultured; uncultured	0.99998	Bacteria	Chloroflexi	Anaerolineae	Ardenticatenales	uncultured	uncultured		ASV921	Soil
7891996417ae3148fba30bbe01639200	7.75203	-5.18244	1.3525	-3.83175	0.000127234	0.00778689	Archaea; Nanoarchaeota; Nanoarchaeia; Woesearchaeales; GW2011_GWC1_47_15; GW2011_GWC1_47_15; uncultured_archaeon	0.99955	Archaea	Nanoarchaeota	Nanoarchaeia	Woesearchaeales	GW2011_GWC1_47_15	GW2011_GWC1_47_15	uncultured_archaeon	ASV2890	Soil
7a5405f7c9c4f9bae5846cff1feb7fa7	40.7301	-6.59603	1.51385	-4.35714	1.31774e-05	0.00110243	Bacteria; Desulfobacterota; Desulfuromonadia; Geobacterales; Geobacteraceae	0.999997	Bacteria	Desulfobacterota	Desulfuromonadia	Geobacterales	Geobacteraceae			ASV259	Soil
7b421d202c0ac0b8f7af2ff268cf196b	24.0589	-5.30771	1.16102	-4.57159	4.84031e-06	0.000464618	Bacteria; SAR324_clade(Marine_group_B); SAR324_clade(Marine_group_B); SAR324_clade(Marine_group_B); SAR324_clade(Marine_group_B); SAR324_clade(Marine_group_B); uncultured_bacterium	0.789556	Bacteria	SAR324_clade(Marine_group_B)	SAR324_clade(Marine_group_B)	SAR324_clade(Marine_group_B)	SAR324_clade(Marine_group_B)	SAR324_clade(Marine_group_B)	uncultured_bacterium	ASV1133	Soil
7bc212404bf868242207ed5076068bd2	19.2417	-5.98183	1.70626	-3.50582	0.0004552	0.0239435	Bacteria; Acidobacteriota; Blastocatellia; Blastocatellales; Blastocatellaceae; Tellurimicrobium; Tellurimicrobium_multivorans	0.937169	Bacteria	Acidobacteriota	Blastocatellia	Blastocatellales	Blastocatellaceae	Tellurimicrobium	Tellurimicrobium_multivorans	ASV1324	Soil
7c0feff6b24f4cca26341d6ae63d9a6c	16.0277	-7.80654	1.50811	-5.17636	2.26251e-07	3.55721e-05	Bacteria; Proteobacteria; Gammaproteobacteria; Burkholderiales; Nitrosomonadaceae; MND1	1	Bacteria	Proteobacteria	Gammaproteobacteria	Burkholderiales	Nitrosomonadaceae	MND1		ASV681	Soil
7c80b6d4327f1ea7a0dd7dddfc8b7a2a	5.37092	-6.18591	1.76152	-3.51168	0.000445276	0.0236074	Bacteria; Cyanobacteria; Vampirivibrionia; Vampirovibrionales; Vampirovibrionales; Vampirovibrionales; uncultured_bacterium	0.962429	Bacteria	Cyanobacteria	Vampirivibrionia	Vampirovibrionales	Vampirovibrionales	Vampirovibrionales	uncultured_bacterium	ASV3324	Soil
856748f1ad2138e44df01afc8a81d5b3	16.7567	-6.42909	1.52715	-4.20986	2.55528e-05	0.00190997	Bacteria; Myxococcota; Polyangia; Haliangiales; Haliangiaceae; Haliangium; uncultured_Myxococcales	0.974509	Bacteria	Myxococcota	Polyangia	Haliangiales	Haliangiaceae	Haliangium	uncultured_Myxococcales	ASV1515	Soil
85adf2df21aad78ee79ba4bd3272c6f3	21.3581	5.53244	1.08357	5.10576	3.29476e-07	4.85857e-05	Bacteria; Proteobacteria; Alphaproteobacteria; Rhizobiales; Rhizobiales_Incertae_Sedis; Nordella	0.999765	Bacteria	Proteobacteria	Alphaproteobacteria	Rhizobiales	Rhizobiales_Incertae_Sedis	Nordella		ASV1282	Soil
86797e8ede3fd45b8485f389bfaea0ab	20.4194	5.13593	1.208	4.25161	2.12242e-05	0.00166848	Bacteria; Firmicutes; Negativicutes; Veillonellales-Selenomonadales; Sporomusaceae; uncultured; uncultured_bacterium	0.999409	Bacteria	Firmicutes	Negativicutes	Veillonellales-Selenomonadales	Sporomusaceae	uncultured	uncultured_bacterium	ASV1057	Soil
87820c6607a0e12d9489118285806409	11.5758	-3.93358	1.07573	-3.65667	0.000255515	0.0146544	Bacteria; Bacteroidota; Bacteroidia; Sphingobacteriales; NS11-12_marine_group; NS11-12_marine_group; uncultured_bacterium	0.868788	Bacteria	Bacteroidota	Bacteroidia	Sphingobacteriales	NS11-12_marine_group	NS11-12_marine_group	uncultured_bacterium	ASV2312	Soil
88c93ba921e874402ab9b05e77a2b3ee	8.16432	-5.69655	1.48579	-3.83403	0.000126061	0.00776722	Bacteria; Proteobacteria; Alphaproteobacteria; Rickettsiales; SM2D12; SM2D12	1	Bacteria	Proteobacteria	Alphaproteobacteria	Rickettsiales	SM2D12	SM2D12		ASV2830	Soil
8b22929960d1e0cbf5beb963fb1eabb6	12.7249	-5.1313	1.08358	-4.73552	2.18493e-06	0.000244977	Bacteria; Sumerlaeota; Sumerlaeia; uncultured; uncultured; uncultured; Omnitrophica_bacterium	0.974312	Bacteria	Sumerlaeota	Sumerlaeia	uncultured	uncultured	uncultured	Omnitrophica_bacterium	ASV2024	Soil
8d53af826d5b1b83a791fc08793ab677	7.09604	-4.91935	1.41102	-3.48638	0.000489612	0.0252247	Bacteria; Cyanobacteria; Vampirivibrionia; Obscuribacterales; Obscuribacteraceae; Obscuribacteraceae; uncultured_bacterium	0.99999	Bacteria	Cyanobacteria	Vampirivibrionia	Obscuribacterales	Obscuribacteraceae	Obscuribacteraceae	uncultured_bacterium	ASV2972	Soil
8ef66b1d247a401e9a7f0da8229bb04d	18.5159	-5.2054	1.51425	-3.43761	0.000586862	0.0297311	Bacteria; Chloroflexi; Anaerolineae; SBR1031; SBR1031; SBR1031; uncultured_Gemmatimonadetes	0.994453	Bacteria	Chloroflexi	Anaerolineae	SBR1031	SBR1031	SBR1031	uncultured_Gemmatimonadetes	ASV1460	Soil
8f15182bf78ffaffdf3d1aad44d27bfa	71.3204	-6.61066	1.12802	-5.86041	4.61727e-09	1.31578e-06	Bacteria; Chloroflexi; Chloroflexia; Chloroflexales; Roseiflexaceae; uncultured; uncultured_soil	0.936728	Bacteria	Chloroflexi	Chloroflexia	Chloroflexales	Roseiflexaceae	uncultured	uncultured_soil	ASV323	Soil
8fae10bb126b52c4d794495fceab2b64	25.0734	-6.84515	1.47846	-4.62993	3.65796e-06	0.000370632	Bacteria; Proteobacteria; Gammaproteobacteria; Burkholderiales; Nitrosomonadaceae; MND1	0.999912	Bacteria	Proteobacteria	Gammaproteobacteria	Burkholderiales	Nitrosomonadaceae	MND1		ASV1107	Soil
91307173a0397c3e9f742eba7992686d	19.9331	-5.23001	1.49991	-3.48689	0.000488676	0.0252247	Bacteria; Proteobacteria; Gammaproteobacteria; R7C24; R7C24; R7C24	1	Bacteria	Proteobacteria	Gammaproteobacteria	R7C24	R7C24	R7C24		ASV1049	Soil
934b9d0c4ec4bae2549de52b4b93a627	46.693	-5.36399	1.19912	-4.47329	7.70244e-06	0.000709481	Bacteria; Patescibacteria; Saccharimonadia; Saccharimonadales; Saccharimonadales; Saccharimonadales	0.997744	Bacteria	Patescibacteria	Saccharimonadia	Saccharimonadales	Saccharimonadales	Saccharimonadales		ASV569	Soil
95e7b0671373c55b710e612505ec1fb2	12.4051	4.77857	1.45391	3.28669	0.00101371	0.0475231	Bacteria; Proteobacteria; Gammaproteobacteria; Gammaproteobacteria_Incertae_Sedis; Unknown_Family; Acidibacter; metagenome	0.902269	Bacteria	Proteobacteria	Gammaproteobacteria	Gammaproteobacteria_Incertae_Sedis	Unknown_Family	Acidibacter	metagenome	ASV1568	Soil
9603746e42df693bb478cba151ac8e92	13.4656	6.02422	1.47159	4.09368	4.24579e-05	0.00293314	Bacteria; Proteobacteria; Alphaproteobacteria; Reyranellales; Reyranellaceae; Reyranella; uncultured_bacterium	0.83785	Bacteria	Proteobacteria	Alphaproteobacteria	Reyranellales	Reyranellaceae	Reyranella	uncultured_bacterium	ASV1284	Soil
9698ce7f46db9bd96c1a703a241dfe1a	43.3449	-1.41219	0.321145	-4.39736	1.09575e-05	0.00095292	Bacteria; Myxococcota; Polyangia; Polyangiales; Sandaracinaceae; uncultured; metagenome	0.824751	Bacteria	Myxococcota	Polyangia	Polyangiales	Sandaracinaceae	uncultured	metagenome	ASV683	Soil
97ff9d71c88de7b105f84897f11d6e18	11.1465	-6.08343	1.18982	-5.11291	3.17232e-07	4.82139e-05	Bacteria; Zixibacteria; Zixibacteria; Zixibacteria; Zixibacteria; Zixibacteria; uncultured_prokaryote	0.857665	Bacteria	Zixibacteria	Zixibacteria	Zixibacteria	Zixibacteria	Zixibacteria	uncultured_prokaryote	ASV2078	Soil
9c01e32e9b3e5841abc8e1068d6d2518	11.0524	4.8423	1.1067	4.37544	1.21186e-05	0.0010328	Bacteria; Chloroflexi; Anaerolineae; SBR1031; A4b; A4b; uncultured_bacterium	0.969363	Bacteria	Chloroflexi	Anaerolineae	SBR1031	A4b	A4b	uncultured_bacterium	ASV2280	Soil
9cf9e1b2fc47468f94c8e24b8dcb58aa	99.0255	-7.83306	1.30952	-5.98162	2.20935e-09	7.19536e-07	Bacteria; Proteobacteria; Gammaproteobacteria; Burkholderiales; Rhodocyclaceae; Sulfuritalea	0.784008	Bacteria	Proteobacteria	Gammaproteobacteria	Burkholderiales	Rhodocyclaceae	Sulfuritalea		ASV214	Soil
9e06c59c515da864cb411f3ba60b264f	6.27716	-5.10529	1.37339	-3.71729	0.000201373	0.0116223	Bacteria; Bacteroidota; Bacteroidia; Sphingobacteriales; LiUU-11-161; LiUU-11-161; metagenome	0.980661	Bacteria	Bacteroidota	Bacteroidia	Sphingobacteriales	LiUU-11-161	LiUU-11-161	metagenome	ASV3131	Soil
9e6c74996690d3c5e03f3c1ab168a2b9	9.55237	-5.16644	1.57494	-3.28042	0.00103654	0.0482257	Bacteria; Proteobacteria; Alphaproteobacteria; Micropepsales; Micropepsaceae; uncultured; metagenome	0.964067	Bacteria	Proteobacteria	Alphaproteobacteria	Micropepsales	Micropepsaceae	uncultured	metagenome	ASV2606	Soil
9f1976848eaf88bdb8f6f1a2dbc8a101	13.7892	6.03306	1.40415	4.29657	1.73458e-05	0.00139979	Bacteria; Nitrospirota; Thermodesulfovibrionia; uncultured; uncultured; uncultured	1	Bacteria	Nitrospirota	Thermodesulfovibrionia	uncultured	uncultured	uncultured		ASV1904	Soil
a0071123f319b9e28a818c49793dfd05	36.1406	-6.85336	1.01281	-6.76667	1.31777e-11	1.50209e-08	Bacteria; Chloroflexi; Anaerolineae; SBR1031; SBR1031; SBR1031	0.718116	Bacteria	Chloroflexi	Anaerolineae	SBR1031	SBR1031	SBR1031		ASV835	Soil
a13eb7fe78ba200e2105b565ff22895a	41.1792	5.72561	1.22078	4.69012	2.73043e-06	0.000286193	Bacteria; Chloroflexi; Anaerolineae; Ardenticatenales; uncultured; uncultured	0.999994	Bacteria	Chloroflexi	Anaerolineae	Ardenticatenales	uncultured	uncultured		ASV619	Soil
a7d94eadb5ccf3955b17a372b00a63a6	24.5085	6.57906	1.72495	3.81407	0.000136699	0.00826183	Bacteria; Proteobacteria; Alphaproteobacteria; Rhizobiales; Xanthobacteraceae; Pseudolabrys	0.986873	Bacteria	Proteobacteria	Alphaproteobacteria	Rhizobiales	Xanthobacteraceae	Pseudolabrys		ASV997	Soil
a85bc7e78c5ff745aec00327a682b97d	21.1879	-5.88868	1.14119	-5.16011	2.46806e-07	3.81462e-05	Bacteria; Planctomycetota; Planctomycetes; Pirellulales; Pirellulaceae; Pirellula	0.999977	Bacteria	Planctomycetota	Planctomycetes	Pirellulales	Pirellulaceae	Pirellula		ASV1323	Soil
ac4e10d621f7be7456b9e2b6f7865667	112.739	-6.23347	1.3172	-4.73236	2.21924e-06	0.000244977	Bacteria; Bacteroidota; Bacteroidia; Cytophagales; Microscillaceae; uncultured; uncultured_Ohtaekwangia	0.733139	Bacteria	Bacteroidota	Bacteroidia	Cytophagales	Microscillaceae	uncultured	uncultured_Ohtaekwangia	ASV124	Soil
ac54558bde41d3bf6d1f12b467bece1e	21.8821	-5.58211	1.07795	-5.17847	2.23714e-07	3.55721e-05	Bacteria; Chloroflexi; Anaerolineae; SBR1031; A4b; A4b; wastewater_metagenome	0.903213	Bacteria	Chloroflexi	Anaerolineae	SBR1031	A4b	A4b	wastewater_metagenome	ASV1309	Soil
acf71fe3aec3d6508064e9acc1c16373	11.6982	-6.70466	1.37746	-4.86739	1.13081e-06	0.000137491	Bacteria; Gemmatimonadota; Gemmatimonadetes; Gemmatimonadales; Gemmatimonadaceae; uncultured; metagenome	0.998014	Bacteria	Gemmatimonadota	Gemmatimonadetes	Gemmatimonadales	Gemmatimonadaceae	uncultured	metagenome	ASV2239	Soil
ad251d71232ba04b5e57d61eece6013a	9.87965	-5.29869	1.44994	-3.65441	0.000257778	0.0146917	Bacteria; Planctomycetota; Planctomycetes; Isosphaerales; Isosphaeraceae; uncultured; uncultured_soil	0.86195	Bacteria	Planctomycetota	Planctomycetes	Isosphaerales	Isosphaeraceae	uncultured	uncultured_soil	ASV2421	Soil
adefcba09ed438f25ae19147af37dd6e	37.3051	-5.35598	1.31569	-4.07085	4.6841e-05	0.00316403	Bacteria; Verrucomicrobiota; Verrucomicrobiae; Pedosphaerales; Pedosphaeraceae; uncultured	0.999994	Bacteria	Verrucomicrobiota	Verrucomicrobiae	Pedosphaerales	Pedosphaeraceae	uncultured		ASV764	Soil
ae6950a8c56b4a40c699a68dff2f32ba	15.7138	-6.25112	1.38158	-4.52461	6.05061e-06	0.00056882	Bacteria; Desulfobacterota; Desulfuromonadia; Geobacterales; Geobacteraceae	0.999998	Bacteria	Desulfobacterota	Desulfuromonadia	Geobacterales	Geobacteraceae			ASV1505	Soil
b057efb8de8170aeb5a43d0e5dda710e	24.0057	-6.22456	1.32112	-4.71159	2.45793e-06	0.000263693	Bacteria; Bacteroidota; Bacteroidia; Cytophagales; Microscillaceae	0.999997	Bacteria	Bacteroidota	Bacteroidia	Cytophagales	Microscillaceae			ASV1131	Soil
b0e4f3ceee29def926d46293783b1d7e	10.6702	-5.79047	1.54832	-3.73984	0.000184135	0.0109034	Bacteria; Chloroflexi; Dehalococcoidia; S085; S085; S085; metagenome	0.984942	Bacteria	Chloroflexi	Dehalococcoidia	S085	S085	S085	metagenome	ASV2288	Soil
b162b29dd2d822b1ffc1a194de0c6059	10.4265	-5.75988	1.31475	-4.38097	1.18154e-05	0.00101646	Bacteria; Firmicutes; Bacilli; Paenibacillales; Paenibacillaceae; Ammoniphilus; uncultured_bacterium	0.774609	Bacteria	Firmicutes	Bacilli	Paenibacillales	Paenibacillaceae	Ammoniphilus	uncultured_bacterium	ASV2357	Soil
b1d6bdb165df9071673817c7846b9f4a	20.8813	-6.48176	1.46144	-4.4352	9.19867e-06	0.000819636	Bacteria; Armatimonadota; Chthonomonadetes; Chthonomonadales; Chthonomonadales; Chthonomonadales; uncultured_bacterium	0.999982	Bacteria	Armatimonadota	Chthonomonadetes	Chthonomonadales	Chthonomonadales	Chthonomonadales	uncultured_bacterium	ASV1291	Soil
b2bb30b74779c4f4e86aed4a22ae2fe2	20.0855	6.31034	1.49696	4.21543	2.49304e-05	0.00188098	Bacteria; Proteobacteria; Gammaproteobacteria; Burkholderiales; Oxalobacteraceae; Massilia	0.998289	Bacteria	Proteobacteria	Gammaproteobacteria	Burkholderiales	Oxalobacteraceae	Massilia		ASV1031	Soil
b33ad18b61a4434ed227ab0ff772d83a	12.9851	6.60792	1.67001	3.95682	7.59532e-05	0.00494727	Bacteria; Proteobacteria; Alphaproteobacteria; Sphingomonadales; Sphingomonadaceae; Sphingomonas	0.99825	Bacteria	Proteobacteria	Alphaproteobacteria	Sphingomonadales	Sphingomonadaceae	Sphingomonas		ASV1762	Soil
b481945b57548eea754e7d190ec88836	46.0166	-4.00322	0.745734	-5.36816	7.95457e-08	1.42231e-05	Bacteria	1	Bacteria							ASV696	Soil
b544fdefcbed8a5554b2a44676bf96f5	13.2162	-4.96913	1.21191	-4.10026	4.12682e-05	0.00287271	Bacteria; Planctomycetota; Planctomycetes; Pirellulales; Pirellulaceae; Pir4_lineage	0.993437	Bacteria	Planctomycetota	Planctomycetes	Pirellulales	Pirellulaceae	Pir4_lineage		ASV1838	Soil
b890adbd0a0103ae6e7d1681a7bb3868	5.84568	5.42248	1.63226	3.32207	0.000893532	0.0428848	Bacteria; Chloroflexi; Anaerolineae; Anaerolineales; Anaerolineaceae; Anaerolinea; uncultured_Chloroflexi	0.905067	Bacteria	Chloroflexi	Anaerolineae	Anaerolineales	Anaerolineaceae	Anaerolinea	uncultured_Chloroflexi	ASV3036	Soil
b8d3286247eeec7dbc7b2db665499223	17.1242	-5.72029	1.38944	-4.11698	3.83877e-05	0.00273482	Bacteria	1	Bacteria							ASV1543	Soil
b9f154663a53f22cd5766279276ad03b	41.7839	-7.04272	0.994848	-7.07919	1.44997e-12	3.30556e-09	Bacteria; Bacteroidota; Bacteroidia; Cytophagales; Microscillaceae; OLB12; uncultured_bacterium	0.995435	Bacteria	Bacteroidota	Bacteroidia	Cytophagales	Microscillaceae	OLB12	uncultured_bacterium	ASV576	Soil
ba0a0aed949450d0e0f6ded6c0a0a14f	18.9832	-6.26842	1.78478	-3.51216	0.000444482	0.0236074	Bacteria; Proteobacteria; Alphaproteobacteria; Dongiales; Dongiaceae; Dongia; metagenome	0.951491	Bacteria	Proteobacteria	Alphaproteobacteria	Dongiales	Dongiaceae	Dongia	metagenome	ASV1235	Soil
ba4434c41949d33c20f9020775e0d92d	12.5003	-4.90635	1.06094	-4.62455	3.75409e-06	0.000372103	Bacteria; Myxococcota; Polyangia; Polyangiales; BIrii41; BIrii41; uncultured_bacterium	0.991589	Bacteria	Myxococcota	Polyangia	Polyangiales	BIrii41	BIrii41	uncultured_bacterium	ASV2231	Soil
c3357091b1eb1426ead2803433360b07	64.2954	-8.32083	1.26375	-6.58423	4.57245e-11	3.47468e-08	Bacteria; Proteobacteria; Gammaproteobacteria; Burkholderiales; Oxalobacteraceae	0.99977	Bacteria	Proteobacteria	Gammaproteobacteria	Burkholderiales	Oxalobacteraceae			ASV191	Soil
c3c55a6be200e5ba68095a75d5447780	22.1174	-5.54346	1.00341	-5.5246	3.30235e-08	7.17002e-06	Bacteria; Proteobacteria; Alphaproteobacteria; Caulobacterales; Hyphomonadaceae; SWB02	0.999999	Bacteria	Proteobacteria	Alphaproteobacteria	Caulobacterales	Hyphomonadaceae	SWB02		ASV1197	Soil
c45c6e1940b6d8f8686a2efbfefbc43e	18.8634	-5.84323	1.50457	-3.88365	0.0001029	0.00656184	Bacteria; Proteobacteria; Alphaproteobacteria; Sphingomonadales; Sphingomonadaceae; Ellin6055	0.865727	Bacteria	Proteobacteria	Alphaproteobacteria	Sphingomonadales	Sphingomonadaceae	Ellin6055		ASV1358	Soil
ca1074ed347a69ac4d9b9881cd5fe3e3	39.8674	-5.04272	1.14684	-4.39707	1.09723e-05	0.00095292	Bacteria; Chloroflexi; Anaerolineae; SBR1031; A4b; A4b; uncultured_bacterium	0.979781	Bacteria	Chloroflexi	Anaerolineae	SBR1031	A4b	A4b	uncultured_bacterium	ASV570	Soil
ca5bee6b57d9f21068ce850c93524b5b	7.97706	-5.11122	1.24026	-4.12107	3.77112e-05	0.00270779	Bacteria; Acidobacteriota; Subgroup_25; Subgroup_25; Subgroup_25; Subgroup_25; uncultured_bacterium	0.92284	Bacteria	Acidobacteriota	Subgroup_25	Subgroup_25	Subgroup_25	Subgroup_25	uncultured_bacterium	ASV2491	Soil
ca674c087f7ef01d89e2b7f5eecbf2cc	15.7208	-6.1811	1.19041	-5.1924	2.07604e-07	3.44208e-05	Bacteria; FCPU426; FCPU426; FCPU426; FCPU426; FCPU426; uncultured_bacterium	0.980155	Bacteria	FCPU426	FCPU426	FCPU426	FCPU426	FCPU426	uncultured_bacterium	ASV1713	Soil
cdae71cd22361411526c0f74d01d6503	7.31359	-6.58895	1.87352	-3.51689	0.000436631	0.02356	Bacteria; Chloroflexi; Anaerolineae; Anaerolineales; Anaerolineaceae; Anaerolinea; uncultured_bacterium	0.971938	Bacteria	Chloroflexi	Anaerolineae	Anaerolineales	Anaerolineaceae	Anaerolinea	uncultured_bacterium	ASV1557	Soil
ce13c9937bcc31fbb83e7c674ebbc49c	64.7377	-6.4135	0.979763	-6.54597	5.91116e-11	4.14645e-08	Bacteria; Spirochaetota; Leptospirae; Leptospirales; Leptospiraceae; Turneriella; metagenome	0.823516	Bacteria	Spirochaetota	Leptospirae	Leptospirales	Leptospiraceae	Turneriella	metagenome	ASV360	Soil
cec068e00d45f82df8ba31236c62585a	18.4541	4.91454	1.40274	3.50354	0.000459121	0.0239435	Bacteria; Bacteroidota; Kryptonia; Kryptoniales; BSV26; BSV26; uncultured_Chlorobiales	0.999872	Bacteria	Bacteroidota	Kryptonia	Kryptoniales	BSV26	BSV26	uncultured_Chlorobiales	ASV1450	Soil
ceec2a9f38b8737a9f1fdc6b7dac8158	9.36231	-6.21759	1.34522	-4.62197	3.80116e-06	0.000372718	Bacteria; Planctomycetota; Planctomycetes; Planctomycetales; uncultured; uncultured; metagenome	0.999875	Bacteria	Planctomycetota	Planctomycetes	Planctomycetales	uncultured	uncultured	metagenome	ASV2386	Soil
cf6587a47e15a1290c71b8e5f7077764	10.2294	-5.74954	1.29675	-4.43382	9.25787e-06	0.000819636	Bacteria; Bacteroidota; Kryptonia; Kryptoniales; BSV26; BSV26; uncultured_bacterium	0.730087	Bacteria	Bacteroidota	Kryptonia	Kryptoniales	BSV26	BSV26	uncultured_bacterium	ASV2274	Soil
cfeaf320970307fc9e197014285bfd07	30.2299	-6.9016	1.62865	-4.23762	2.25904e-05	0.0017607	Bacteria; Acidobacteriota; Vicinamibacteria; Subgroup_17; Subgroup_17; Subgroup_17	1	Bacteria	Acidobacteriota	Vicinamibacteria	Subgroup_17	Subgroup_17	Subgroup_17		ASV867	Soil
d095a71dbd72114d44fb82f521bc9bcb	31.2619	-5.5134	1.18824	-4.63997	3.48464e-06	0.000357038	Bacteria; Chloroflexi; Anaerolineae; SBR1031; SBR1031; SBR1031; uncultured_Gemmatimonadetes	0.977431	Bacteria	Chloroflexi	Anaerolineae	SBR1031	SBR1031	SBR1031	uncultured_Gemmatimonadetes	ASV803	Soil
d124e21ff460a4a76e96c6a80bd8abda	19.9685	5.4284	1.25301	4.33228	1.47572e-05	0.00121235	Bacteria; Verrucomicrobiota; Verrucomicrobiae; Opitutales; Opitutaceae; Lacunisphaera	0.999968	Bacteria	Verrucomicrobiota	Verrucomicrobiae	Opitutales	Opitutaceae	Lacunisphaera		ASV1187	Soil
d1be3ab5ef16a1344ff32762ccf6e1f5	36.9793	-1.57165	0.478288	-3.28599	0.00101623	0.0475231	Bacteria; Cyanobacteria; Vampirivibrionia; Obscuribacterales; Obscuribacteraceae; Obscuribacteraceae; uncultured_bacterium	0.999826	Bacteria	Cyanobacteria	Vampirivibrionia	Obscuribacterales	Obscuribacteraceae	Obscuribacteraceae	uncultured_bacterium	ASV819	Soil
d1e5b67418c48522613a48feb56d54aa	48.1832	-4.85815	1.48257	-3.27685	0.00104974	0.0485918	Bacteria; Chloroflexi; Anaerolineae; SBR1031; SBR1031; SBR1031; uncultured_sludge	0.99999	Bacteria	Chloroflexi	Anaerolineae	SBR1031	SBR1031	SBR1031	uncultured_sludge	ASV374	Soil
d36957a0d3172d2e5612266f417bbed6	28.4868	-7.36314	1.11826	-6.58448	4.56489e-11	3.47468e-08	Bacteria; Proteobacteria; Gammaproteobacteria; Burkholderiales; Nitrosomonadaceae; MND1	0.999999	Bacteria	Proteobacteria	Gammaproteobacteria	Burkholderiales	Nitrosomonadaceae	MND1		ASV1084	Soil
d447004fa28c381a22dde25981b62384	12.4344	5.14755	1.26274	4.07651	4.57171e-05	0.00311115	Bacteria; Verrucomicrobiota; Verrucomicrobiae; Chthoniobacterales; Chthoniobacteraceae; LD29; uncultured_bacterium	0.762847	Bacteria	Verrucomicrobiota	Verrucomicrobiae	Chthoniobacterales	Chthoniobacteraceae	LD29	uncultured_bacterium	ASV2091	Soil
d4caf3880edb118966c1bb02273dab60	15.0452	-6.33835	1.17648	-5.38754	7.14275e-08	1.32928e-05	Bacteria; Planctomycetota; Planctomycetes; Planctomycetales; uncultured; uncultured	0.999996	Bacteria	Planctomycetota	Planctomycetes	Planctomycetales	uncultured	uncultured		ASV1831	Soil
d513918002cfb8f870d81e7991e1c348	63.6932	-6.46873	1.15611	-5.59524	2.20318e-08	5.28705e-06	Bacteria; Chloroflexi; Anaerolineae; SBR1031; SBR1031; SBR1031; uncultured_bacterium	0.94731	Bacteria	Chloroflexi	Anaerolineae	SBR1031	SBR1031	SBR1031	uncultured_bacterium	ASV408	Soil
d68908f61b5e6718b631f14b1f888b47	8.79535	-5.78204	1.71936	-3.36291	0.000771246	0.0376702	Bacteria; Acidobacteriota; Holophagae; Subgroup_7; Subgroup_7; Subgroup_7; uncultured_Acidobacteriales	0.99997	Bacteria	Acidobacteriota	Holophagae	Subgroup_7	Subgroup_7	Subgroup_7	uncultured_Acidobacteriales	ASV2318	Soil
d98ea66d07b33c1c66308ffff8d2cae1	146.686	-7.82966	1.06912	-7.32348	2.41625e-13	1.10169e-09	Bacteria; Proteobacteria; Gammaproteobacteria; Burkholderiales; Comamonadaceae	0.999993	Bacteria	Proteobacteria	Gammaproteobacteria	Burkholderiales	Comamonadaceae			ASV107	Soil
db1433090ed021c7ba8c284943f6c3cb	12.8835	-5.26613	1.03151	-5.10526	3.30334e-07	4.85857e-05	Bacteria; Proteobacteria; Alphaproteobacteria; Rhizobiales; Rhizobiales_Incertae_Sedis; Bauldia; uncultured_bacterium	0.737724	Bacteria	Proteobacteria	Alphaproteobacteria	Rhizobiales	Rhizobiales_Incertae_Sedis	Bauldia	uncultured_bacterium	ASV1829	Soil
dedad4d928e8518a599e150b2c5426e3	59.7359	-6.38213	1.20404	-5.30062	1.15411e-07	2.02391e-05	Bacteria; Proteobacteria; Gammaproteobacteria; Steroidobacterales; Steroidobacteraceae; Steroidobacter; bacterium_MI-37	0.825653	Bacteria	Proteobacteria	Gammaproteobacteria	Steroidobacterales	Steroidobacteraceae	Steroidobacter	bacterium_MI-37	ASV357	Soil
dff3f30a03d269a247ee067cbcddf32f	17.6077	-5.03745	1.24443	-4.048	5.16577e-05	0.00343844	Bacteria; Bacteroidota; Bacteroidia; Cytophagales; Microscillaceae; uncultured	0.999998	Bacteria	Bacteroidota	Bacteroidia	Cytophagales	Microscillaceae	uncultured		ASV1487	Soil
e026cf35e78a72f06e9847a026e5208b	45.2817	-1.42329	0.420203	-3.38716	0.000706214	0.0349998	Bacteria; Elusimicrobiota; Lineage_IIb; Lineage_IIb; Lineage_IIb; Lineage_IIb	1	Bacteria	Elusimicrobiota	Lineage_IIb	Lineage_IIb	Lineage_IIb	Lineage_IIb		ASV632	Soil
e234c0d07b0652afe259ec8b7d551ecb	9.30441	6.57863	1.38423	4.75256	2.00862e-06	0.000231856	Bacteria; Myxococcota; Myxococcia; Myxococcales; Myxococcaceae; P3OB-42; metagenome	0.884369	Bacteria	Myxococcota	Myxococcia	Myxococcales	Myxococcaceae	P3OB-42	metagenome	ASV2331	Soil
e4d9699729e0e056a0c772efc6dd6005	10.7718	-5.65897	1.42351	-3.97536	7.02736e-05	0.00464366	Bacteria; Proteobacteria; Gammaproteobacteria; Steroidobacterales; Steroidobacteraceae; uncultured; metagenome	0.99531	Bacteria	Proteobacteria	Gammaproteobacteria	Steroidobacterales	Steroidobacteraceae	uncultured	metagenome	ASV2423	Soil
e539784f681f91106e037ea3a07723e2	15.5612	-5.24355	1.10824	-4.7314	2.22975e-06	0.000244977	Bacteria; Proteobacteria; Gammaproteobacteria; KF-JG30-C25; KF-JG30-C25; KF-JG30-C25; uncultured_bacterium	0.970697	Bacteria	Proteobacteria	Gammaproteobacteria	KF-JG30-C25	KF-JG30-C25	KF-JG30-C25	uncultured_bacterium	ASV1799	Soil
e62ce033600f2958141afd70743ebd88	8.99452	-5.88571	1.64063	-3.58747	0.000333896	0.0184533	Bacteria; Proteobacteria; Alphaproteobacteria; Caulobacterales; Caulobacteraceae	1	Bacteria	Proteobacteria	Alphaproteobacteria	Caulobacterales	Caulobacteraceae			ASV2614	Soil
e6e28556d1afa9f5b2614413fe4421b4	38.2867	-7.03799	1.14029	-6.17211	6.73831e-10	2.56028e-07	Bacteria; Verrucomicrobiota; Verrucomicrobiae; Pedosphaerales; Pedosphaeraceae; ADurb.Bin063-1	0.990812	Bacteria	Verrucomicrobiota	Verrucomicrobiae	Pedosphaerales	Pedosphaeraceae	ADurb.Bin063-1		ASV740	Soil
e75004583415d624f339be64d8188247	52.2223	7.10362	1.20714	5.88468	3.98835e-09	1.17322e-06	Bacteria; Chloroflexi; Anaerolineae; SBR1031; A4b; A4b; wastewater_metagenome	0.998085	Bacteria	Chloroflexi	Anaerolineae	SBR1031	A4b	A4b	wastewater_metagenome	ASV445	Soil
e921e545e3e42c795f12a215f520b1e2	26.7186	5.79283	1.10809	5.22777	1.71563e-07	2.89719e-05	Bacteria; Acidobacteriota; Blastocatellia; Blastocatellales; Blastocatellaceae; Aridibacter; uncultured_bacterium	0.744689	Bacteria	Acidobacteriota	Blastocatellia	Blastocatellales	Blastocatellaceae	Aridibacter	uncultured_bacterium	ASV1037	Soil
e9c5dbabad02a08f6b8e815d24c50edb	46.6325	-8.77883	1.15223	-7.61897	2.55708e-14	2.33181e-10	Bacteria; Proteobacteria; Gammaproteobacteria; Burkholderiales; Rhodocyclaceae; Ferribacterium; uncultured_bacterium	0.724378	Bacteria	Proteobacteria	Gammaproteobacteria	Burkholderiales	Rhodocyclaceae	Ferribacterium	uncultured_bacterium	ASV613	Soil
eb0c1770f8003ef04e74ce5daed81b65	40.5357	-5.77484	1.05665	-5.46525	4.62266e-08	9.16391e-06	Bacteria; Proteobacteria; Alphaproteobacteria; Rhizobiales; Rhizobiaceae; Mesorhizobium	0.988199	Bacteria	Proteobacteria	Alphaproteobacteria	Rhizobiales	Rhizobiaceae	Mesorhizobium		ASV674	Soil
ecbede4df7d214e7f29e9ad30be6bccd	22.8583	6.5715	1.59973	4.10787	3.99324e-05	0.00280718	Bacteria; Chloroflexi; Anaerolineae; SBR1031; A4b; A4b	0.99843	Bacteria	Chloroflexi	Anaerolineae	SBR1031	A4b	A4b		ASV1168	Soil
f02fc110fe9e90b8f31034e9ff14c334	31.2087	-5.265	1.0997	-4.78765	1.68745e-06	0.00019728	Bacteria; Acidobacteriota; Vicinamibacteria; Subgroup_17; Subgroup_17; Subgroup_17; uncultured_soil	0.788348	Bacteria	Acidobacteriota	Vicinamibacteria	Subgroup_17	Subgroup_17	Subgroup_17	uncultured_soil	ASV682	Soil
f0422ec8137606bb025867d12276d0f6	129.071	-5.5152	1.0078	-5.4725	4.43723e-08	9.05265e-06	Bacteria; Myxococcota; Polyangia	0.999998	Bacteria	Myxococcota	Polyangia					ASV131	Soil
f26b440d7f35d303f33c95b6d180fae4	21.5853	-6.52764	1.38832	-4.70183	2.57844e-06	0.000273404	Bacteria; Proteobacteria; Gammaproteobacteria; Gammaproteobacteria_Incertae_Sedis; Unknown_Family; Acidibacter	0.998762	Bacteria	Proteobacteria	Gammaproteobacteria	Gammaproteobacteria_Incertae_Sedis	Unknown_Family	Acidibacter		ASV1237	Soil
f43e2c982a6322600e755d5f5be0a076	22.2103	-5.54476	1.26915	-4.36888	1.24885e-05	0.00105447	Bacteria; Planctomycetota; OM190; OM190; OM190; OM190; uncultured_soil	0.993049	Bacteria	Planctomycetota	OM190	OM190	OM190	OM190	uncultured_soil	ASV1186	Soil
f672aa3aea2d03f0b297739022e9b716	362.858	-5.90297	1.18262	-4.99143	5.99344e-07	7.87988e-05	Bacteria; Proteobacteria; Gammaproteobacteria; Burkholderiales; Comamonadaceae; uncultured	0.70389	Bacteria	Proteobacteria	Gammaproteobacteria	Burkholderiales	Comamonadaceae	uncultured		ASV19	Soil
f880c7887274ba01c97e1275e26b8814	65.6981	-1.77675	0.529491	-3.35559	0.000791957	0.0384141	Bacteria; Planctomycetota; Pla4_lineage; Pla4_lineage; Pla4_lineage; Pla4_lineage; metagenome	0.999723	Bacteria	Planctomycetota	Pla4_lineage	Pla4_lineage	Pla4_lineage	Pla4_lineage	metagenome	ASV428	Soil
f8d2ae5bcc412034bbd99a24bab01eae	13.2569	-5.49902	1.21625	-4.52131	6.14595e-06	0.000571887	Bacteria; Patescibacteria; Microgenomatia; Candidatus_Woykebacteria; Candidatus_Woykebacteria; Candidatus_Woykebacteria; uncultured_Microgenomates	0.879968	Bacteria	Patescibacteria	Microgenomatia	Candidatus_Woykebacteria	Candidatus_Woykebacteria	Candidatus_Woykebacteria	uncultured_Microgenomates	ASV1930	Soil
f969cc698abaea143a020339bd041f36	11.9111	-6.79845	1.25611	-5.41232	6.2212e-08	1.1819e-05	Bacteria; Bacteroidota; Bacteroidia; Sphingobacteriales; env.OPS_17; env.OPS_17; uncultured_Bacteroidetes	0.927503	Bacteria	Bacteroidota	Bacteroidia	Sphingobacteriales	env.OPS_17	env.OPS_17	uncultured_Bacteroidetes	ASV2163	Soil
fab3510356070390bce8ea3570c6cb07	8.10031	5.68201	1.61769	3.51242	0.000444051	0.0236074	Bacteria; Proteobacteria; Gammaproteobacteria; Burkholderiales; Nitrosomonadaceae; mle1-7; uncultured_beta	0.759003	Bacteria	Proteobacteria	Gammaproteobacteria	Burkholderiales	Nitrosomonadaceae	mle1-7	uncultured_beta	ASV2515	Soil
fb0ed992c657f6b365fa14284524dd2d	23.0174	-6.47141	1.1519	-5.61801	1.93168e-08	4.7608e-06	Bacteria; Armatimonadota; uncultured; uncultured; uncultured; uncultured; uncultured_actinobacterium	0.951787	Bacteria	Armatimonadota	uncultured	uncultured	uncultured	uncultured	uncultured_actinobacterium	ASV1238	Soil
fb11d2bb68b52da32e2fdd69d24dbb3d	92.8779	-6.09978	0.93719	-6.50859	7.58617e-11	4.602e-08	Bacteria; Chloroflexi; Anaerolineae; SBR1031; SBR1031; SBR1031; wastewater_metagenome	1	Bacteria	Chloroflexi	Anaerolineae	SBR1031	SBR1031	SBR1031	wastewater_metagenome	ASV196	Soil
fd7017eff7b8a15a5677370a3847bb41	22.2393	-5.98497	1.60128	-3.73761	0.000185776	0.0109296	Bacteria; Desulfobacterota; Desulfobulbia; Desulfobulbales; Desulfocapsaceae	0.998509	Bacteria	Desulfobacterota	Desulfobulbia	Desulfobulbales	Desulfocapsaceae			ASV1111	Soil
023f80aa6a8adc49a5890cd3a9a2ccb3	16.0341	6.34645	1.30132	4.87695	1.0774e-06	0.00021833	Bacteria; Planctomycetota; OM190; OM190; OM190; OM190	1	Bacteria	Planctomycetota	OM190	OM190	OM190	OM190		ASV1784	Rhizosphere
04ae8e62db6bd71a7a6e40d016af11ed	16.9564	5.78452	1.27078	4.55195	5.31509e-06	0.000842562	Bacteria; Bacteroidota; Kryptonia; Kryptoniales; BSV26; BSV26; denitrifying_bacterium	0.99773	Bacteria	Bacteroidota	Kryptonia	Kryptoniales	BSV26	BSV26	denitrifying_bacterium	ASV1744	Rhizosphere
07e29006aa4700245b49b78dade889de	48.9471	-5.45787	1.37255	-3.97644	6.99545e-05	0.00733235	Bacteria; Bacteroidota; Bacteroidia; Cytophagales; Microscillaceae; Ohtaekwangia; uncultured_Sphingobacteriales	0.952227	Bacteria	Bacteroidota	Bacteroidia	Cytophagales	Microscillaceae	Ohtaekwangia	uncultured_Sphingobacteriales	ASV472	Rhizosphere
0835f2d2875afad289210ce36e1d54ec	10.6395	6.06059	1.34516	4.50547	6.6225e-06	0.00102357	Bacteria; Actinobacteriota; Thermoleophilia; Gaiellales; uncultured; uncultured; uncultured_Actinomycetales	0.997549	Bacteria	Actinobacteriota	Thermoleophilia	Gaiellales	uncultured	uncultured	uncultured_Actinomycetales	ASV2349	Rhizosphere
0c3880e357c65ce815e6ee40a1943f26	36.3447	5.80712	1.14354	5.07821	3.81e-07	8.68584e-05	Bacteria; Proteobacteria; Alphaproteobacteria; Sphingomonadales; Sphingomonadaceae; Novosphingobium; metagenome	0.713371	Bacteria	Proteobacteria	Alphaproteobacteria	Sphingomonadales	Sphingomonadaceae	Novosphingobium	metagenome	ASV584	Rhizosphere
0dbf3aec3a34b218a94919344c9110ad	177.2	-4.41031	0.952257	-4.63143	3.63148e-06	0.000602099	Bacteria; Actinobacteriota; Actinobacteria; Streptomycetales; Streptomycetaceae; Streptomyces	0.998982	Bacteria	Actinobacteriota	Actinobacteria	Streptomycetales	Streptomycetaceae	Streptomyces		ASV68	Rhizosphere
10cee29dd6dad516ceb91d7eeb4246d0	11.8685	5.5853	1.10832	5.03942	4.66937e-07	0.000103854	Bacteria; Armatimonadota; uncultured; uncultured; uncultured; uncultured; uncultured_bacterium	0.987344	Bacteria	Armatimonadota	uncultured	uncultured	uncultured	uncultured	uncultured_bacterium	ASV2205	Rhizosphere
120eba657e42a11a5c29f97b90f02035	82.4782	-5.22381	0.990577	-5.27351	1.33842e-07	3.93711e-05	Bacteria; Actinobacteriota; Actinobacteria; Streptomycetales; Streptomycetaceae; Streptomyces	0.999949	Bacteria	Actinobacteriota	Actinobacteria	Streptomycetales	Streptomycetaceae	Streptomyces		ASV222	Rhizosphere
1239615ff8e4cb7b764d49732a8c4293	6.06498	6.03848	1.5342	3.93592	8.28774e-05	0.00839732	Bacteria; Planctomycetota; OM190; OM190; OM190; OM190; uncultured_bacterium	0.948421	Bacteria	Planctomycetota	OM190	OM190	OM190	OM190	uncultured_bacterium	ASV2998	Rhizosphere
130150a17fabbafa92994afe786ce840	11.2646	-5.45358	1.18144	-4.61604	3.91137e-06	0.000636925	Bacteria; Bacteroidota; Bacteroidia; Bacteroidales; SB-5; SB-5	0.987691	Bacteria	Bacteroidota	Bacteroidia	Bacteroidales	SB-5	SB-5		ASV2159	Rhizosphere
14b8aa0057566f7e09a1e3a52fbc3105	7.82305	-5.51149	1.46671	-3.75773	0.000171462	0.0157935	Bacteria; Gemmatimonadota; Gemmatimonadetes; Gemmatimonadales; Gemmatimonadaceae; Gemmatimonas; uncultured_bacterium	0.944113	Bacteria	Gemmatimonadota	Gemmatimonadetes	Gemmatimonadales	Gemmatimonadaceae	Gemmatimonas	uncultured_bacterium	ASV2915	Rhizosphere
192c3854982a0ffd745c413cebf22775	39.1299	-5.30231	1.13012	-4.69182	2.70791e-06	0.000457285	Bacteria; Bacteroidota; Bacteroidia; Cytophagales; Microscillaceae; uncultured; Musa_ABB	0.971577	Bacteria	Bacteroidota	Bacteroidia	Cytophagales	Microscillaceae	uncultured	Musa_ABB	ASV655	Rhizosphere
1b4d22e154fb7a7a738d99bc186ed1c6	29.9436	6.44166	1.55056	4.15442	3.2611e-05	0.00387623	Bacteria; Verrucomicrobiota; Verrucomicrobiae; Opitutales; Opitutaceae; Opitutus	0.914007	Bacteria	Verrucomicrobiota	Verrucomicrobiae	Opitutales	Opitutaceae	Opitutus		ASV1096	Rhizosphere
1c2524dcd3adcad0d5e29105e714b9fe	10.5895	6.6032	1.57797	4.18462	2.85641e-05	0.00347302	Bacteria; Gemmatimonadota; Gemmatimonadetes; Gemmatimonadales; Gemmatimonadaceae; uncultured; uncultured_Gemmatimonadales	0.883589	Bacteria	Gemmatimonadota	Gemmatimonadetes	Gemmatimonadales	Gemmatimonadaceae	uncultured	uncultured_Gemmatimonadales	ASV1148	Rhizosphere
1df9396534c5a37ad221a45747e73a89	49.7562	-5.71313	1.43153	-3.99092	6.58185e-05	0.00706116	Bacteria; Verrucomicrobiota; Verrucomicrobiae; UA11; UA11; UA11; uncultured_bacterium	0.931915	Bacteria	Verrucomicrobiota	Verrucomicrobiae	UA11	UA11	UA11	uncultured_bacterium	ASV474	Rhizosphere
20686f96e9b64ade1f3f88aaadfac82d	199.588	8.07905	1.57517	5.129	2.91292e-07	6.811e-05	Bacteria; Proteobacteria; Gammaproteobacteria; Burkholderiales; Comamonadaceae	0.999951	Bacteria	Proteobacteria	Gammaproteobacteria	Burkholderiales	Comamonadaceae			ASV29	Rhizosphere
2743823e7602e70cfa467627e69d2774	18.3099	-6.02143	1.09602	-5.49389	3.9318e-08	1.49589e-05	Bacteria; Proteobacteria; Alphaproteobacteria; Rhizobiales; Rhizobiaceae; Allorhizobium-Neorhizobium-Pararhizobium-Rhizobium	0.997107	Bacteria	Proteobacteria	Alphaproteobacteria	Rhizobiales	Rhizobiaceae	Allorhizobium-Neorhizobium-Pararhizobium-Rhizobium		ASV1500	Rhizosphere
27a58a68525cd0b4119e39ff742b8c4d	50.7	5.70599	1.03389	5.51896	3.41016e-08	1.48082e-05	Bacteria; Proteobacteria; Alphaproteobacteria; Dongiales; Dongiaceae; Dongia; metagenome	0.963057	Bacteria	Proteobacteria	Alphaproteobacteria	Dongiales	Dongiaceae	Dongia	metagenome	ASV390	Rhizosphere
2b2eb00a124f0afce8962de727c4f048	16.512	-6.49169	1.42668	-4.55022	5.35899e-06	0.000842562	Bacteria; Bacteroidota; Bacteroidia; Bacteroidales; SB-5; SB-5; uncultured_bacterium	0.822416	Bacteria	Bacteroidota	Bacteroidia	Bacteroidales	SB-5	SB-5	uncultured_bacterium	ASV1640	Rhizosphere
2e4a2e5ad75f2d321aadefddacb2fca7	57.1509	6.25777	1.51008	4.144	3.41294e-05	0.00399007	Bacteria; Proteobacteria; Gammaproteobacteria; Gammaproteobacteria_Incertae_Sedis; Unknown_Family; Acidibacter	0.999625	Bacteria	Proteobacteria	Gammaproteobacteria	Gammaproteobacteria_Incertae_Sedis	Unknown_Family	Acidibacter		ASV316	Rhizosphere
2fef9cbaa42c4e671c2a68612f55cfdc	212.258	-4.20131	0.995499	-4.22031	2.43969e-05	0.00308994	Bacteria; Myxococcota; Polyangia; Polyangiales; BIrii41; BIrii41	0.999996	Bacteria	Myxococcota	Polyangia	Polyangiales	BIrii41	BIrii41		ASV48	Rhizosphere
32334efab8f6864859c5e40e16c7a69b	10.7516	-5.94772	1.7154	-3.46725	0.000525819	0.0416952	Bacteria; Proteobacteria; Gammaproteobacteria; Burkholderiales; Rhodocyclaceae; Dechloromonas	0.992238	Bacteria	Proteobacteria	Gammaproteobacteria	Burkholderiales	Rhodocyclaceae	Dechloromonas		ASV1835	Rhizosphere
37ccfe4ad57eca537f79f200b32f8f9f	7.93356	6.08426	1.55342	3.91668	8.97765e-05	0.00889861	Bacteria; Bdellovibrionota; Bdellovibrionia; Bacteriovoracales; Bacteriovoracaceae; Peredibacter; metagenome	0.716665	Bacteria	Bdellovibrionota	Bdellovibrionia	Bacteriovoracales	Bacteriovoracaceae	Peredibacter	metagenome	ASV2460	Rhizosphere
39b89641289a3bb9da0cddb7ff719361	19.4069	6.81986	1.28727	5.29792	1.17128e-07	3.81461e-05	Bacteria; Acidobacteriota; Subgroup_5; Subgroup_5; Subgroup_5; Subgroup_5; uncultured_Acidobacteria	0.910232	Bacteria	Acidobacteriota	Subgroup_5	Subgroup_5	Subgroup_5	Subgroup_5	uncultured_Acidobacteria	ASV1456	Rhizosphere
3d7ea4dffab1130cdc0e3659dae0c1ef	10.7596	-4.96214	1.35383	-3.66526	0.000247085	0.0214587	Bacteria; Methylomirabilota; Methylomirabilia; Rokubacteriales; WX65; WX65	1	Bacteria	Methylomirabilota	Methylomirabilia	Rokubacteriales	WX65	WX65		ASV2324	Rhizosphere
3ff97824c4ddc5b6ef811e372c302dfc	25.6817	-6.0204	1.17183	-5.13761	2.78255e-07	6.67738e-05	Bacteria; Myxococcota; Myxococcia; Myxococcales; Anaeromyxobacteraceae; Anaeromyxobacter; uncultured_bacterium	0.736302	Bacteria	Myxococcota	Myxococcia	Myxococcales	Anaeromyxobacteraceae	Anaeromyxobacter	uncultured_bacterium	ASV967	Rhizosphere
4082e349ed02ae6378ef05b214e3e275	17.4266	6.97987	1.11098	6.28259	3.32971e-10	5.48285e-07	Bacteria; Planctomycetota; Planctomycetes; Pirellulales; Pirellulaceae; uncultured; uncultured_bacterium	0.880436	Bacteria	Planctomycetota	Planctomycetes	Pirellulales	Pirellulaceae	uncultured	uncultured_bacterium	ASV1473	Rhizosphere
43e2336431154f8f86d052022d6fd163	13.9377	-5.59	1.54988	-3.60672	0.000310092	0.0259425	Bacteria; Myxococcota; Myxococcia; Myxococcales; Vulgatibacteraceae; Vulgatibacter; uncultured_bacterium	0.934999	Bacteria	Myxococcota	Myxococcia	Myxococcales	Vulgatibacteraceae	Vulgatibacter	uncultured_bacterium	ASV1826	Rhizosphere
443a1b6e9bb8b8434623dbabf8c5a719	27.3101	6.93795	1.24119	5.58977	2.2737e-08	1.21964e-05	Bacteria; Proteobacteria; Alphaproteobacteria; Dongiales; Dongiaceae; Dongia	0.999917	Bacteria	Proteobacteria	Alphaproteobacteria	Dongiales	Dongiaceae	Dongia		ASV901	Rhizosphere
44e2ab81e5e7cff6d965651c707b9479	40.6022	6.71779	1.11323	6.03453	1.59431e-09	1.32168e-06	Bacteria; Bacteroidota; Bacteroidia; Chitinophagales; Chitinophagaceae; uncultured; uncultured_Niastella	0.965814	Bacteria	Bacteroidota	Bacteroidia	Chitinophagales	Chitinophagaceae	uncultured	uncultured_Niastella	ASV539	Rhizosphere
48b46a2744375fddf8e343d77b8e84b0	9.98135	6.84925	1.43953	4.758	1.95525e-06	0.000356599	Bacteria; Myxococcota; Polyangia; Haliangiales; Haliangiaceae; Haliangium	0.999761	Bacteria	Myxococcota	Polyangia	Haliangiales	Haliangiaceae	Haliangium		ASV2042	Rhizosphere
4ae0c2fad4c29c6ac0adaac342e6295c	5.77227	5.62375	1.59927	3.51645	0.000437365	0.0356101	Bacteria; Bacteroidota; Bacteroidia; Flavobacteriales; Crocinitomicaceae; Crocinitomix; metagenome	0.999321	Bacteria	Bacteroidota	Bacteroidia	Flavobacteriales	Crocinitomicaceae	Crocinitomix	metagenome	ASV2558	Rhizosphere
4d0048e231ad51157e6a0625265b8aa6	12.0933	-5.73932	1.10203	-5.20795	1.90941e-07	5.44123e-05	Bacteria; Chloroflexi; Chloroflexia; Chloroflexales; Roseiflexaceae; uncultured; uncultured_bacterium	0.997387	Bacteria	Chloroflexi	Chloroflexia	Chloroflexales	Roseiflexaceae	uncultured	uncultured_bacterium	ASV1993	Rhizosphere
4e3414d36325936a53f67d04c2f95257	11.3767	6.1305	1.18278	5.18312	2.18207e-07	6.02978e-05	Bacteria; Verrucomicrobiota; Verrucomicrobiae; Pedosphaerales; Pedosphaeraceae; ADurb.Bin063-1	0.954946	Bacteria	Verrucomicrobiota	Verrucomicrobiae	Pedosphaerales	Pedosphaeraceae	ADurb.Bin063-1		ASV2262	Rhizosphere
4eb23054d18671a78d751d0ff3c16a40	53.2858	-6.17591	1.17067	-5.27553	1.32376e-07	3.93711e-05	Bacteria; Bacteroidota; Bacteroidia; Chitinophagales; Chitinophagaceae; Niastella	0.986829	Bacteria	Bacteroidota	Bacteroidia	Chitinophagales	Chitinophagaceae	Niastella		ASV461	Rhizosphere
512b14c3883f100e24de47faf0b586ef	33.8398	6.41138	1.0949	5.85568	4.75052e-09	3.09429e-06	Bacteria; Verrucomicrobiota; Verrucomicrobiae; Pedosphaerales; Pedosphaeraceae; uncultured; uncultured_bacterium	0.873433	Bacteria	Verrucomicrobiota	Verrucomicrobiae	Pedosphaerales	Pedosphaeraceae	uncultured	uncultured_bacterium	ASV893	Rhizosphere
52801810b1c35353a28e55ac49b6f0a1	17.8356	5.6559	1.02689	5.50782	3.6331e-08	1.49589e-05	Bacteria; Bacteroidota; Bacteroidia; Sphingobacteriales; env.OPS_17; env.OPS_17; uncultured_Bacteroidetes	0.795173	Bacteria	Bacteroidota	Bacteroidia	Sphingobacteriales	env.OPS_17	env.OPS_17	uncultured_Bacteroidetes	ASV1366	Rhizosphere
548cd0b7a5bfd7f2c7d9924fba7a45bc	23.717	-5.74627	1.569	-3.66238	0.00024988	0.0214967	Bacteria; Chloroflexi; Anaerolineae; SBR1031; A4b; A4b	0.999999	Bacteria	Chloroflexi	Anaerolineae	SBR1031	A4b	A4b		ASV1036	Rhizosphere
54fe36bd7990e56ff7dc0121942ee748	24.1612	-6.32959	1.10617	-5.72208	1.05225e-08	6.39698e-06	Bacteria; Chloroflexi; Anaerolineae; RBG-13-54-9; RBG-13-54-9; RBG-13-54-9; metagenome	0.918526	Bacteria	Chloroflexi	Anaerolineae	RBG-13-54-9	RBG-13-54-9	RBG-13-54-9	metagenome	ASV1139	Rhizosphere
56bf614f9feb6ffab07968f48319f5f5	16.867	-6.07889	1.28913	-4.71549	2.41133e-06	0.000422864	Bacteria; Desulfobacterota; Desulfuromonadia; Geobacterales; Geobacteraceae	0.999959	Bacteria	Desulfobacterota	Desulfuromonadia	Geobacterales	Geobacteraceae			ASV1392	Rhizosphere
5a489333df4d92d970ef6656306bc275	16.9961	-5.88473	1.33602	-4.40468	1.05938e-05	0.00150945	Bacteria; Bacteroidota; Kryptonia; Kryptoniales; BSV26; BSV26	1	Bacteria	Bacteroidota	Kryptonia	Kryptoniales	BSV26	BSV26		ASV1577	Rhizosphere
5c11560e077439d800dfe44b32ee3e5e	11.0355	-6.43248	1.24463	-5.1682	2.36355e-07	6.15807e-05	Bacteria; Chloroflexi; Anaerolineae; Anaerolineales; Anaerolineaceae; uncultured	0.742878	Bacteria	Chloroflexi	Anaerolineae	Anaerolineales	Anaerolineaceae	uncultured		ASV2075	Rhizosphere
5db30303e86c67091b6fd78703c4faf8	14.2245	5.70962	1.43298	3.98443	6.76415e-05	0.00717236	Bacteria; Nitrospirota; 4-29-1; 4-29-1; 4-29-1; 4-29-1; uncultured_bacterium	0.962062	Bacteria	Nitrospirota	4-29-1	4-29-1	4-29-1	4-29-1	uncultured_bacterium	ASV1850	Rhizosphere
5e13816d47264ba3d7aa55b24db7136c	21.3686	6.63242	1.09319	6.06703	1.30296e-09	1.18817e-06	Bacteria; Armatimonadota; Armatimonadia; Armatimonadales	1	Bacteria	Armatimonadota	Armatimonadia	Armatimonadales				ASV1193	Rhizosphere
6044d2517b0c173c072065a97a80630d	14.2671	-5.28426	1.09204	-4.8389	1.30558e-06	0.000258818	Bacteria; Gemmatimonadota; S0134_terrestrial_group; S0134_terrestrial_group; S0134_terrestrial_group; S0134_terrestrial_group; uncultured_soil	0.917937	Bacteria	Gemmatimonadota	S0134_terrestrial_group	S0134_terrestrial_group	S0134_terrestrial_group	S0134_terrestrial_group	uncultured_soil	ASV1676	Rhizosphere
6112d362565c5797eb555106a550d353	35.6008	7.92141	1.6397	4.831	1.35848e-06	0.000263575	Bacteria; Proteobacteria; Gammaproteobacteria; Cellvibrionales; Cellvibrionaceae; Cellvibrio	1	Bacteria	Proteobacteria	Gammaproteobacteria	Cellvibrionales	Cellvibrionaceae	Cellvibrio		ASV471	Rhizosphere
618ca5e7c74de7c404ab2ee8aaaafda3	12.1212	-4.94527	1.24695	-3.96589	7.31221e-05	0.00749214	Bacteria; Acidobacteriota; Vicinamibacteria; Subgroup_17; Subgroup_17; Subgroup_17	1	Bacteria	Acidobacteriota	Vicinamibacteria	Subgroup_17	Subgroup_17	Subgroup_17		ASV1898	Rhizosphere
66aad2f0fbf557ceb0f2a75cf515eac1	21.6628	-5.91618	1.56086	-3.79034	0.000150443	0.0144027	Bacteria; Proteobacteria; Alphaproteobacteria; Rhizobiales; Rhizobiaceae; Allorhizobium-Neorhizobium-Pararhizobium-Rhizobium	0.93012	Bacteria	Proteobacteria	Alphaproteobacteria	Rhizobiales	Rhizobiaceae	Allorhizobium-Neorhizobium-Pararhizobium-Rhizobium		ASV1035	Rhizosphere
6726d8a7f68b12795081a1c4d7dfb6c3	7.22413	-6.09893	1.47878	-4.1243	3.71859e-05	0.00423873	Bacteria; Chloroflexi; Anaerolineae; Anaerolineales; Anaerolineaceae; uncultured	0.991995	Bacteria	Chloroflexi	Anaerolineae	Anaerolineales	Anaerolineaceae	uncultured		ASV2781	Rhizosphere
6a36de35b9088056cfa0ba33aa25bfe9	19.1605	-6.5097	1.87973	-3.46311	0.00053398	0.0419773	Bacteria; Proteobacteria; Gammaproteobacteria; Burkholderiales; Gallionellaceae; Gallionella; uncultured_bacterium	0.701465	Bacteria	Proteobacteria	Gammaproteobacteria	Burkholderiales	Gallionellaceae	Gallionella	uncultured_bacterium	ASV1355	Rhizosphere
6c1987371afa5cd61ee65cf6b8efc985	9.42919	-6.7439	1.8531	-3.63925	0.000273437	0.0233035	Bacteria; Chloroflexi; Anaerolineae; Anaerolineales; Anaerolineaceae; uncultured	0.998724	Bacteria	Chloroflexi	Anaerolineae	Anaerolineales	Anaerolineaceae	uncultured		ASV2254	Rhizosphere
6e359c017b94812d7dd09fe13b0acce2	148.28	5.72708	1.41972	4.03396	5.48447e-05	0.00602565	Bacteria; Bacteroidota; Bacteroidia; Chitinophagales; Chitinophagaceae	1	Bacteria	Bacteroidota	Bacteroidia	Chitinophagales	Chitinophagaceae			ASV106	Rhizosphere
6f1fd6676c0a32d27b82e4302cc1207c	14.8786	-5.98	1.59476	-3.74977	0.000176997	0.0161403	Bacteria; Chloroflexi; Anaerolineae; SBR1031; A4b; A4b; uncultured_bacterium	0.997007	Bacteria	Chloroflexi	Anaerolineae	SBR1031	A4b	A4b	uncultured_bacterium	ASV1433	Rhizosphere
7827d172fdf2185978863eb87542dd41	8.06792	-5.46235	1.05644	-5.1705	2.33467e-07	6.15807e-05	Bacteria; Verrucomicrobiota; Verrucomicrobiae; Verrucomicrobiales; Verrucomicrobiaceae; Roseimicrobium; metagenome	0.900386	Bacteria	Verrucomicrobiota	Verrucomicrobiae	Verrucomicrobiales	Verrucomicrobiaceae	Roseimicrobium	metagenome	ASV2573	Rhizosphere
7c781c35c926614320825bbf504dc5dc	18.5017	5.79932	1.09782	5.28259	1.27369e-07	3.93711e-05	Bacteria; Proteobacteria; Alphaproteobacteria; Rhodospirillales; uncultured; uncultured	0.999885	Bacteria	Proteobacteria	Alphaproteobacteria	Rhodospirillales	uncultured	uncultured		ASV1239	Rhizosphere
7c9260cb39c10fef45b09ad77d5adb8f	10.4123	5.90174	1.50528	3.92068	8.82986e-05	0.00884829	Bacteria; Actinobacteriota; Actinobacteria; Micrococcales; Microbacteriaceae	0.999962	Bacteria	Actinobacteriota	Actinobacteria	Micrococcales	Microbacteriaceae			ASV2029	Rhizosphere
7ccc74422ff29828364aac5667238cec	82.1314	-6.95111	1.13528	-6.12283	9.1928e-10	1.04786e-06	Bacteria; Desulfobacterota; Desulfobulbia; Desulfobulbales; Desulfocapsaceae	1	Bacteria	Desulfobacterota	Desulfobulbia	Desulfobulbales	Desulfocapsaceae			ASV200	Rhizosphere
84e7ff9bf4762d8524c746622aa60588	31.7176	-6.78727	1.31994	-5.14208	2.71707e-07	6.67738e-05	Bacteria; Verrucomicrobiota; Omnitrophia; Omnitrophales; Omnitrophaceae; Candidatus_Omnitrophus	1	Bacteria	Verrucomicrobiota	Omnitrophia	Omnitrophales	Omnitrophaceae	Candidatus_Omnitrophus		ASV823	Rhizosphere
850450343fe58e0b864711fadc944dd9	12.9826	-5.71211	1.39786	-4.08633	4.38246e-05	0.00493378	Bacteria; Myxococcota; Myxococcia; Myxococcales; Anaeromyxobacteraceae; Anaeromyxobacter	0.995605	Bacteria	Myxococcota	Myxococcia	Myxococcales	Anaeromyxobacteraceae	Anaeromyxobacter		ASV1809	Rhizosphere
890533f93a880175b24acc8d5afa5a73	8.97676	5.96874	1.33526	4.47009	7.8187e-06	0.00116883	Bacteria; Acidobacteriota; AT-s3-28; AT-s3-28; AT-s3-28; AT-s3-28; uncultured_Acidobacteriaceae	0.959612	Bacteria	Acidobacteriota	AT-s3-28	AT-s3-28	AT-s3-28	AT-s3-28	uncultured_Acidobacteriaceae	ASV2640	Rhizosphere
897f03d5c7a2e5123f852301925e82cd	11.8864	5.69787	1.38039	4.12773	3.66356e-05	0.00422887	Bacteria; Acidobacteriota; Vicinamibacteria; Vicinamibacterales; uncultured; uncultured; uncultured_bacterium	0.741333	Bacteria	Acidobacteriota	Vicinamibacteria	Vicinamibacterales	uncultured	uncultured	uncultured_bacterium	ASV2030	Rhizosphere
8b22929960d1e0cbf5beb963fb1eabb6	12.7249	5.89699	1.06211	5.55215	2.82185e-08	1.35434e-05	Bacteria; Sumerlaeota; Sumerlaeia; uncultured; uncultured; uncultured; Omnitrophica_bacterium	0.974312	Bacteria	Sumerlaeota	Sumerlaeia	uncultured	uncultured	uncultured	Omnitrophica_bacterium	ASV2024	Rhizosphere
90a5c5ecfd0af35424ad8290f89b103e	24.9497	-7.01086	1.17941	-5.94439	2.77487e-09	2.10867e-06	Bacteria; Chloroflexi; Anaerolineae; Ardenticatenales; uncultured; uncultured; uncultured_prokaryote	0.997337	Bacteria	Chloroflexi	Anaerolineae	Ardenticatenales	uncultured	uncultured	uncultured_prokaryote	ASV930	Rhizosphere
9457aeca014a8e9fd65c7949653b463f	5.60387	5.59682	1.31413	4.25894	2.05395e-05	0.0027544	Bacteria; Planctomycetota; Planctomycetes; Gemmatales; Gemmataceae; Gemmata	0.999974	Bacteria	Planctomycetota	Planctomycetes	Gemmatales	Gemmataceae	Gemmata		ASV3142	Rhizosphere
94dc4d17ec955575158b81ae69af7061	52.7011	6.24233	1.32181	4.72257	2.32885e-06	0.000416408	Bacteria; Bacteroidota; Bacteroidia; Cytophagales; Microscillaceae	1	Bacteria	Bacteroidota	Bacteroidia	Cytophagales	Microscillaceae			ASV387	Rhizosphere
962149bc356c9198387ea5141fe1fb3a	46.9487	5.78978	1.5283	3.78839	0.000151624	0.0144027	Bacteria; Acidobacteriota; Holophagae; Holophagales; Holophagaceae; Geothrix; uncultured_bacterium	0.833515	Bacteria	Acidobacteriota	Holophagae	Holophagales	Holophagaceae	Geothrix	uncultured_bacterium	ASV601	Rhizosphere
97e35c9e39c608106f4feaf37ec6c2be	36.499	-4.31994	1.0195	-4.23733	2.26196e-05	0.0029804	Bacteria; Acidobacteriota; Blastocatellia; Pyrinomonadales; Pyrinomonadaceae; RB41; uncultured_soil	0.815039	Bacteria	Acidobacteriota	Blastocatellia	Pyrinomonadales	Pyrinomonadaceae	RB41	uncultured_soil	ASV691	Rhizosphere
97ff9d71c88de7b105f84897f11d6e18	11.1465	-5.70118	1.18946	-4.79306	1.64253e-06	0.000312046	Bacteria; Zixibacteria; Zixibacteria; Zixibacteria; Zixibacteria; Zixibacteria; uncultured_prokaryote	0.857665	Bacteria	Zixibacteria	Zixibacteria	Zixibacteria	Zixibacteria	Zixibacteria	uncultured_prokaryote	ASV2078	Rhizosphere
99ac326ad7eeb56d91bc8cdf7e4cd6fa	12.808	5.99135	1.58904	3.77041	0.000162981	0.0151655	Bacteria; Planctomycetota; Phycisphaerae; Tepidisphaerales; WD2101_soil_group; WD2101_soil_group	1	Bacteria	Planctomycetota	Phycisphaerae	Tepidisphaerales	WD2101_soil_group	WD2101_soil_group		ASV2040	Rhizosphere
9aa054a074e0741de3c35c428a03af26	36.7074	-5.94976	1.33694	-4.45029	8.57535e-06	0.00126127	Bacteria; Proteobacteria; Alphaproteobacteria; Dongiales; Dongiaceae; Dongia	0.999846	Bacteria	Proteobacteria	Alphaproteobacteria	Dongiales	Dongiaceae	Dongia		ASV726	Rhizosphere
a13eb7fe78ba200e2105b565ff22895a	41.1792	-7.15054	1.21462	-5.88704	3.93178e-09	2.75799e-06	Bacteria; Chloroflexi; Anaerolineae; Ardenticatenales; uncultured; uncultured	0.999994	Bacteria	Chloroflexi	Anaerolineae	Ardenticatenales	uncultured	uncultured		ASV619	Rhizosphere
a2aa1910b951362e7bf644a7d53b8445	17.9793	-5.52732	1.49706	-3.69212	0.000222391	0.0198822	Bacteria; Chloroflexi; Anaerolineae; RBG-13-54-9; RBG-13-54-9; RBG-13-54-9; uncultured_Caldilineae	0.965972	Bacteria	Chloroflexi	Anaerolineae	RBG-13-54-9	RBG-13-54-9	RBG-13-54-9	uncultured_Caldilineae	ASV1666	Rhizosphere
a3f46143d053361ccd69dff03d0e7bf0	12.1524	-6.4235	1.5209	-4.22348	2.40561e-05	0.00308968	Bacteria; Acidobacteriota; Acidobacteriae; Acidobacteriales; Koribacteraceae; Candidatus_Koribacter; uncultured_Acidobacteria	0.729562	Bacteria	Acidobacteriota	Acidobacteriae	Acidobacteriales	Koribacteraceae	Candidatus_Koribacter	uncultured_Acidobacteria	ASV2036	Rhizosphere
a9f7b34c2241c77f47b0905d330877ca	12.8421	5.94559	1.32235	4.49624	6.91645e-06	0.00105119	Bacteria; Elusimicrobiota; Elusimicrobia; MVP-88; MVP-88; MVP-88; uncultured_bacterium	0.999998	Bacteria	Elusimicrobiota	Elusimicrobia	MVP-88	MVP-88	MVP-88	uncultured_bacterium	ASV2026	Rhizosphere
adc65225753e3b056169cae6399062fd	12.2829	6.34274	1.50481	4.21499	2.49793e-05	0.00312036	Bacteria; Chloroflexi; Anaerolineae; SBR1031; A4b; A4b; uncultured_bacterium	0.996699	Bacteria	Chloroflexi	Anaerolineae	SBR1031	A4b	A4b	uncultured_bacterium	ASV1737	Rhizosphere
af0c2476ed76f95583234b1fbf4e70d6	31.5758	6.68378	1.30083	5.13809	2.77549e-07	6.67738e-05	Bacteria; Myxococcota; Polyangia; Haliangiales; Haliangiaceae; Haliangium; uncultured_bacterium	0.72726	Bacteria	Myxococcota	Polyangia	Haliangiales	Haliangiaceae	Haliangium	uncultured_bacterium	ASV774	Rhizosphere
afb2678538d22bdf47f8c26461d48aa4	3.52279	5.75383	1.497	3.84357	0.000121255	0.011763	Bacteria; Verrucomicrobiota; Verrucomicrobiae; Chthoniobacterales; Chthoniobacteraceae	0.955052	Bacteria	Verrucomicrobiota	Verrucomicrobiae	Chthoniobacterales	Chthoniobacteraceae			ASV3817	Rhizosphere
b06a52628d8aeaaa00c4dbbdde6a027a	21.2433	6.61317	1.18781	5.56752	2.58396e-08	1.30906e-05	Bacteria; GAL15; GAL15; GAL15; GAL15; GAL15; uncultured_bacterium	1	Bacteria	GAL15	GAL15	GAL15	GAL15	GAL15	uncultured_bacterium	ASV1432	Rhizosphere
b2af50d0cc952cd7267d0b96963622de	7.9032	6.07954	1.08196	5.61902	1.92049e-08	1.09456e-05	Bacteria; Chloroflexi; Chloroflexia; Chloroflexales; Roseiflexaceae; uncultured; uncultured_bacterium	1	Bacteria	Chloroflexi	Chloroflexia	Chloroflexales	Roseiflexaceae	uncultured	uncultured_bacterium	ASV2481	Rhizosphere
b32c31cdf2e8499f2dcf74dc1dca50df	22.53	6.67824	1.58599	4.21078	2.5449e-05	0.00313608	Bacteria; Actinobacteriota; Thermoleophilia; Solirubrobacterales; 67-14; 67-14; metagenome	0.832915	Bacteria	Actinobacteriota	Thermoleophilia	Solirubrobacterales	67-14	67-14	metagenome	ASV927	Rhizosphere
b48a188a24ed126894db7d73bd6617cc	10.3894	6.15409	1.42292	4.32498	1.52545e-05	0.00207621	Bacteria; Actinobacteriota; Thermoleophilia; Gaiellales; Gaiellaceae; Gaiella; metagenome	0.793674	Bacteria	Actinobacteriota	Thermoleophilia	Gaiellales	Gaiellaceae	Gaiella	metagenome	ASV1435	Rhizosphere
b5228bfb928bfe7d7e0538187ba95ef3	7.96837	5.56641	1.53216	3.63305	0.000280096	0.0236499	Bacteria; Planctomycetota; Phycisphaerae; Phycisphaerales; Phycisphaeraceae; SM1A02; uncultured_bacterium	0.893171	Bacteria	Planctomycetota	Phycisphaerae	Phycisphaerales	Phycisphaeraceae	SM1A02	uncultured_bacterium	ASV2482	Rhizosphere
b6dfa14ae6dc70c54c4cb0366a81c3a6	44.9973	-4.43734	1.09583	-4.04929	5.13729e-05	0.00571304	Archaea; Nanoarchaeota; Nanoarchaeia; Woesearchaeales; Woesearchaeales; Woesearchaeales; uncultured_euryarchaeote	0.981287	Archaea	Nanoarchaeota	Nanoarchaeia	Woesearchaeales	Woesearchaeales	Woesearchaeales	uncultured_euryarchaeote	ASV599	Rhizosphere
b890adbd0a0103ae6e7d1681a7bb3868	5.84568	5.6755	1.62329	3.4963	0.000471765	0.038071	Bacteria; Chloroflexi; Anaerolineae; Anaerolineales; Anaerolineaceae; Anaerolinea; uncultured_Chloroflexi	0.905067	Bacteria	Chloroflexi	Anaerolineae	Anaerolineales	Anaerolineaceae	Anaerolinea	uncultured_Chloroflexi	ASV3036	Rhizosphere
ba0a0aed949450d0e0f6ded6c0a0a14f	18.9832	6.51031	1.77457	3.66866	0.00024382	0.0213788	Bacteria; Proteobacteria; Alphaproteobacteria; Dongiales; Dongiaceae; Dongia; metagenome	0.951491	Bacteria	Proteobacteria	Alphaproteobacteria	Dongiales	Dongiaceae	Dongia	metagenome	ASV1235	Rhizosphere
bb3439d6dabdf32b779fa52cd76c7e9e	10.573	5.58874	1.55111	3.60307	0.000314485	0.0260708	Bacteria; Chloroflexi; Anaerolineae; SBR1031; SBR1031; SBR1031; uncultured_Gemmatimonadetes	0.712645	Bacteria	Chloroflexi	Anaerolineae	SBR1031	SBR1031	SBR1031	uncultured_Gemmatimonadetes	ASV2090	Rhizosphere
be6f39a4cbd987f7d88dbddb30652c4a	18.7941	-5.66427	1.30482	-4.34104	1.4181e-05	0.00198948	Bacteria; Planctomycetota; Planctomycetes; Planctomycetales; uncultured; uncultured	0.999999	Bacteria	Planctomycetota	Planctomycetes	Planctomycetales	uncultured	uncultured		ASV1310	Rhizosphere
c0498ef7f6a816bd6eed97a1812d4210	17.3319	-5.7527	1.651	-3.48436	0.000493311	0.0394605	Bacteria; Acidobacteriota; Vicinamibacteria; Vicinamibacterales; uncultured; uncultured	1	Bacteria	Acidobacteriota	Vicinamibacteria	Vicinamibacterales	uncultured	uncultured		ASV1354	Rhizosphere
c1decbb97dbc1dd10976f8df63439c0d	34.9256	-6.56138	1.51535	-4.32996	1.49139e-05	0.00206061	Bacteria; Chloroflexi; KD4-96; KD4-96; KD4-96; KD4-96	1	Bacteria	Chloroflexi	KD4-96	KD4-96	KD4-96	KD4-96		ASV794	Rhizosphere
c3357091b1eb1426ead2803433360b07	64.2954	7.7059	1.24966	6.16641	6.98599e-10	9.10074e-07	Bacteria; Proteobacteria; Gammaproteobacteria; Burkholderiales; Oxalobacteraceae	0.99977	Bacteria	Proteobacteria	Gammaproteobacteria	Burkholderiales	Oxalobacteraceae			ASV191	Rhizosphere
c49a82de7e9e1b17d9920ed823045f5f	79.3505	7.15739	1.2942	5.53033	3.19621e-08	1.45731e-05	Bacteria; Acidobacteriota; Vicinamibacteria; Vicinamibacterales; uncultured; uncultured; uncultured_bacterium	0.880218	Bacteria	Acidobacteriota	Vicinamibacteria	Vicinamibacterales	uncultured	uncultured	uncultured_bacterium	ASV170	Rhizosphere
c848e07a115c4e46536610d591c926d0	6.69166	6.49552	1.76468	3.68085	0.000232461	0.0205807	Bacteria; Verrucomicrobiota; Verrucomicrobiae; Pedosphaerales; Pedosphaeraceae; Pedosphaeraceae; uncultured_soil	0.960756	Bacteria	Verrucomicrobiota	Verrucomicrobiae	Pedosphaerales	Pedosphaeraceae	Pedosphaeraceae	uncultured_soil	ASV2665	Rhizosphere
ca2955508bb7d05c96b034e2a34d95f7	71.0398	6.54077	1.20781	5.4154	6.11505e-08	2.14474e-05	Bacteria; Chloroflexi; Anaerolineae; SBR1031; SBR1031; SBR1031; uncultured_bacterium	0.977625	Bacteria	Chloroflexi	Anaerolineae	SBR1031	SBR1031	SBR1031	uncultured_bacterium	ASV265	Rhizosphere
cce3357b44b235f4c8b94b3d88ba7e0c	12.508	6.07988	1.69736	3.58196	0.00034103	0.0280167	Bacteria; Chloroflexi; Anaerolineae; SBR1031; A4b; A4b	0.998421	Bacteria	Chloroflexi	Anaerolineae	SBR1031	A4b	A4b		ASV1090	Rhizosphere
cec068e00d45f82df8ba31236c62585a	18.4541	-6.65071	1.39292	-4.77464	1.80026e-06	0.000335032	Bacteria; Bacteroidota; Kryptonia; Kryptoniales; BSV26; BSV26; uncultured_Chlorobiales	0.999872	Bacteria	Bacteroidota	Kryptonia	Kryptoniales	BSV26	BSV26	uncultured_Chlorobiales	ASV1450	Rhizosphere
cefd32605f7f46944a1d407cde3a5b3b	30.8764	-6.87006	1.38383	-4.96451	6.8875e-07	0.000146063	Bacteria; Proteobacteria; Gammaproteobacteria; Pseudomonadales; Moraxellaceae; Permianibacter; Permianibacter_aggregans	0.857137	Bacteria	Proteobacteria	Gammaproteobacteria	Pseudomonadales	Moraxellaceae	Permianibacter	Permianibacter_aggregans	ASV882	Rhizosphere
cf6587a47e15a1290c71b8e5f7077764	10.2294	6.02518	1.2838	4.69323	2.6893e-06	0.000457285	Bacteria; Bacteroidota; Kryptonia; Kryptoniales; BSV26; BSV26; uncultured_bacterium	0.730087	Bacteria	Bacteroidota	Kryptonia	Kryptoniales	BSV26	BSV26	uncultured_bacterium	ASV2274	Rhizosphere
cfdbd48e3dbdacf9dfe4e3cba7602633	24.7863	-4.93178	1.32579	-3.71988	0.000199319	0.017996	Bacteria; Proteobacteria; Alphaproteobacteria; Dongiales; Dongiaceae; Dongia; metagenome	0.970742	Bacteria	Proteobacteria	Alphaproteobacteria	Dongiales	Dongiaceae	Dongia	metagenome	ASV1013	Rhizosphere
d06c005dc4630f8e36ebee44f08e000d	23.41	-6.72352	1.33796	-5.02519	5.02944e-07	0.000109199	Bacteria; Chloroflexi; Anaerolineae; RBG-13-54-9; RBG-13-54-9; RBG-13-54-9; uncultured_bacterium	0.793267	Bacteria	Chloroflexi	Anaerolineae	RBG-13-54-9	RBG-13-54-9	RBG-13-54-9	uncultured_bacterium	ASV1147	Rhizosphere
d45a379c91f2b5c9fe72fbe6183b2f01	5.40044	5.85579	1.55079	3.77601	0.000159359	0.0149814	Bacteria; Verrucomicrobiota; Verrucomicrobiae; Pedosphaerales; Pedosphaeraceae; SH3-11	0.710442	Bacteria	Verrucomicrobiota	Verrucomicrobiae	Pedosphaerales	Pedosphaeraceae	SH3-11		ASV3552	Rhizosphere
d4caf3880edb118966c1bb02273dab60	15.0452	7.2492	1.15615	6.27013	3.60753e-10	5.48285e-07	Bacteria; Planctomycetota; Planctomycetes; Planctomycetales; uncultured; uncultured	0.999996	Bacteria	Planctomycetota	Planctomycetes	Planctomycetales	uncultured	uncultured		ASV1831	Rhizosphere
d80b16cdbdde56dc09ab36b7a5bda4ae	14.0764	-5.89741	1.10882	-5.31865	1.04538e-07	3.53069e-05	Bacteria; Spirochaetota; Leptospirae; Leptospirales; Leptospiraceae; Leptospiraceae; metagenome	0.984555	Bacteria	Spirochaetota	Leptospirae	Leptospirales	Leptospiraceae	Leptospiraceae	metagenome	ASV1689	Rhizosphere
ded3a7805346b42a6dd3cb16113bd21d	32.8105	7.05971	1.09137	6.46866	9.88728e-11	2.25405e-07	Bacteria; Bacteroidota; Bacteroidia; Cytophagales; Microscillaceae; uncultured; Sorangium_cellulosum	0.885185	Bacteria	Bacteroidota	Bacteroidia	Cytophagales	Microscillaceae	uncultured	Sorangium_cellulosum	ASV731	Rhizosphere
e059a8f9a711b904e7a9395928ce9d04	21.8727	6.54203	0.972202	6.72909	1.70732e-11	9.43192e-08	Bacteria; Planctomycetota; Pla4_lineage; Pla4_lineage; Pla4_lineage; Pla4_lineage; uncultured_planctomycete	0.84225	Bacteria	Planctomycetota	Pla4_lineage	Pla4_lineage	Pla4_lineage	Pla4_lineage	uncultured_planctomycete	ASV1449	Rhizosphere
e21d6a4846eb060c8a521495d820d543	4.67755	6.03726	1.37002	4.40669	1.04963e-05	0.00150945	Bacteria; Planctomycetota; Planctomycetes; Gemmatales; Gemmataceae; Gemmata; uncultured_planctomycete	0.999658	Bacteria	Planctomycetota	Planctomycetes	Gemmatales	Gemmataceae	Gemmata	uncultured_planctomycete	ASV3232	Rhizosphere
e234c0d07b0652afe259ec8b7d551ecb	9.30441	5.47924	1.37966	3.97145	7.14358e-05	0.00740253	Bacteria; Myxococcota; Myxococcia; Myxococcales; Myxococcaceae; P3OB-42; metagenome	0.884369	Bacteria	Myxococcota	Myxococcia	Myxococcales	Myxococcaceae	P3OB-42	metagenome	ASV2331	Rhizosphere
e84a355afe1e021178c4a23bdd985727	14.2603	6.08555	1.00191	6.07398	1.24778e-09	1.18817e-06	Bacteria; Chloroflexi; Chloroflexia; Chloroflexales; Roseiflexaceae; uncultured	0.999982	Bacteria	Chloroflexi	Chloroflexia	Chloroflexales	Roseiflexaceae	uncultured		ASV1651	Rhizosphere
e85dd201eecbaa30a32ef92ab030b1a1	12.6925	7.24771	1.33722	5.41998	5.96064e-08	2.14474e-05	Bacteria; Acidobacteriota; Thermoanaerobaculia; Thermoanaerobaculales; Thermoanaerobaculaceae; Subgroup_10	0.999951	Bacteria	Acidobacteriota	Thermoanaerobaculia	Thermoanaerobaculales	Thermoanaerobaculaceae	Subgroup_10		ASV2046	Rhizosphere
ec63d4f639ec4f2124f95c2809ad6c70	17.914	5.78239	1.48828	3.88529	0.000102207	0.0100218	Bacteria; Proteobacteria; Alphaproteobacteria; Dongiales; Dongiaceae; Dongia; uncultured_bacterium	0.854028	Bacteria	Proteobacteria	Alphaproteobacteria	Dongiales	Dongiaceae	Dongia	uncultured_bacterium	ASV1507	Rhizosphere
ede15fb563222a59b54464ff3857badb	14.3164	5.92963	1.2024	4.93152	8.1594e-07	0.000169104	Bacteria; Proteobacteria; Gammaproteobacteria; PLTA13; PLTA13; PLTA13	1	Bacteria	Proteobacteria	Gammaproteobacteria	PLTA13	PLTA13	PLTA13		ASV1820	Rhizosphere
ee98d4ec5db6832bb3adf8ad83d42928	10.6175	6.23422	1.47215	4.23477	2.28784e-05	0.0029804	Bacteria; Chloroflexi; Anaerolineae; SBR1031; SBR1031; SBR1031; uncultured_soil	0.999983	Bacteria	Chloroflexi	Anaerolineae	SBR1031	SBR1031	SBR1031	uncultured_soil	ASV2204	Rhizosphere
f0422ec8137606bb025867d12276d0f6	129.071	6.52634	0.982646	6.6416	3.10295e-11	9.43192e-08	Bacteria; Myxococcota; Polyangia	0.999998	Bacteria	Myxococcota	Polyangia					ASV131	Rhizosphere
f62adfc7366dcce43813068ef4a45b79	21.5715	-6.15162	1.48104	-4.15359	3.27305e-05	0.00387623	Bacteria; Proteobacteria; Gammaproteobacteria; Burkholderiales; Nitrosomonadaceae; MND1; uncultured_Burkholderiales	0.858386	Bacteria	Proteobacteria	Gammaproteobacteria	Burkholderiales	Nitrosomonadaceae	MND1	uncultured_Burkholderiales	ASV1316	Rhizosphere
f80f4668ae041dcb9fa87eeeeb0025a9	27.634	6.15593	0.923215	6.66792	2.59447e-11	9.43192e-08	Bacteria; Chloroflexi; Chloroflexia; Chloroflexales; Roseiflexaceae; uncultured; uncultured_bacterium	0.999477	Bacteria	Chloroflexi	Chloroflexia	Chloroflexales	Roseiflexaceae	uncultured	uncultured_bacterium	ASV1034	Rhizosphere
f975c7ade3e9bcf5e9f3009fca0a64ca	14.9223	-7.08911	1.29042	-5.49366	3.93699e-08	1.49589e-05	Bacteria; Chloroflexi; Anaerolineae; Anaerolineales; Anaerolineaceae; uncultured; uncultured_Chloroflexi	0.870197	Bacteria	Chloroflexi	Anaerolineae	Anaerolineales	Anaerolineaceae	uncultured	uncultured_Chloroflexi	ASV1817	Rhizosphere
fab3510356070390bce8ea3570c6cb07	8.10031	6.46695	1.60688	4.02454	5.70872e-05	0.00619736	Bacteria; Proteobacteria; Gammaproteobacteria; Burkholderiales; Nitrosomonadaceae; mle1-7; uncultured_beta	0.759003	Bacteria	Proteobacteria	Gammaproteobacteria	Burkholderiales	Nitrosomonadaceae	mle1-7	uncultured_beta	ASV2515	Rhizosphere
0032ab5da12fadd744023dc9bbba5169	71.9027	-4.80279	0.912435	-5.26371	1.41175e-07	1.7397e-05	Bacteria; Proteobacteria; Gammaproteobacteria; Burkholderiales; A21b; A21b; uncultured_Rhodocyclaceae	0.741722	Bacteria	Proteobacteria	Gammaproteobacteria	Burkholderiales	A21b	A21b	uncultured_Rhodocyclaceae	ASV346	Endosphere
007ac4c359ccaad6904dfb01f1cbcf3f	24.7158	-6.51587	1.96778	-3.31128	0.00092871	0.0383208	Bacteria; Acidobacteriota; Blastocatellia; Blastocatellales; Blastocatellaceae; JGI_0001001-H03	0.84023	Bacteria	Acidobacteriota	Blastocatellia	Blastocatellales	Blastocatellaceae	JGI_0001001-H03		ASV864	Endosphere
00e92cea08b5132944c37fbd31974739	53.2205	-3.96047	1.10347	-3.58909	0.000331841	0.0154391	Archaea; Nanoarchaeota; Nanoarchaeia; Woesearchaeales; Woesearchaeales; Woesearchaeales	0.999907	Archaea	Nanoarchaeota	Nanoarchaeia	Woesearchaeales	Woesearchaeales	Woesearchaeales		ASV551	Endosphere
01bd4f211b50704c59de771b8066f82e	28.6956	-9.03149	1.86694	-4.83759	1.31424e-06	0.00010995	Bacteria; Myxococcota; Myxococcia; Myxococcales; Anaeromyxobacteraceae; Anaeromyxobacter; uncultured_bacterium	0.870884	Bacteria	Myxococcota	Myxococcia	Myxococcales	Anaeromyxobacteraceae	Anaeromyxobacter	uncultured_bacterium	ASV1121	Endosphere
028bacb59234baa97cc3cbb1a7d1a0ee	68.9198	-5.23997	1.0756	-4.87167	1.10659e-06	9.51984e-05	Bacteria; Nitrospirota; Thermodesulfovibrionia; uncultured; uncultured; uncultured; uncultured_bacterium	0.999801	Bacteria	Nitrospirota	Thermodesulfovibrionia	uncultured	uncultured	uncultured	uncultured_bacterium	ASV296	Endosphere
02a554deeccd831fb94ed44a812fb52c	48.1403	-6.38678	1.13184	-5.64283	1.67278e-08	3.29547e-06	Bacteria; Desulfobacterota; Desulfobulbia; Desulfobulbales; uncultured; uncultured; uncultured_bacterium	0.999871	Bacteria	Desulfobacterota	Desulfobulbia	Desulfobulbales	uncultured	uncultured	uncultured_bacterium	ASV531	Endosphere
0332b62a94172fa37d6f17cd58b93148	18.584	-5.26624	1.37209	-3.83812	0.000123981	0.00649763	Bacteria; Actinobacteriota; MB-A2-108; MB-A2-108; MB-A2-108; MB-A2-108; uncultured_soil	0.97985	Bacteria	Actinobacteriota	MB-A2-108	MB-A2-108	MB-A2-108	MB-A2-108	uncultured_soil	ASV1607	Endosphere
03a4a1a8f001b0b209e88b0088e9c45a	37.2734	-3.78948	1.14228	-3.31746	0.000908405	0.0376534	Bacteria; Chloroflexi; Anaerolineae; SBR1031; SBR1031; SBR1031; uncultured_soil	0.99922	Bacteria	Chloroflexi	Anaerolineae	SBR1031	SBR1031	SBR1031	uncultured_soil	ASV817	Endosphere
06e94b05336011353c109340bf138207	42.2967	-5.23522	1.00826	-5.19232	2.07691e-07	2.42812e-05	Bacteria; Proteobacteria; Alphaproteobacteria; uncultured; uncultured; uncultured; Rhodospirillaceae_bacterium	0.764325	Bacteria	Proteobacteria	Alphaproteobacteria	uncultured	uncultured	uncultured	Rhodospirillaceae_bacterium	ASV675	Endosphere
07c18427f7becc39c50872822a75889c	28.7928	-4.69272	0.983068	-4.77355	1.8101e-06	0.000148705	Bacteria; Acidobacteriota; Holophagae; Subgroup_7; Subgroup_7; Subgroup_7; uncultured_Acidobacteria	0.766024	Bacteria	Acidobacteriota	Holophagae	Subgroup_7	Subgroup_7	Subgroup_7	uncultured_Acidobacteria	ASV1012	Endosphere
0819914bf2153508b14501a977297eed	50.7522	-5.19667	0.968132	-5.36773	7.97343e-08	1.10166e-05	Bacteria; Acidobacteriota; Acidobacteriae; Acidobacteriales; Koribacteraceae; Candidatus_Koribacter; uncultured_Acidobacteria	0.82114	Bacteria	Acidobacteriota	Acidobacteriae	Acidobacteriales	Koribacteraceae	Candidatus_Koribacter	uncultured_Acidobacteria	ASV503	Endosphere
0827e45aa285a4affbc0bd3fd59eb6f4	25.5482	-5.08308	1.44686	-3.51317	0.000442791	0.0200886	Bacteria; Proteobacteria; Alphaproteobacteria; Caulobacterales; Caulobacteraceae	1	Bacteria	Proteobacteria	Alphaproteobacteria	Caulobacterales	Caulobacteraceae			ASV1231	Endosphere
09aa002a2f42aaa4bce28e5c6737e22a	98.6619	-5.6097	0.954976	-5.87417	4.24959e-09	1.06259e-06	Bacteria; Acidobacteriota; Vicinamibacteria; Vicinamibacterales; uncultured; uncultured; uncultured_bacterium	0.970355	Bacteria	Acidobacteriota	Vicinamibacteria	Vicinamibacterales	uncultured	uncultured	uncultured_bacterium	ASV221	Endosphere
0be31311933b0d26d811dd5df11c8116	173.285	-5.73417	0.993223	-5.7733	7.77359e-09	1.81763e-06	Bacteria; Acidobacteriota; Vicinamibacteria; Vicinamibacterales; uncultured; uncultured; uncultured_Acidobacteriales	0.802064	Bacteria	Acidobacteriota	Vicinamibacteria	Vicinamibacterales	uncultured	uncultured	uncultured_Acidobacteriales	ASV96	Endosphere
0c6c521bd18aaae20eef8f81197b7685	5.71922	-5.2059	1.55292	-3.35232	0.000801364	0.0338317	Bacteria; Planctomycetota; Planctomycetes; Gemmatales; Gemmataceae; uncultured; metagenome	0.731436	Bacteria	Planctomycetota	Planctomycetes	Gemmatales	Gemmataceae	uncultured	metagenome	ASV3190	Endosphere
0cfe788d10bbc45488a1882b62bb3264	80.1891	-8.2489	1.28556	-6.41658	1.39368e-10	6.0223e-08	Bacteria; Cyanobacteria; Sericytochromatia; Sericytochromatia; Sericytochromatia; Sericytochromatia; uncultured_bacterium	0.99585	Bacteria	Cyanobacteria	Sericytochromatia	Sericytochromatia	Sericytochromatia	Sericytochromatia	uncultured_bacterium	ASV312	Endosphere
0d16525d0a851cc52c3d302c0bd628c1	14.5418	-5.36656	1.19583	-4.48774	7.19815e-06	0.000529354	Bacteria; Verrucomicrobiota; Verrucomicrobiae; Pedosphaerales; Pedosphaeraceae	1	Bacteria	Verrucomicrobiota	Verrucomicrobiae	Pedosphaerales	Pedosphaeraceae			ASV1741	Endosphere
0d1f00101bfc39f2831469f697f6e6c6	20.2693	5.92251	1.32962	4.45429	8.41725e-06	0.000590438	Bacteria; Acidobacteriota; Thermoanaerobaculia; Thermoanaerobaculales; Thermoanaerobaculaceae; Subgroup_10	0.999999	Bacteria	Acidobacteriota	Thermoanaerobaculia	Thermoanaerobaculales	Thermoanaerobaculaceae	Subgroup_10		ASV1264	Endosphere
0ec28c8bf28e53a4c084940d7ae6fc97	87.166	5.81155	0.963283	6.03307	1.60876e-09	4.73234e-07	Bacteria; Acidobacteriota; Subgroup_18; Subgroup_18; Subgroup_18; Subgroup_18	1	Bacteria	Acidobacteriota	Subgroup_18	Subgroup_18	Subgroup_18	Subgroup_18		ASV263	Endosphere
119908afd6b8725664b32325ecff6aa8	18.3433	-6.26948	1.27601	-4.91334	8.95381e-07	7.77617e-05	Bacteria; Chloroflexi; Anaerolineae; SBR1031; SBR1031; SBR1031	0.999976	Bacteria	Chloroflexi	Anaerolineae	SBR1031	SBR1031	SBR1031		ASV891	Endosphere
13d4298fb42c3f8e89346000fb729f2b	129.257	7.44076	1.3843	5.37509	7.65442e-08	1.07386e-05	Bacteria; Proteobacteria; Gammaproteobacteria; Burkholderiales; Rhodocyclaceae; Dechloromonas	0.854204	Bacteria	Proteobacteria	Gammaproteobacteria	Burkholderiales	Rhodocyclaceae	Dechloromonas		ASV117	Endosphere
141ece3e922aa5338b7901593e122432	26.4009	-5.16476	1.0239	-5.04419	4.55457e-07	4.56408e-05	Bacteria; Chloroflexi; Dehalococcoidia; S085; S085; S085; metagenome	0.909412	Bacteria	Chloroflexi	Dehalococcoidia	S085	S085	S085	metagenome	ASV1016	Endosphere
14a05c88648e30f537b035ca7d1cc784	15.1392	-4.70825	1.05609	-4.4582	8.26522e-06	0.000584268	Bacteria; Armatimonadota; Chthonomonadetes; Chthonomonadales; Chthonomonadaceae; Chthonomonas	0.999999	Bacteria	Armatimonadota	Chthonomonadetes	Chthonomonadales	Chthonomonadaceae	Chthonomonas		ASV1734	Endosphere
14e46f2d6be2946d7a8ae9b2c82d146b	31.4038	-7.03713	1.19847	-5.87178	4.31144e-09	1.06259e-06	Bacteria; Acidobacteriota; Holophagae; Subgroup_7; Subgroup_7; Subgroup_7	1	Bacteria	Acidobacteriota	Holophagae	Subgroup_7	Subgroup_7	Subgroup_7		ASV941	Endosphere
153c10820774273b40755b07af5bebfd	85.5308	5.46406	0.992428	5.50574	3.6761e-08	6.32498e-06	Bacteria; Actinobacteriota; Actinobacteria; Propionibacteriales; Nocardioidaceae; Marmoricola	0.837153	Bacteria	Actinobacteriota	Actinobacteria	Propionibacteriales	Nocardioidaceae	Marmoricola		ASV160	Endosphere
1547e1c203c67b773f73c1fef1072566	169.536	-6.90879	0.940506	-7.34582	2.04501e-13	3.10807e-10	Bacteria; Acidobacteriota; Blastocatellia; Blastocatellales; Blastocatellaceae	0.999996	Bacteria	Acidobacteriota	Blastocatellia	Blastocatellales	Blastocatellaceae			ASV93	Endosphere
155b212b7b47fe6ecb24c63a79969ff4	40.5764	-4.50832	1.10754	-4.07057	4.6898e-05	0.00277703	Bacteria; Acidobacteriota; Blastocatellia; Pyrinomonadales; Pyrinomonadaceae; RB41	0.998459	Bacteria	Acidobacteriota	Blastocatellia	Pyrinomonadales	Pyrinomonadaceae	RB41		ASV743	Endosphere
159444bc0b813da46a659d21a4d714fe	82.6682	-6.16569	1.15266	-5.34911	8.83884e-08	1.16842e-05	Bacteria; Verrucomicrobiota; Verrucomicrobiae; Opitutales; Opitutaceae; Lacunisphaera	1	Bacteria	Verrucomicrobiota	Verrucomicrobiae	Opitutales	Opitutaceae	Lacunisphaera		ASV284	Endosphere
15c40d0b4cc15a95a99f4838c8e08ac9	48.4245	-7.01598	0.923447	-7.5976	3.01662e-14	8.80311e-11	Bacteria; Chloroflexi; KD4-96; KD4-96; KD4-96; KD4-96; uncultured_bacterium	0.901845	Bacteria	Chloroflexi	KD4-96	KD4-96	KD4-96	KD4-96	uncultured_bacterium	ASV562	Endosphere
16ab9298f3d7f93f8ac8598c124cbd18	134.175	-3.57381	1.02538	-3.48534	0.000491516	0.0221888	Bacteria; Acidobacteriota; Blastocatellia; Pyrinomonadales; Pyrinomonadaceae; RB41	0.943997	Bacteria	Acidobacteriota	Blastocatellia	Pyrinomonadales	Pyrinomonadaceae	RB41		ASV140	Endosphere
17b88437ec8dbc69719bb4e94874fdbf	38.4634	-5.68766	1.0251	-5.54842	2.88265e-08	5.06424e-06	Bacteria; Proteobacteria; Alphaproteobacteria; Sphingomonadales; Sphingomonadaceae; Sphingomonas	0.998804	Bacteria	Proteobacteria	Alphaproteobacteria	Sphingomonadales	Sphingomonadaceae	Sphingomonas		ASV722	Endosphere
1845147963cd510356415ead4dd51a54	36.9679	-6.12587	0.910333	-6.72927	1.70517e-11	1.19611e-08	Bacteria; Chloroflexi; Gitt-GS-136; Gitt-GS-136; Gitt-GS-136; Gitt-GS-136; uncultured_bacterium	0.749909	Bacteria	Chloroflexi	Gitt-GS-136	Gitt-GS-136	Gitt-GS-136	Gitt-GS-136	uncultured_bacterium	ASV608	Endosphere
19a84a2d96879685eb1d2a2604666897	116.079	-3.67213	1.02578	-3.57983	0.000343815	0.015915	Bacteria; Proteobacteria; Gammaproteobacteria; Burkholderiales; TRA3-20; TRA3-20	0.999765	Bacteria	Proteobacteria	Gammaproteobacteria	Burkholderiales	TRA3-20	TRA3-20		ASV180	Endosphere
1c3d6fdefa7f9f9c7b9556387d9539aa	159.199	-5.05044	0.927432	-5.44562	5.16266e-08	8.11694e-06	Bacteria; Acidobacteriota; Holophagae; Subgroup_7; Subgroup_7; Subgroup_7; uncultured_Thermaerobacter	0.998131	Bacteria	Acidobacteriota	Holophagae	Subgroup_7	Subgroup_7	Subgroup_7	uncultured_Thermaerobacter	ASV111	Endosphere
1c95694e9337a2a7b1600f381e52189e	18.9913	-4.74077	1.23326	-3.8441	0.000120994	0.00641478	Bacteria; Chloroflexi; Anaerolineae; SBR1031; SBR1031; SBR1031; uncultured_Gemmatimonadetes	0.879356	Bacteria	Chloroflexi	Anaerolineae	SBR1031	SBR1031	SBR1031	uncultured_Gemmatimonadetes	ASV1466	Endosphere
1ea3c41243b0b264585552b06d603d71	14.2743	-6.80977	1.48598	-4.58267	4.59077e-06	0.000351792	Bacteria; Myxococcota; Myxococcia; Myxococcales; Myxococcaceae; P3OB-42; uncultured_bacterium	0.997283	Bacteria	Myxococcota	Myxococcia	Myxococcales	Myxococcaceae	P3OB-42	uncultured_bacterium	ASV1574	Endosphere
20686f96e9b64ade1f3f88aaadfac82d	199.588	-8.22209	1.59036	-5.16994	2.34167e-07	2.57273e-05	Bacteria; Proteobacteria; Gammaproteobacteria; Burkholderiales; Comamonadaceae	0.999951	Bacteria	Proteobacteria	Gammaproteobacteria	Burkholderiales	Comamonadaceae			ASV29	Endosphere
2370b8c120b07bf43e7c9af5435a5f8d	55.3501	-4.52742	0.917142	-4.93644	7.95619e-07	7.11299e-05	Bacteria; Acidobacteriota; Vicinamibacteria; Vicinamibacterales; uncultured; uncultured	0.999849	Bacteria	Acidobacteriota	Vicinamibacteria	Vicinamibacterales	uncultured	uncultured		ASV519	Endosphere
24577bf48a0acfd6bf24269ed20af563	30.9716	-6.59376	1.18772	-5.55163	2.83015e-08	5.06424e-06	Bacteria; Proteobacteria; Alphaproteobacteria; Rhizobiales; A0839; A0839	1	Bacteria	Proteobacteria	Alphaproteobacteria	Rhizobiales	A0839	A0839		ASV956	Endosphere
24a17fd2d558f4200768587885d84033	31.2731	-4.91389	1.10568	-4.44422	8.821e-06	0.000614036	Bacteria; Chloroflexi; Dehalococcoidia; S085; S085; S085	0.999369	Bacteria	Chloroflexi	Dehalococcoidia	S085	S085	S085		ASV980	Endosphere
24b4091119693bb97d9476248c4c3c64	38.5079	-7.82472	1.29557	-6.03959	1.54504e-09	4.69641e-07	Bacteria	1	Bacteria							ASV709	Endosphere
24d83ee94fbf18dce13abc43a2642354	26.3456	-6.14546	1.46698	-4.18919	2.79946e-05	0.00174851	Bacteria; Acidobacteriota; Vicinamibacteria; Subgroup_17; Subgroup_17; Subgroup_17	1	Bacteria	Acidobacteriota	Vicinamibacteria	Subgroup_17	Subgroup_17	Subgroup_17		ASV1075	Endosphere
2573d88484d9b2979456e4a5accbabc6	83.5407	4.10362	0.917524	4.47249	7.73122e-06	0.000559532	Bacteria; Acidobacteriota; Acidobacteriae; Bryobacterales; Bryobacteraceae; Bryobacter	0.999967	Bacteria	Acidobacteriota	Acidobacteriae	Bryobacterales	Bryobacteraceae	Bryobacter		ASV276	Endosphere
275dbe232d344fadb2b521e4fed90f07	37.4709	-5.65597	1.32114	-4.28113	1.8595e-05	0.00120261	Bacteria; Chloroflexi; Anaerolineae; Anaerolineales; Anaerolineaceae; uncultured; denitrifying_bacterium	0.97033	Bacteria	Chloroflexi	Anaerolineae	Anaerolineales	Anaerolineaceae	uncultured	denitrifying_bacterium	ASV755	Endosphere
28b2ef0f83aef020eea0e5d6ab8b1f49	15.6685	-7.29697	1.44347	-5.05517	4.30005e-07	4.45592e-05	Bacteria; Bacteroidota; Bacteroidia; Bacteroidales; Paludibacteraceae; uncultured	0.966851	Bacteria	Bacteroidota	Bacteroidia	Bacteroidales	Paludibacteraceae	uncultured		ASV1481	Endosphere
29357ba2ad72d796f92d58122bb03b41	14.012	-7.46314	2.30738	-3.23446	0.00121872	0.0489582	Bacteria; Myxococcota; Myxococcia; Myxococcales; Anaeromyxobacteraceae; Anaeromyxobacter	0.999949	Bacteria	Myxococcota	Myxococcia	Myxococcales	Anaeromyxobacteraceae	Anaeromyxobacter		ASV1965	Endosphere
297be7d5a102fa0dae384d611376c979	111.666	4.95723	0.878072	5.64559	1.64618e-08	3.29547e-06	Bacteria; Proteobacteria; Gammaproteobacteria; Burkholderiales; Nitrosomonadaceae; MND1; uncultured_Burkholderiales	0.730232	Bacteria	Proteobacteria	Gammaproteobacteria	Burkholderiales	Nitrosomonadaceae	MND1	uncultured_Burkholderiales	ASV161	Endosphere
2c8880931c58a7dd5f1526e99c5e0f59	43.7484	-3.84268	1.15489	-3.32731	0.000876892	0.0368496	Bacteria; Acidobacteriota; Vicinamibacteria; Vicinamibacterales; Vicinamibacteraceae; Vicinamibacteraceae	0.75725	Bacteria	Acidobacteriota	Vicinamibacteria	Vicinamibacterales	Vicinamibacteraceae	Vicinamibacteraceae		ASV693	Endosphere
2d32d3df204521db613affac24483418	35.7047	-5.12604	0.952538	-5.38145	7.38863e-08	1.05276e-05	Bacteria; Acidobacteriota; Subgroup_25; Subgroup_25; Subgroup_25; Subgroup_25; uncultured_soil	0.978406	Bacteria	Acidobacteriota	Subgroup_25	Subgroup_25	Subgroup_25	Subgroup_25	uncultured_soil	ASV820	Endosphere
2da39b6a5011919c7a8e3d7e6c8b72c0	55.7796	5.92779	0.888297	6.67321	2.50274e-11	1.63018e-08	Bacteria; Actinobacteriota; Acidimicrobiia; Microtrichales; Ilumatobacteraceae; CL500-29_marine_group; metagenome	0.935385	Bacteria	Actinobacteriota	Acidimicrobiia	Microtrichales	Ilumatobacteraceae	CL500-29_marine_group	metagenome	ASV488	Endosphere
2fa942dc543e3aa8307a25748a231e72	38.9356	-4.57896	1.0228	-4.47687	7.57438e-06	0.000552566	Bacteria; Chloroflexi; Anaerolineae; SBR1031; SBR1031; SBR1031; uncultured_soil	0.997131	Bacteria	Chloroflexi	Anaerolineae	SBR1031	SBR1031	SBR1031	uncultured_soil	ASV742	Endosphere
2fac845da336657d55f1a9f350c6bc09	96.4663	-7.85782	0.978901	-8.02719	9.9733e-16	4.54733e-12	Bacteria; Proteobacteria; Alphaproteobacteria; Rhizobiales; Methyloligellaceae; uncultured	0.935719	Bacteria	Proteobacteria	Alphaproteobacteria	Rhizobiales	Methyloligellaceae	uncultured		ASV144	Endosphere
310181112873975e877295a6742f7d90	38.6398	-4.05627	1.16494	-3.48196	0.000497756	0.0223598	Bacteria; Chloroflexi; Ktedonobacteria; C0119; C0119; C0119; uncultured_bacterium	0.997424	Bacteria	Chloroflexi	Ktedonobacteria	C0119	C0119	C0119	uncultured_bacterium	ASV777	Endosphere
3125694452d98013214919bea3df321d	22.8191	-6.00348	1.62013	-3.70555	0.000210932	0.0103972	Bacteria; Bacteroidota; Bacteroidia; Cytophagales; Microscillaceae; uncultured	0.998137	Bacteria	Bacteroidota	Bacteroidia	Cytophagales	Microscillaceae	uncultured		ASV1182	Endosphere
32bbdab607f3590680599a54b856cf3b	70.2156	-6.50895	0.929009	-7.00634	2.44641e-12	2.47875e-09	Bacteria; Chloroflexi; Anaerolineae; RBG-13-54-9; RBG-13-54-9; RBG-13-54-9	1	Bacteria	Chloroflexi	Anaerolineae	RBG-13-54-9	RBG-13-54-9	RBG-13-54-9		ASV344	Endosphere
32d71ca20b4be52e9564ebbfa8ba44ff	106.036	-5.79324	1.03574	-5.59333	2.22761e-08	4.23199e-06	Bacteria; Verrucomicrobiota; Verrucomicrobiae; Chthoniobacterales; Chthoniobacteraceae; Candidatus_Udaeobacter	1	Bacteria	Verrucomicrobiota	Verrucomicrobiae	Chthoniobacterales	Chthoniobacteraceae	Candidatus_Udaeobacter		ASV192	Endosphere
3411594a9f87a455ed7c8d23b7ad20cd	7.22387	-6.64768	1.86137	-3.57139	0.000355098	0.0163542	Bacteria; Proteobacteria; Gammaproteobacteria; Burkholderiales; Oxalobacteraceae; uncultured; uncultured_bacterium	0.819651	Bacteria	Proteobacteria	Gammaproteobacteria	Burkholderiales	Oxalobacteraceae	uncultured	uncultured_bacterium	ASV2594	Endosphere
35ed22e9fa79ab018326b68bd06b3bb0	60.1036	-3.505	1.03596	-3.38334	0.000716099	0.0308024	Bacteria; Myxococcota; Polyangia; Polyangiales; Polyangiaceae; Aetherobacter; uncultured_bacterium	0.905294	Bacteria	Myxococcota	Polyangia	Polyangiales	Polyangiaceae	Aetherobacter	uncultured_bacterium	ASV473	Endosphere
387c384ed6259bee1da09ef15b55ff5f	25.9352	-4.05794	1.22302	-3.31796	0.000906761	0.0376534	Bacteria; Cyanobacteria; Cyanobacteriia; Oxyphotobacteria_Incertae_Sedis; Unknown_Family; Unknown_Family; uncultured_bacterium	0.999888	Bacteria	Cyanobacteria	Cyanobacteriia	Oxyphotobacteria_Incertae_Sedis	Unknown_Family	Unknown_Family	uncultured_bacterium	ASV1160	Endosphere
3a319e8782c55dd3d512a8e1ea54680a	65.9753	7.59106	1.46403	5.18504	2.1597e-07	2.49295e-05	Bacteria; Actinobacteriota; Actinobacteria; Streptosporangiales; Streptosporangiaceae; Microbispora	0.864831	Bacteria	Actinobacteriota	Actinobacteria	Streptosporangiales	Streptosporangiaceae	Microbispora		ASV308	Endosphere
3a9303d40c78c4017d756d2edecc432e	48.1475	8.14151	1.25005	6.51293	7.36998e-11	3.73372e-08	Bacteria; Proteobacteria; Gammaproteobacteria; Xanthomonadales; Rhodanobacteraceae; Tahibacter; uncultured_bacterium	0.967942	Bacteria	Proteobacteria	Gammaproteobacteria	Xanthomonadales	Rhodanobacteraceae	Tahibacter	uncultured_bacterium	ASV446	Endosphere
3b1e12d26037c86c841e182c14f4757f	48.7365	-5.72937	1.0256	-5.58638	2.31852e-08	4.31481e-06	Bacteria; Acidobacteriota; Acidobacteriae; Solibacterales; Solibacteraceae; Candidatus_Solibacter	0.999998	Bacteria	Acidobacteriota	Acidobacteriae	Solibacterales	Solibacteraceae	Candidatus_Solibacter		ASV607	Endosphere
3cd83c68d2b8580ede38e1f731a4837e	57.5773	-5.2221	1.041	-5.01644	5.26363e-07	5.05254e-05	Bacteria; Acidobacteriota; Vicinamibacteria; Vicinamibacterales; uncultured; uncultured; uncultured_Acidobacteria	0.887293	Bacteria	Acidobacteriota	Vicinamibacteria	Vicinamibacterales	uncultured	uncultured	uncultured_Acidobacteria	ASV418	Endosphere
3dd7cdd89d87ebc129c82038880cee25	28.8859	-4.7763	1.1189	-4.26874	1.96584e-05	0.0012536	Bacteria; Chloroflexi; Gitt-GS-136; Gitt-GS-136; Gitt-GS-136; Gitt-GS-136; uncultured_bacterium	0.992348	Bacteria	Chloroflexi	Gitt-GS-136	Gitt-GS-136	Gitt-GS-136	Gitt-GS-136	uncultured_bacterium	ASV804	Endosphere
3e9f4569c6a497528a6eebff28f3ad29	10.302	-7.35923	1.23599	-5.95414	2.61447e-09	7.22466e-07	Bacteria; Firmicutes; Bacilli; Bacillales; Bacillaceae; Fictibacillus	0.998909	Bacteria	Firmicutes	Bacilli	Bacillales	Bacillaceae	Fictibacillus		ASV2063	Endosphere
3ee8de18f1f9dd126af04f6880d8339a	35.9254	-5.01025	0.96449	-5.19471	2.05037e-07	2.42812e-05	Bacteria; Chloroflexi; Anaerolineae; RBG-13-54-9; RBG-13-54-9; RBG-13-54-9	0.999894	Bacteria	Chloroflexi	Anaerolineae	RBG-13-54-9	RBG-13-54-9	RBG-13-54-9		ASV801	Endosphere
4190ed51766525ed6d51574a2c850a88	41.7066	-5.21429	0.978773	-5.32738	9.96422e-08	1.262e-05	Bacteria; Actinobacteriota; Actinobacteria; Propionibacteriales; Nocardioidaceae; Nocardioides	0.999914	Bacteria	Actinobacteriota	Actinobacteria	Propionibacteriales	Nocardioidaceae	Nocardioides		ASV668	Endosphere
4299d521ad9a471074686086241ac5d3	38.911	-4.78034	0.951804	-5.0224	5.10286e-07	4.95032e-05	Bacteria; Chloroflexi; Anaerolineae; SBR1031; SBR1031; SBR1031; uncultured_Gemmatimonadetes	0.914834	Bacteria	Chloroflexi	Anaerolineae	SBR1031	SBR1031	SBR1031	uncultured_Gemmatimonadetes	ASV751	Endosphere
4325f026361ec707c07e7eab35df05a5	97.1803	-3.95585	0.978075	-4.04453	5.24288e-05	0.00300691	Bacteria; Proteobacteria; Gammaproteobacteria; Burkholderiales; Nitrosomonadaceae; mle1-7; uncultured_Rhodocyclaceae	0.954185	Bacteria	Proteobacteria	Gammaproteobacteria	Burkholderiales	Nitrosomonadaceae	mle1-7	uncultured_Rhodocyclaceae	ASV232	Endosphere
443a1b6e9bb8b8434623dbabf8c5a719	27.3101	5.21708	1.26442	4.12606	3.69036e-05	0.00225855	Bacteria; Proteobacteria; Alphaproteobacteria; Dongiales; Dongiaceae; Dongia	0.999917	Bacteria	Proteobacteria	Alphaproteobacteria	Dongiales	Dongiaceae	Dongia		ASV901	Endosphere
468d005427cc01c3622ae118fee40230	182.778	-7.2835	0.878121	-8.29441	1.09124e-16	9.95105e-13	Bacteria; Acidobacteriota; Holophagae; Subgroup_7; Subgroup_7; Subgroup_7	1	Bacteria	Acidobacteriota	Holophagae	Subgroup_7	Subgroup_7	Subgroup_7		ASV63	Endosphere
47f2617de53ce85d035fd4d1cc587272	122.619	-4.97549	0.994048	-5.00528	5.57807e-07	5.29859e-05	Bacteria; Bacteroidota; Bacteroidia; Chitinophagales; Chitinophagaceae; uncultured	0.781425	Bacteria	Bacteroidota	Bacteroidia	Chitinophagales	Chitinophagaceae	uncultured		ASV151	Endosphere
47fb2a93b05eacd33de3020affa86060	19.8866	-4.60215	1.26965	-3.62472	0.000289273	0.0135973	Bacteria; Chloroflexi; Anaerolineae; SBR1031; A4b; A4b	1	Bacteria	Chloroflexi	Anaerolineae	SBR1031	A4b	A4b		ASV1376	Endosphere
4adb6f03b351ed2e81bc1a09a50a0393	58.703	-8.55338	1.7784	-4.80959	1.51239e-06	0.000125377	Bacteria; Firmicutes; Clostridia; Clostridia; Hungateiclostridiaceae; UCG-012; metagenome	0.939894	Bacteria	Firmicutes	Clostridia	Clostridia	Hungateiclostridiaceae	UCG-012	metagenome	ASV264	Endosphere
4d8b606f6517c174458804d28ec1934d	38.4334	-7.41018	1.81399	-4.08502	4.40722e-05	0.00264404	Bacteria; Proteobacteria; Alphaproteobacteria; Sphingomonadales; Sphingomonadaceae; Sphingobium; uncultured_bacterium	0.961438	Bacteria	Proteobacteria	Alphaproteobacteria	Sphingomonadales	Sphingomonadaceae	Sphingobium	uncultured_bacterium	ASV439	Endosphere
4e358c0864d8f677f47b863b6334f5a9	111.908	-5.18611	0.943697	-5.49552	3.89557e-08	6.57846e-06	Bacteria; Chloroflexi; Anaerolineae; SBR1031; SBR1031; SBR1031; uncultured_Gemmatimonadetes	0.937772	Bacteria	Chloroflexi	Anaerolineae	SBR1031	SBR1031	SBR1031	uncultured_Gemmatimonadetes	ASV184	Endosphere
4e42a683a00009769354da41a97bccfd	157.59	-5.08897	0.933593	-5.45095	5.01025e-08	8.01552e-06	Bacteria; Acidobacteriota; Acidobacteriae; Acidobacteriales; uncultured; uncultured	0.999987	Bacteria	Acidobacteriota	Acidobacteriae	Acidobacteriales	uncultured	uncultured		ASV101	Endosphere
4e6bb76e21257fcf741a91dcd2506de4	28.8084	-5.29298	0.979358	-5.40454	6.49745e-08	9.85803e-06	Bacteria; Actinobacteriota; Thermoleophilia; Gaiellales; Gaiellaceae; Gaiella; uncultured_bacterium	0.75707	Bacteria	Actinobacteriota	Thermoleophilia	Gaiellales	Gaiellaceae	Gaiella	uncultured_bacterium	ASV1003	Endosphere
4e8d7a4662640b90817f015280cf5713	39.204	4.70452	1.27077	3.7021	0.000213824	0.0104271	Bacteria; Firmicutes; Clostridia; Clostridiales; Clostridiaceae; Clostridium_sensu_stricto_1	0.999907	Bacteria	Firmicutes	Clostridia	Clostridiales	Clostridiaceae	Clostridium_sensu_stricto_1		ASV520	Endosphere
4ee1d8f31723d8c01e80b0e4be400fb9	45.2172	-5.1503	1.03095	-4.99569	5.86252e-07	5.51137e-05	Bacteria; Acidobacteriota; Subgroup_25; Subgroup_25; Subgroup_25; Subgroup_25	1	Bacteria	Acidobacteriota	Subgroup_25	Subgroup_25	Subgroup_25	Subgroup_25		ASV633	Endosphere
4f9f654b299b32be5beceb8898c2ca48	68.4827	6.60169	1.28223	5.14861	2.62427e-07	2.81538e-05	Bacteria; Cyanobacteria; Cyanobacteriia; Cyanobacteriales; uncultured; uncultured; uncultured_cyanobacterium	0.988806	Bacteria	Cyanobacteria	Cyanobacteriia	Cyanobacteriales	uncultured	uncultured	uncultured_cyanobacterium	ASV352	Endosphere
4ffcd9b3e07da97e5c979ebd970a23c3	27.2036	-5.01223	0.963522	-5.20199	1.97166e-07	2.36574e-05	Bacteria; Myxococcota; Polyangia; Haliangiales; Haliangiaceae; Haliangium; metagenome	0.971406	Bacteria	Myxococcota	Polyangia	Haliangiales	Haliangiaceae	Haliangium	metagenome	ASV1078	Endosphere
50784f7380dddd23fce4ea178a3951c6	55.1683	-4.61842	0.930924	-4.96111	7.00899e-07	6.3915e-05	Bacteria; Proteobacteria; Gammaproteobacteria; Burkholderiales; SC-I-84; SC-I-84	0.996742	Bacteria	Proteobacteria	Gammaproteobacteria	Burkholderiales	SC-I-84	SC-I-84		ASV522	Endosphere
52716b762c7b1bbfd881854fc27d9cb4	44.0314	-5.63359	1.30307	-4.32334	1.53687e-05	0.00102297	Bacteria; Proteobacteria; Gammaproteobacteria; Burkholderiales; Rhodocyclaceae; Sulfuritalea	0.758382	Bacteria	Proteobacteria	Gammaproteobacteria	Burkholderiales	Rhodocyclaceae	Sulfuritalea		ASV496	Endosphere
52abb166f53251dc0d279819e1752b13	62.5226	4.20778	0.963369	4.36777	1.25519e-05	0.00084786	Bacteria; Verrucomicrobiota; Verrucomicrobiae; Chthoniobacterales; Chthoniobacteraceae; Chthoniobacter	0.999922	Bacteria	Verrucomicrobiota	Verrucomicrobiae	Chthoniobacterales	Chthoniobacteraceae	Chthoniobacter		ASV421	Endosphere
53d2b04b625f9d44a9067c2bad6706bf	10.0579	-7.09085	1.8712	-3.78946	0.000150975	0.00782239	Bacteria; Chloroflexi; Anaerolineae; Anaerolineales; Anaerolineaceae; uncultured	0.999756	Bacteria	Chloroflexi	Anaerolineae	Anaerolineales	Anaerolineaceae	uncultured		ASV2142	Endosphere
564267477bb8531d0c8d04a350d2dfd7	93.0698	-6.68624	0.883772	-7.56558	3.86144e-14	8.80311e-11	Bacteria; Proteobacteria; Gammaproteobacteria; Burkholderiales; Nitrosomonadaceae; Ellin6067	1	Bacteria	Proteobacteria	Gammaproteobacteria	Burkholderiales	Nitrosomonadaceae	Ellin6067		ASV238	Endosphere
56c863d4939ae0434c356990895e1a68	92.8431	-4.98112	1.29301	-3.85236	0.000116987	0.0062386	Bacteria; Chloroflexi; Anaerolineae; Anaerolineales; Anaerolineaceae; uncultured; uncultured_Bellilinea	0.949248	Bacteria	Chloroflexi	Anaerolineae	Anaerolineales	Anaerolineaceae	uncultured	uncultured_Bellilinea	ASV262	Endosphere
5a9c44b68d6a4d5478ffc7b6447b2d87	73.3488	-5.36759	1.04592	-5.13195	2.86753e-07	3.04058e-05	Bacteria; Chloroflexi; Anaerolineae; SBR1031; SBR1031; SBR1031	0.999353	Bacteria	Chloroflexi	Anaerolineae	SBR1031	SBR1031	SBR1031		ASV351	Endosphere
5c5c31b4b5c3d7449aa358c8b79042a4	90.2554	-6.77132	0.903251	-7.4966	6.54926e-14	1.19445e-10	Bacteria; Chloroflexi; Anaerolineae; SBR1031; SBR1031; SBR1031; uncultured_bacterium	0.965991	Bacteria	Chloroflexi	Anaerolineae	SBR1031	SBR1031	SBR1031	uncultured_bacterium	ASV250	Endosphere
5dd7f7005ffa0ca961053eb208ab78be	66.4972	-4.90124	1.07552	-4.55709	5.18667e-06	0.000394144	Bacteria; Bacteroidota; Bacteroidia; Chitinophagales; Chitinophagaceae; Terrimonas	0.975644	Bacteria	Bacteroidota	Bacteroidia	Chitinophagales	Chitinophagaceae	Terrimonas		ASV350	Endosphere
5ef0b6b7a10bbbc5f4932a038bfe112b	97.6467	-5.58467	1.03661	-5.38743	7.14717e-08	1.03452e-05	Bacteria; Acidobacteriota; Acidobacteriae; Acidobacteriales; uncultured; uncultured	0.999415	Bacteria	Acidobacteriota	Acidobacteriae	Acidobacteriales	uncultured	uncultured		ASV229	Endosphere
[truncated: 137 more rows]

## Sheet: MiZax5 vs Acetone (T2)
id	baseMean	log2FoldChange	lfcSE	stat	pvalue	padj	Taxon	Confidence	domain	phylum	class	order	family	genus	species	ASV	Compartment
[truncated: 510 more rows]

## Sheet: Zaxinone vs Acetone (T1)
id	baseMean	log2FoldChange	lfcSE	stat	pvalue	padj	Taxon	Confidence	domain	phylum	class	order	family	genus	species	ASV	Compartment
[truncated: 411 more rows]

[truncated: 1 more sheets: Zaxinone vs Acetone (T2)]
