# Supplementary material for: Effect of exogenous treatment with zaxinone and its mimics on rice root microbiota across different growth stages
Source: Sci Rep. 2024 Dec 28;14:31374. doi: 10.1038/s41598-024-82833-6 (PMC11682185; doi:10.1038/s41598-024-82833-6)
Supplement: Supplementary file 4 — Supplementary Material 4 [file 41598_2024_82833_MOESM4_ESM.xls]

## Sheet: MiZax3 vs Acetone (T1)
id	baseMean	log2FoldChange	lfcSE	stat	pvalue	padj	Taxon	Confidence	domain	phylum	class	order	family	genus	species	ASV	Compartment
016bbee7ae1c4e1b04e54b85cba6f0d2	1527.5	8.99411	1.52875	5.88332	4.02125e-09	2.03877e-06	k__Fungi;Ascomycota;Dothideomycetes;Pleosporales;Lindgomycetaceae;Clohesyomyces;Clohesyomyces_aquaticus	0.997279	k__Fungi	Ascomycota	Dothideomycetes	Pleosporales	Lindgomycetaceae	Clohesyomyces	Clohesyomyces_aquaticus	ASV11	Soil
073e873d6d433429c49098a09692d343	440.823	7.87219	1.78689	4.40553	1.05524e-05	0.00152859	k__Fungi;Ascomycota;Sordariomycetes	0.892267	k__Fungi	Ascomycota	Sordariomycetes					ASV32	Soil
3169b334b1594949e1857a4f30f61e90	90.087	7.32672	1.59979	4.57981	4.65389e-06	0.00103467	k__Fungi;Basidiomycota;Atractiellomycetes;Atractiellales;Hoehnelomycetaceae;unidentified;unidentified	0.992435	k__Fungi	Basidiomycota	Atractiellomycetes	Atractiellales	Hoehnelomycetaceae	unidentified	unidentified	ASV106	Soil
3dad24be918436c30d915c632f991b8f	861.669	-2.55089	0.590144	-4.32248	1.54282e-05	0.00195553	k__Fungi;Ascomycota;Leotiomycetes;Thelebolales;Pseudeurotiaceae;Pseudeurotium;Pseudeurotium_bakeri	0.844014	k__Fungi	Ascomycota	Leotiomycetes	Thelebolales	Pseudeurotiaceae	Pseudeurotium	Pseudeurotium_bakeri	ASV36	Soil
544fff9c771054eb6d555c47da2ac7ea	62.9977	-6.1938	1.76826	-3.50276	0.000460459	0.0389088	k__Fungi;Chytridiomycota;Spizellomycetes;Spizellomycetales;Spizellomycetaceae;Spizellomyces;Spizellomyces_dolichospermus	1	k__Fungi	Chytridiomycota	Spizellomycetes	Spizellomycetales	Spizellomycetaceae	Spizellomyces	Spizellomyces_dolichospermus	ASV179	Soil
7b41d03f77a2ab11be3b12fd4ae32edc	12.3461	-6.54547	1.24885	-5.24121	1.59528e-07	5.39203e-05	k__Fungi;Basidiomycota;Agaricomycetes;Polyporales;Ganodermataceae;Ganoderma;Ganoderma_applanatum	0.996304	k__Fungi	Basidiomycota	Agaricomycetes	Polyporales	Ganodermataceae	Ganoderma	Ganoderma_applanatum	ASV347	Soil
8a464e2a9b230a0e65f3a83468cfba77	2.95365	-7.3462	2.14905	-3.41836	0.000630008	0.0456306	k__Fungi;Mortierellomycota;Mortierellomycetes;Mortierellales;Mortierellaceae;Mortierella;Mortierella_capitata	0.993728	k__Fungi	Mortierellomycota	Mortierellomycetes	Mortierellales	Mortierellaceae	Mortierella	Mortierella_capitata	ASV586	Soil
8d1a6385df9d80b328174c4d13b9e926	48.5846	3.07466	0.827644	3.71496	0.000203238	0.0187348	k__Fungi;Ascomycota;Eurotiomycetes;Eurotiales;Trichocomaceae;Talaromyces	1	k__Fungi	Ascomycota	Eurotiomycetes	Eurotiales	Trichocomaceae	Talaromyces		ASV215	Soil
93fa604b9c3396fdd5b57e9d322654b6	328.646	-8.58037	1.88143	-4.56055	5.10191e-06	0.00103467	k__Fungi;Ascomycota;Sordariomycetes;Sordariales;unidentified;unidentified;unidentified	0.71748	k__Fungi	Ascomycota	Sordariomycetes	Sordariales	unidentified	unidentified	unidentified	ASV47	Soil
95dd309f117536bcb1683316d3a9d513	658.454	-5.0687	1.46642	-3.45651	0.000547212	0.0426825	k__Fungi;Ascomycota;Dothideomycetes;Capnodiales;Cladosporiaceae;Cladosporium	0.999985	k__Fungi	Ascomycota	Dothideomycetes	Capnodiales	Cladosporiaceae	Cladosporium		ASV38	Soil
9665c4b3b8d0b4b1ee7845b84a27994f	1106.83	5.23362	1.28026	4.08793	4.35249e-05	0.00441342	k__Fungi;Ascomycota;Dothideomycetes;Capnodiales;Cladosporiaceae;Cladosporium;Cladosporium_cladosporioides	0.987067	k__Fungi	Ascomycota	Dothideomycetes	Capnodiales	Cladosporiaceae	Cladosporium	Cladosporium_cladosporioides	ASV21	Soil
9f8ff636c7c296552dfdfceeb35fc8f5	3792.97	-3.55272	0.827316	-4.29427	1.75266e-05	0.00197466	k__Fungi;Ascomycota;Leotiomycetes;Thelebolales;Pseudeurotiaceae;Pseudeurotium;Pseudeurotium_bakeri	0.989997	k__Fungi	Ascomycota	Leotiomycetes	Thelebolales	Pseudeurotiaceae	Pseudeurotium	Pseudeurotium_bakeri	ASV12	Soil
aa2cf7ef5ca2bee574882d1a57537657	408.14	8.19632	1.33176	6.1545	7.53127e-10	7.63671e-07	k__Fungi;Ascomycota;Leotiomycetes;Helotiales;Helotiaceae;Dimorphospora;Dimorphospora_foliicola	1	k__Fungi	Ascomycota	Leotiomycetes	Helotiales	Helotiaceae	Dimorphospora	Dimorphospora_foliicola	ASV44	Soil
f3c12e1007276dbbb5d10d86c35ba39c	639.238	5.91542	1.33269	4.4387	9.05042e-06	0.00152859	k__Fungi;Ascomycota;Sordariomycetes;Sordariales;Lasiosphaeriaceae;Cladorrhinum	0.753761	k__Fungi	Ascomycota	Sordariomycetes	Sordariales	Lasiosphaeriaceae	Cladorrhinum		ASV26	Soil
34f4c1f7b76befc81d914713695dd73d	33.7874	-6.44014	1.51206	-4.25919	2.05173e-05	0.00346742	k__Fungi;Ascomycota;Leotiomycetes;Helotiales;Helotiaceae;Tetracladium	1	k__Fungi	Ascomycota	Leotiomycetes	Helotiales	Helotiaceae	Tetracladium		ASV209	Rhizosphere
364adb7291bdcc4b4f0c3f95f3106929	51.053	-8.74618	1.83818	-4.75807	1.95452e-06	0.000660629	k__Fungi;Ascomycota;Sordariomycetes	0.870855	k__Fungi	Ascomycota	Sordariomycetes					ASV140	Rhizosphere
5ac11de537b50459b59de686c4c93901	244.759	7.46655	1.73993	4.2913	1.77628e-05	0.00346742	k__Fungi;Ascomycota;Sordariomycetes;Sordariales;Lasiosphaeriaceae;Podospora;Podospora_intestinacea	0.966924	k__Fungi	Ascomycota	Sordariomycetes	Sordariales	Lasiosphaeriaceae	Podospora	Podospora_intestinacea	ASV52	Rhizosphere
5fd5be77ea6597de6dcfaf3331a4320c	83.9485	-8.9866	1.71139	-5.25106	1.51225e-07	7.66709e-05	k__Fungi;Ascomycota;Sordariomycetes;Sordariales;Lasiosphaeriaceae;Podospora	0.999634	k__Fungi	Ascomycota	Sordariomycetes	Sordariales	Lasiosphaeriaceae	Podospora		ASV121	Rhizosphere
93fa604b9c3396fdd5b57e9d322654b6	328.646	-8.21437	1.88295	-4.3625	1.28584e-05	0.00325959	k__Fungi;Ascomycota;Sordariomycetes;Sordariales;unidentified;unidentified;unidentified	0.71748	k__Fungi	Ascomycota	Sordariomycetes	Sordariales	unidentified	unidentified	unidentified	ASV47	Rhizosphere
98c24d74b7086275f24607c0edbde6e8	15.4929	-8.43162	2.14982	-3.92202	8.78094e-05	0.0127198	k__Fungi;Basidiomycota;Ustilaginomycetes;Ustilaginales;Ustilaginaceae;unidentified;unidentified	0.949439	k__Fungi	Basidiomycota	Ustilaginomycetes	Ustilaginales	Ustilaginaceae	unidentified	unidentified	ASV265	Rhizosphere
bcb2828304cc5e38cfcf019fa94b5f72	406.538	-5.66874	1.4631	-3.87447	0.000106855	0.0135439	k__Fungi;Ascomycota;Dothideomycetes;Pleosporales;Lindgomycetaceae;Clohesyomyces;Clohesyomyces_aquaticus	0.89773	k__Fungi	Ascomycota	Dothideomycetes	Pleosporales	Lindgomycetaceae	Clohesyomyces	Clohesyomyces_aquaticus	ASV40	Rhizosphere
f3c12e1007276dbbb5d10d86c35ba39c	639.238	7.36431	1.32946	5.53934	3.03611e-08	3.07861e-05	k__Fungi;Ascomycota;Sordariomycetes;Sordariales;Lasiosphaeriaceae;Cladorrhinum	0.753761	k__Fungi	Ascomycota	Sordariomycetes	Sordariales	Lasiosphaeriaceae	Cladorrhinum		ASV26	Rhizosphere
0299e33d3c902096d77844ae42abe874	25.9661	-5.004	1.38112	-3.62313	0.000291056	0.00756746	k__Fungi;Ascomycota;Sordariomycetes;Hypocreales;Hypocreales_fam_Incertae_sedis;Acremonium;Acremonium_roseolum	0.995303	k__Fungi	Ascomycota	Sordariomycetes	Hypocreales	Hypocreales_fam_Incertae_sedis	Acremonium	Acremonium_roseolum	ASV261	Endosphere
0ef14e411fe9b61c256046713aeef816	556.137	-8.59815	1.22385	-7.02547	2.13342e-12	7.21097e-10	k__Fungi;Mortierellomycota;Mortierellomycetes;Mortierellales;Mortierellaceae;Mortierella	1	k__Fungi	Mortierellomycota	Mortierellomycetes	Mortierellales	Mortierellaceae	Mortierella		ASV45	Endosphere
1ea79a098dc8600f0770bec7a1575c2f	266.588	-7.49495	0.966141	-7.75761	8.65421e-15	4.38768e-12	k__Fungi;Mortierellomycota;Mortierellomycetes;Mortierellales;Mortierellaceae;Mortierella;Mortierella_fluviae	0.991108	k__Fungi	Mortierellomycota	Mortierellomycetes	Mortierellales	Mortierellaceae	Mortierella	Mortierella_fluviae	ASV83	Endosphere
2030d8855ad4091d12ab4d7e048bed3b	1.96286	7.00206	2.14925	3.25791	0.00112234	0.0258649	k__Fungi;Ascomycota;Leotiomycetes;Helotiales;Helotiaceae;Dimorphospora;Dimorphospora_foliicola	1	k__Fungi	Ascomycota	Leotiomycetes	Helotiales	Helotiaceae	Dimorphospora	Dimorphospora_foliicola	ASV544	Endosphere
21ede473afc20f5fe6769cb52d5e0f63	1390.37	-4.10084	1.03287	-3.97032	7.17758e-05	0.00249192	k__Fungi;Ascomycota;Sordariomycetes;Hypocreales;Hypocreaceae;Trichoderma;Trichoderma_virens	0.962239	k__Fungi	Ascomycota	Sordariomycetes	Hypocreales	Hypocreaceae	Trichoderma	Trichoderma_virens	ASV19	Endosphere
2c2288d7819a12f3d305ea7c7bbacfc5	101.699	-5.74549	1.25114	-4.59219	4.38619e-06	0.000261623	k__Fungi;Ascomycota;Pezizomycetes;Pezizales;Pyronemataceae;Scutellinia	0.970904	k__Fungi	Ascomycota	Pezizomycetes	Pezizales	Pyronemataceae	Scutellinia		ASV150	Endosphere
2f47667c46d8601a85d3b411dcbca466	82.8301	-4.19601	1.05615	-3.97292	7.09976e-05	0.00249192	k__Fungi;Ascomycota;Eurotiomycetes;Eurotiales;Aspergillaceae;Penicillium	0.999696	k__Fungi	Ascomycota	Eurotiomycetes	Eurotiales	Aspergillaceae	Penicillium		ASV159	Endosphere
35524cdc99af87163fcede00f5601687	54.9878	6.21493	1.264	4.91687	8.79396e-07	7.43089e-05	k__Fungi;Ascomycota;Leotiomycetes;Helotiales;Hyaloscyphaceae;Hyaloscypha;unidentified	0.85319	k__Fungi	Ascomycota	Leotiomycetes	Helotiales	Hyaloscyphaceae	Hyaloscypha	unidentified	ASV188	Endosphere
364adb7291bdcc4b4f0c3f95f3106929	51.053	-10.7897	1.83791	-5.87064	4.34116e-09	7.33656e-07	k__Fungi;Ascomycota;Sordariomycetes	0.870855	k__Fungi	Ascomycota	Sordariomycetes					ASV140	Endosphere
37e39bdd682cd2c2b4ce450669764bec	142.051	5.19639	1.0661	4.8742	1.09249e-06	8.52139e-05	k__Fungi;Ascomycota;Sordariomycetes;Hypocreales;unidentified;unidentified;unidentified	0.752046	k__Fungi	Ascomycota	Sordariomycetes	Hypocreales	unidentified	unidentified	unidentified	ASV112	Endosphere
4071db1b884a7ce20a3b29f9983a44ab	172.409	-7.40295	1.27687	-5.79773	6.72171e-09	9.73687e-07	k__Fungi;Ascomycota;Leotiomycetes;Helotiales;unidentified;unidentified;unidentified	0.804132	k__Fungi	Ascomycota	Leotiomycetes	Helotiales	unidentified	unidentified	unidentified	ASV107	Endosphere
408c9768b39b0a9c5de4c5f8d1584558	80.1026	-6.84031	1.12278	-6.0923	1.11303e-09	2.25723e-07	k__Fungi;Ascomycota;Sordariomycetes;Coniochaetales;Coniochaetaceae;Lecythophora;unidentified	0.998493	k__Fungi	Ascomycota	Sordariomycetes	Coniochaetales	Coniochaetaceae	Lecythophora	unidentified	ASV160	Endosphere
4198a7ae38a7b1ca94e89abcea58188c	236.133	-3.80928	0.855312	-4.45368	8.44118e-06	0.000407588	k__Fungi;Ascomycota;Dothideomycetes;Pleosporales;Sporormiaceae;Westerdykella;Westerdykella_dispersa	0.999999	k__Fungi	Ascomycota	Dothideomycetes	Pleosporales	Sporormiaceae	Westerdykella	Westerdykella_dispersa	ASV92	Endosphere
43e60b9512a9080dac6adbfa15f42871	16.3233	-5.18987	1.22297	-4.24367	2.19891e-05	0.000891877	k__Fungi;Aphelidiomycota;Aphelidiomycetes;GS16;unidentified;unidentified;unidentified	0.943904	k__Fungi	Aphelidiomycota	Aphelidiomycetes	GS16	unidentified	unidentified	unidentified	ASV327	Endosphere
49c89964ebc51d8c54071c9ce0b52f90	1425.46	-2.87975	0.821225	-3.50666	0.000453776	0.0109555	k__Fungi;Ascomycota;Sordariomycetes;Hypocreales;Hypocreales_fam_Incertae_sedis;Acremonium;Acremonium_persicinum	1	k__Fungi	Ascomycota	Sordariomycetes	Hypocreales	Hypocreales_fam_Incertae_sedis	Acremonium	Acremonium_persicinum	ASV18	Endosphere
4ddd5b551a261daf754f622f55845edb	78.9532	-3.63603	1.16741	-3.11462	0.00184182	0.0415024	k__Fungi;Ascomycota;Sordariomycetes;Hypocreales;Hypocreales_fam_Incertae_sedis;Emericellopsis	0.970348	k__Fungi	Ascomycota	Sordariomycetes	Hypocreales	Hypocreales_fam_Incertae_sedis	Emericellopsis		ASV161	Endosphere
519767a20d75557cff1dfc6d6e9351c5	121.511	5.82534	1.28964	4.51704	6.27092e-06	0.000334669	k__Fungi;Ascomycota;Dothideomycetes;Pleosporales;Cucurbitariaceae;Pyrenochaetopsis;Pyrenochaetopsis_leptospora	0.998122	k__Fungi	Ascomycota	Dothideomycetes	Pleosporales	Cucurbitariaceae	Pyrenochaetopsis	Pyrenochaetopsis_leptospora	ASV126	Endosphere
57d9a817f53c28c67843f8985512eff4	106.259	-6.04955	1.42384	-4.24875	2.14967e-05	0.000891877	k__Fungi;Ascomycota;Sordariomycetes;Sordariales;Sordariaceae;Neurospora	0.756519	k__Fungi	Ascomycota	Sordariomycetes	Sordariales	Sordariaceae	Neurospora		ASV143	Endosphere
5932c5bedd9dbc421ed09cbaf2c46fe1	33.4299	-5.29341	1.42285	-3.72028	0.000199002	0.00560522	k__Fungi;Ascomycota;Sordariomycetes;Sordariomycetes_ord_Incertae_sedis;Sordariomycetes_fam_Incertae_sedis;Pleurophragmium;unidentified	0.773308	k__Fungi	Ascomycota	Sordariomycetes	Sordariomycetes_ord_Incertae_sedis	Sordariomycetes_fam_Incertae_sedis	Pleurophragmium	unidentified	ASV231	Endosphere
5ae9068501853a87c1162c0a2adffb19	129.899	-7.34685	1.85392	-3.96288	7.40514e-05	0.00249192	k__Fungi;Ascomycota;Sordariomycetes;Sordariales;Lasiosphaeriaceae;unidentified;unidentified	0.78801	k__Fungi	Ascomycota	Sordariomycetes	Sordariales	Lasiosphaeriaceae	unidentified	unidentified	ASV123	Endosphere
5f5ad3911a8bd0417cac2acd4f7cb217	130.129	-5.03467	1.14181	-4.40936	1.03674e-05	0.000477844	k__Fungi;Basidiomycota;Cystobasidiomycetes;Erythrobasidiales;Erythrobasidiales_fam_Incertae_sedis;Sakaguchia	0.999998	k__Fungi	Basidiomycota	Cystobasidiomycetes	Erythrobasidiales	Erythrobasidiales_fam_Incertae_sedis	Sakaguchia		ASV122	Endosphere
77175c6bd731c23f4d778224af31ea13	1002.48	10.2993	1.26416	8.14712	3.7269e-16	3.77908e-13	k__Fungi;Mortierellomycota;Mortierellomycetes;Mortierellales;Mortierellaceae;Mortierella	1	k__Fungi	Mortierellomycota	Mortierellomycetes	Mortierellales	Mortierellaceae	Mortierella		ASV29	Endosphere
77c373315cc0a4105e493441c78f7f11	98.6551	-7.69792	1.45787	-5.28024	1.29012e-07	1.30818e-05	k__Fungi;Mortierellomycota;Mortierellomycetes;Mortierellales;Mortierellaceae;Mortierella;Mortierella_longigemmata	0.726194	k__Fungi	Mortierellomycota	Mortierellomycetes	Mortierellales	Mortierellaceae	Mortierella	Mortierella_longigemmata	ASV144	Endosphere
7cac9c8b92abeddfb68eb03cce31d0e8	178.03	-2.50683	0.687729	-3.64509	0.000267298	0.00713263	k__Fungi;Ascomycota;Dothideomycetes;Pleosporales;Pleosporaceae;Curvularia	0.999928	k__Fungi	Ascomycota	Dothideomycetes	Pleosporales	Pleosporaceae	Curvularia		ASV104	Endosphere
7eff2ad421de2b351011a415982907ea	118.83	-5.88173	1.05851	-5.55663	2.75037e-08	3.48609e-06	k__Fungi;Chytridiomycota;Rhizophydiomycetes;Rhizophydiales;Alphamycetaceae;Betamyces;unidentified	0.999208	k__Fungi	Chytridiomycota	Rhizophydiomycetes	Rhizophydiales	Alphamycetaceae	Betamyces	unidentified	ASV136	Endosphere
82ee794dd2c4c46ca55c084a408a66b3	44.6219	-8.07315	1.58379	-5.09737	3.4441e-07	3.17483e-05	k__Fungi;Ascomycota;Sordariomycetes;Trichosphaeriales;Trichosphaeriaceae;Nigrospora;Nigrospora_oryzae	0.914421	k__Fungi	Ascomycota	Sordariomycetes	Trichosphaeriales	Trichosphaeriaceae	Nigrospora	Nigrospora_oryzae	ASV201	Endosphere
8335f45cbffed7b401ab6598a1f865cc	33.5514	-4.63494	1.31483	-3.52511	0.000423306	0.0104691	k__Fungi;Chytridiomycota;Rhizophydiomycetes;Rhizophydiales;Alphamycetaceae;Betamyces;unidentified	0.99998	k__Fungi	Chytridiomycota	Rhizophydiomycetes	Rhizophydiales	Alphamycetaceae	Betamyces	unidentified	ASV236	Endosphere
86d69e9d64550982822b89969162c9fd	215.732	-4.33309	0.949194	-4.56502	4.99446e-06	0.000281355	k__Fungi;Basidiomycota;Microbotryomycetes;Leucosporidiales	0.922232	k__Fungi	Basidiomycota	Microbotryomycetes	Leucosporidiales				ASV100	Endosphere
8748ac2949b1ff0548f7af9012bc1472	529.111	-2.49653	0.814507	-3.06508	0.00217608	0.0479685	k__Fungi;Basidiomycota;Tremellomycetes;Trichosporonales;Tetragoniomycetaceae;unidentified;unidentified	0.99997	k__Fungi	Basidiomycota	Tremellomycetes	Trichosporonales	Tetragoniomycetaceae	unidentified	unidentified	ASV51	Endosphere
88e974d9efa010c115ddb3ab9e561347	650.196	-2.58165	0.706515	-3.65406	0.000258128	0.00707411	k__Fungi;Ascomycota;Leotiomycetes;Helotiales;Hyaloscyphaceae;Cistella;unidentified	0.995982	k__Fungi	Ascomycota	Leotiomycetes	Helotiales	Hyaloscyphaceae	Cistella	unidentified	ASV43	Endosphere
8d84b84c5f91cf2f7cc764daa8a50cd1	61.8526	6.50309	1.37152	4.74153	2.12108e-06	0.000143385	k__Fungi;Ascomycota;Leotiomycetes;Helotiales;Helotiaceae;Meliniomyces;unidentified	0.848222	k__Fungi	Ascomycota	Leotiomycetes	Helotiales	Helotiaceae	Meliniomyces	unidentified	ASV169	Endosphere
9f8ff636c7c296552dfdfceeb35fc8f5	3792.97	6.27956	1.15583	5.43293	5.54375e-08	6.24596e-06	k__Fungi;Ascomycota;Leotiomycetes;Thelebolales;Pseudeurotiaceae;Pseudeurotium;Pseudeurotium_bakeri	0.989997	k__Fungi	Ascomycota	Leotiomycetes	Thelebolales	Pseudeurotiaceae	Pseudeurotium	Pseudeurotium_bakeri	ASV12	Endosphere
ad765e6d39aa1c7a3811388dd6c850c6	108.508	-3.85617	0.957007	-4.02941	5.59179e-05	0.00210003	k__Fungi;Basidiomycota;Tremellomycetes;Filobasidiales;Piskurozymaceae;Solicoccozyma;Solicoccozyma_terricola	1	k__Fungi	Basidiomycota	Tremellomycetes	Filobasidiales	Piskurozymaceae	Solicoccozyma	Solicoccozyma_terricola	ASV147	Endosphere
ae3e741c470c0feff10de4a8c58e6235	100.376	-8.52571	1.79285	-4.7554	1.98054e-06	0.000143385	k__Fungi;Ascomycota;Eurotiomycetes;Chaetothyriales;Herpotrichiellaceae;Exophiala;Exophiala_opportunistica	0.730825	k__Fungi	Ascomycota	Eurotiomycetes	Chaetothyriales	Herpotrichiellaceae	Exophiala	Exophiala_opportunistica	ASV117	Endosphere
b540355498d96979dbbebceecf97122a	988.32	-7.51996	1.68199	-4.47086	7.79054e-06	0.00039498	k__Fungi;Ascomycota;Eurotiomycetes;Eurotiales;Trichocomaceae;Talaromyces	0.999967	k__Fungi	Ascomycota	Eurotiomycetes	Eurotiales	Trichocomaceae	Talaromyces		ASV31	Endosphere
b8694f22aa7397b7ea83d71759260773	77.3137	-5.96737	1.75479	-3.40061	0.000672358	0.0158551	k__Fungi;Ascomycota;Leotiomycetes;Helotiales;Hyaloscyphaceae;Cistella;unidentified	0.999559	k__Fungi	Ascomycota	Leotiomycetes	Helotiales	Hyaloscyphaceae	Cistella	unidentified	ASV158	Endosphere
bb16eb0e417f712d107d7db78b3fa22f	255.241	-3.76041	0.883121	-4.25809	2.06181e-05	0.000891877	k__Fungi;Ascomycota;Leotiomycetes;Helotiales;Helotiaceae;Tetracladium;unidentified	0.965415	k__Fungi	Ascomycota	Leotiomycetes	Helotiales	Helotiaceae	Tetracladium	unidentified	ASV87	Endosphere
bc6e8a2d16d85e41c8c2ce9805415d13	54.1434	-7.53092	1.92443	-3.91333	9.10336e-05	0.00288463	k__Fungi;Glomeromycota;Glomeromycetes;Glomerales;Glomeraceae;Funneliformis;Funneliformis_mosseae	0.993415	k__Fungi	Glomeromycota	Glomeromycetes	Glomerales	Glomeraceae	Funneliformis	Funneliformis_mosseae	ASV120	Endosphere
be6d4484c036e0b3d3a5811998e0bcbb	192.207	5.67582	1.47429	3.84986	0.000118185	0.00342399	k__Fungi;Ascomycota;Sordariomycetes;Magnaporthales;Magnaporthaceae;Gaeumannomyces	0.999775	k__Fungi	Ascomycota	Sordariomycetes	Magnaporthales	Magnaporthaceae	Gaeumannomyces		ASV86	Endosphere
c3bd648778fe1fb559f7a4be94fac642	21.4039	-5.73153	1.48458	-3.8607	0.000113062	0.0033719	k__Fungi;Basidiomycota;Microbotryomycetes;Leucosporidiales;Leucosporidiaceae;Leucosporidium	0.99999	k__Fungi	Basidiomycota	Microbotryomycetes	Leucosporidiales	Leucosporidiaceae	Leucosporidium		ASV289	Endosphere
c68fc3204f161e195dc7a75c70e2b9a3	297.127	-7.56409	1.17533	-6.4357	1.22908e-10	3.11571e-08	k__Fungi;Basidiomycota;Agaricomycetes	0.722203	k__Fungi	Basidiomycota	Agaricomycetes					ASV78	Endosphere
df0d85605a0e3bcfec9aa1f1a120ce6c	60.8598	-5.8882	1.40887	-4.17937	2.92323e-05	0.00114006	k__Fungi;Basidiomycota;Microbotryomycetes;Leucosporidiales;Leucosporidiaceae;Leucosporidium	0.819546	k__Fungi	Basidiomycota	Microbotryomycetes	Leucosporidiales	Leucosporidiaceae	Leucosporidium		ASV185	Endosphere
e7813fa6f77b390314437f7101468532	44.2331	-4.59413	1.28989	-3.56165	0.00036853	0.00934223	k__Fungi;Ascomycota;Sordariomycetes;Hypocreales;Clavicipitaceae;Metarhizium;Metarhizium_marquandii	0.999987	k__Fungi	Ascomycota	Sordariomycetes	Hypocreales	Clavicipitaceae	Metarhizium	Metarhizium_marquandii	ASV212	Endosphere
f4024e24bd9a2aee8630bca8a2e2f297	61.192	-6.98368	1.47864	-4.72303	2.32358e-06	0.000147257	k__Fungi;Basidiomycota;Microbotryomycetes;Sporidiobolales;Sporidiobolaceae;Sporobolomyces;Sporobolomyces_patagonicus	0.882596	k__Fungi	Basidiomycota	Microbotryomycetes	Sporidiobolales	Sporidiobolaceae	Sporobolomyces	Sporobolomyces_patagonicus	ASV176	Endosphere
f550104001fdec0e0a12cd1df1d78066	237.936	-7.28016	1.87736	-3.87788	0.000105372	0.0032378	k__Fungi;Ascomycota;Sordariomycetes;Sordariales;Lasiosphaeriaceae;unidentified;unidentified	0.750179	k__Fungi	Ascomycota	Sordariomycetes	Sordariales	Lasiosphaeriaceae	unidentified	unidentified	ASV60	Endosphere
f73676ede87bb5342d21c031c490726f	147.513	-3.49599	0.883695	-3.9561	7.61829e-05	0.00249192	k__Fungi;Basidiomycota;Tremellomycetes;Tremellales;Rhynchogastremataceae;Papiliotrema;Papiliotrema_laurentii	0.940353	k__Fungi	Basidiomycota	Tremellomycetes	Tremellales	Rhynchogastremataceae	Papiliotrema	Papiliotrema_laurentii	ASV119	Endosphere

## Sheet: MiZax3 vs Acetone (T2)
id	baseMean	log2FoldChange	lfcSE	stat	pvalue	padj	Taxon	Confidence	domain	phylum	class	order	family	genus	species	ASV	Compartment
273676a4021082048a533315df01a5ef	78.9407	-6.93953	1.53657	-4.51625	6.29445e-06	0.00212752	k__Fungi;Ascomycota;Leotiomycetes;Helotiales;Helotiaceae;Meliniomyces;unidentified	0.765251	k__Fungi	Ascomycota	Leotiomycetes	Helotiales	Helotiaceae	Meliniomyces	unidentified	ASV153	Soil
3169b334b1594949e1857a4f30f61e90	90.087	-6.02972	1.61034	-3.74438	0.000180843	0.0305624	k__Fungi;Basidiomycota;Atractiellomycetes;Atractiellales;Hoehnelomycetaceae;unidentified;unidentified	0.992435	k__Fungi	Basidiomycota	Atractiellomycetes	Atractiellales	Hoehnelomycetaceae	unidentified	unidentified	ASV106	Soil
53a602a84e6427603580825a3eeeec24	100.574	6.14937	1.40951	4.36276	1.28431e-05	0.00325571	k__Fungi;Basidiomycota;Atractiellomycetes;Atractiellales;Hoehnelomycetaceae;unidentified;unidentified	0.979992	k__Fungi	Basidiomycota	Atractiellomycetes	Atractiellales	Hoehnelomycetaceae	unidentified	unidentified	ASV102	Soil
95dd309f117536bcb1683316d3a9d513	658.454	-5.89935	1.48953	-3.96054	7.47806e-05	0.0151655	k__Fungi;Ascomycota;Dothideomycetes;Capnodiales;Cladosporiaceae;Cladosporium	0.999985	k__Fungi	Ascomycota	Dothideomycetes	Capnodiales	Cladosporiaceae	Cladosporium		ASV38	Soil
bcce7b78d23fb86927fecd8d227d61da	537.587	-6.37753	1.75396	-3.63607	0.000276824	0.0400999	k__Fungi;Ascomycota;Sordariomycetes;Hypocreales;Hypocreales_fam_Incertae_sedis;unidentified;unidentified	0.993004	k__Fungi	Ascomycota	Sordariomycetes	Hypocreales	Hypocreales_fam_Incertae_sedis	unidentified	unidentified	ASV41	Soil
c4d6ea259c03c72441b13a9497a68cdd	182.048	-7.88546	1.56734	-5.03112	4.87627e-07	0.000462067	k__Fungi;Ascomycota;Leotiomycetes;Helotiales;Hyaloscyphaceae;Cistella;unidentified	0.9999	k__Fungi	Ascomycota	Leotiomycetes	Helotiales	Hyaloscyphaceae	Cistella	unidentified	ASV76	Soil
f4024e24bd9a2aee8630bca8a2e2f297	61.192	-7.37617	1.50231	-4.90987	9.11374e-07	0.000462067	k__Fungi;Basidiomycota;Microbotryomycetes;Sporidiobolales;Sporidiobolaceae;Sporobolomyces;Sporobolomyces_patagonicus	0.882596	k__Fungi	Basidiomycota	Microbotryomycetes	Sporidiobolales	Sporidiobolaceae	Sporobolomyces	Sporobolomyces_patagonicus	ASV176	Soil
16c9b0c8d12554adb6c285632dd6c38b	553.236	-8.36667	1.65897	-5.04329	4.57595e-07	0.000154667	k__Fungi;Ascomycota;Dothideomycetes;Pleosporales	0.950383	k__Fungi	Ascomycota	Dothideomycetes	Pleosporales				ASV30	Rhizosphere
2b8d2280c16bc200d155b8584c300c52	225.979	-6.83244	1.6568	-4.12387	3.72557e-05	0.00819032	k__Fungi;Ascomycota	0.758643	k__Fungi	Ascomycota						ASV57	Rhizosphere
8257ab28ea040904ffa43046002c7ced	216.666	-6.23755	1.66416	-3.74817	0.00017813	0.030104	k__Fungi;Ascomycota;Sordariomycetes;Boliniales;Boliniales_fam_Incertae_sedis;unidentified;unidentified	0.999998	k__Fungi	Ascomycota	Sordariomycetes	Boliniales	Boliniales_fam_Incertae_sedis	unidentified	unidentified	ASV53	Rhizosphere
93fa604b9c3396fdd5b57e9d322654b6	328.646	-7.48174	1.82248	-4.10526	4.03862e-05	0.00819032	k__Fungi;Ascomycota;Sordariomycetes;Sordariales;unidentified;unidentified;unidentified	0.71748	k__Fungi	Ascomycota	Sordariomycetes	Sordariales	unidentified	unidentified	unidentified	ASV47	Rhizosphere
a76138ea6d23a6b846addc566a74f45b	567.714	8.35731	1.33518	6.25933	3.86632e-10	3.92045e-07	k__Fungi;Ascomycota;Dothideomycetes;Pleosporales;Lindgomycetaceae;Clohesyomyces;Clohesyomyces_aquaticus	0.999964	k__Fungi	Ascomycota	Dothideomycetes	Pleosporales	Lindgomycetaceae	Clohesyomyces	Clohesyomyces_aquaticus	ASV20	Rhizosphere
b50d606f0650305e8e8cd7431a3a2913	430.545	-8.12754	1.4109	-5.76053	8.38522e-09	4.25131e-06	k__Fungi;Ascomycota;Sordariomycetes;Sordariales;Lasiosphaeriaceae;Cladorrhinum;unidentified	0.877406	k__Fungi	Ascomycota	Sordariomycetes	Sordariales	Lasiosphaeriaceae	Cladorrhinum	unidentified	ASV37	Rhizosphere
11f306ea0d954ed05543220af9adc7f1	2730.04	-2.84736	0.746605	-3.81374	0.000136882	0.00630901	k__Fungi;Ascomycota;Sordariomycetes;Sordariales;Chaetomiaceae;unidentified;unidentified	0.9902	k__Fungi	Ascomycota	Sordariomycetes	Sordariales	Chaetomiaceae	unidentified	unidentified	ASV9	Endosphere
17201fde22d4d7eb79dbd62cd301663b	66.9404	8.50003	2.60827	3.25888	0.00111852	0.0453673	k__Fungi;Ascomycota;Sordariomycetes;Sordariales;Lasiosphaeriaceae;unidentified;unidentified	0.959555	k__Fungi	Ascomycota	Sordariomycetes	Sordariales	Lasiosphaeriaceae	unidentified	unidentified	ASV137	Endosphere
193fd05ad511fea1b868f043e5a5fc7a	215.786	-3.67073	0.924008	-3.97262	7.10865e-05	0.00450511	k__Fungi;Ascomycota;Sordariomycetes;Sordariales;Lasiosphaeriaceae	1	k__Fungi	Ascomycota	Sordariomycetes	Sordariales	Lasiosphaeriaceae			ASV84	Endosphere
20d82f61756dca1a9b3f9a9fdcaf94d9	108.45	-5.35083	1.0351	-5.16938	2.34875e-07	3.96938e-05	k__Fungi;Ascomycota;Sordariomycetes	0.850115	k__Fungi	Ascomycota	Sordariomycetes					ASV131	Endosphere
23acec035e3e9c04ac5d3ccb8e73f575	61.3101	-5.03421	1.27688	-3.94257	8.06119e-05	0.00480826	k__Fungi;Ascomycota;Dothideomycetes;Pleosporales;Lindgomycetaceae;Clohesyomyces;Clohesyomyces_aquaticus	0.999846	k__Fungi	Ascomycota	Dothideomycetes	Pleosporales	Lindgomycetaceae	Clohesyomyces	Clohesyomyces_aquaticus	ASV171	Endosphere
273676a4021082048a533315df01a5ef	78.9407	8.19272	1.50922	5.42843	5.68512e-08	1.44118e-05	k__Fungi;Ascomycota;Leotiomycetes;Helotiales;Helotiaceae;Meliniomyces;unidentified	0.765251	k__Fungi	Ascomycota	Leotiomycetes	Helotiales	Helotiaceae	Meliniomyces	unidentified	ASV153	Endosphere
2caec48c6cb06ef3852582253d6bad29	565.043	-5.14402	1.09375	-4.70312	2.56219e-06	0.000371151	k__Fungi;Ascomycota;Sordariomycetes;Hypocreales;Sarocladiaceae;Parasarocladium	0.999981	k__Fungi	Ascomycota	Sordariomycetes	Hypocreales	Sarocladiaceae	Parasarocladium		ASV48	Endosphere
34f4c1f7b76befc81d914713695dd73d	33.7874	-6.26106	1.51428	-4.13469	3.55433e-05	0.00257435	k__Fungi;Ascomycota;Leotiomycetes;Helotiales;Helotiaceae;Tetracladium	1	k__Fungi	Ascomycota	Leotiomycetes	Helotiales	Helotiaceae	Tetracladium		ASV209	Endosphere
3f2be85a1ae40487e9213e46084a6dc6	24.6225	-8.47125	2.33316	-3.6308	0.000282547	0.0124566	k__Fungi;Ascomycota;Dothideomycetes;Pleosporales;Lindgomycetaceae;Clohesyomyces;Clohesyomyces_aquaticus	0.995503	k__Fungi	Ascomycota	Dothideomycetes	Pleosporales	Lindgomycetaceae	Clohesyomyces	Clohesyomyces_aquaticus	ASV196	Endosphere
4ce6e4d7c9e37d302e5c55deccc016c0	309.481	-5.96984	1.33458	-4.47319	7.70613e-06	0.000651168	k__Fungi;Ascomycota;Sordariomycetes;Hypocreales;Hypocreales_fam_Incertae_sedis;Emericellopsis	0.999736	k__Fungi	Ascomycota	Sordariomycetes	Hypocreales	Hypocreales_fam_Incertae_sedis	Emericellopsis		ASV75	Endosphere
54514a852dc8b2b52ba89e3b6f325301	60.4951	8.36699	2.15919	3.87505	0.000106602	0.0053265	k__Fungi;Ascomycota;Sordariomycetes;Sordariales;Lasiosphaeriaceae;Podospora;unidentified	0.904725	k__Fungi	Ascomycota	Sordariomycetes	Sordariales	Lasiosphaeriaceae	Podospora	unidentified	ASV135	Endosphere
5ac11de537b50459b59de686c4c93901	244.759	-7.44042	1.6143	-4.60908	4.0445e-06	0.000443652	k__Fungi;Ascomycota;Sordariomycetes;Sordariales;Lasiosphaeriaceae;Podospora;Podospora_intestinacea	0.966924	k__Fungi	Ascomycota	Sordariomycetes	Sordariales	Lasiosphaeriaceae	Podospora	Podospora_intestinacea	ASV52	Endosphere
61c6858c6f2fde4af2fc5173ea41b229	202.893	-9.59525	2.07781	-4.61795	3.87542e-06	0.000443652	k__Fungi;Ascomycota;Sordariomycetes;Sordariales;Sordariales_fam_Incertae_sedis;Conlarium;unidentified	0.986945	k__Fungi	Ascomycota	Sordariomycetes	Sordariales	Sordariales_fam_Incertae_sedis	Conlarium	unidentified	ASV55	Endosphere
8257ab28ea040904ffa43046002c7ced	216.666	-11.9492	1.70206	-7.02046	2.21142e-12	2.24238e-09	k__Fungi;Ascomycota;Sordariomycetes;Boliniales;Boliniales_fam_Incertae_sedis;unidentified;unidentified	0.999998	k__Fungi	Ascomycota	Sordariomycetes	Boliniales	Boliniales_fam_Incertae_sedis	unidentified	unidentified	ASV53	Endosphere
9f8ff636c7c296552dfdfceeb35fc8f5	3792.97	-6.89201	1.1235	-6.13442	8.54697e-10	4.33332e-07	k__Fungi;Ascomycota;Leotiomycetes;Thelebolales;Pseudeurotiaceae;Pseudeurotium;Pseudeurotium_bakeri	0.989997	k__Fungi	Ascomycota	Leotiomycetes	Thelebolales	Pseudeurotiaceae	Pseudeurotium	Pseudeurotium_bakeri	ASV12	Endosphere
b540355498d96979dbbebceecf97122a	988.32	6.74017	1.67496	4.02408	5.71984e-05	0.00386661	k__Fungi;Ascomycota;Eurotiomycetes;Eurotiales;Trichocomaceae;Talaromyces	0.999967	k__Fungi	Ascomycota	Eurotiomycetes	Eurotiales	Trichocomaceae	Talaromyces		ASV31	Endosphere
b8694f22aa7397b7ea83d71759260773	77.3137	-6.75352	1.73635	-3.88949	0.000100457	0.0053265	k__Fungi;Ascomycota;Leotiomycetes;Helotiales;Hyaloscyphaceae;Cistella;unidentified	0.999559	k__Fungi	Ascomycota	Leotiomycetes	Helotiales	Hyaloscyphaceae	Cistella	unidentified	ASV158	Endosphere
bb16eb0e417f712d107d7db78b3fa22f	255.241	-3.9266	0.933177	-4.20777	2.579e-05	0.00201162	k__Fungi;Ascomycota;Leotiomycetes;Helotiales;Helotiaceae;Tetracladium;unidentified	0.965415	k__Fungi	Ascomycota	Leotiomycetes	Helotiales	Helotiaceae	Tetracladium	unidentified	ASV87	Endosphere
c4aa9810058fa34ceee6a0a8adbd5f08	146.624	5.30761	1.37264	3.86671	0.000110312	0.0053265	k__Fungi;Ascomycota;Sordariomycetes;Hypocreales;Bionectriaceae;Clonostachys;Clonostachys_rosea	0.982531	k__Fungi	Ascomycota	Sordariomycetes	Hypocreales	Bionectriaceae	Clonostachys	Clonostachys_rosea	ASV114	Endosphere
c8a7daf101916cca0cbf9009e217fd3d	379.299	-7.68788	1.33635	-5.75289	8.77296e-09	2.96526e-06	k__Fungi;Ascomycota;Eurotiomycetes;Eurotiales;Trichocomaceae;Talaromyces	0.999955	k__Fungi	Ascomycota	Eurotiomycetes	Eurotiales	Trichocomaceae	Talaromyces		ASV62	Endosphere
c9bdc6f7cfb49ebddc8f6ed4e52df9bf	207.902	-5.73887	1.28165	-4.47771	7.54468e-06	0.000651168	k__Fungi;Ascomycota;Sordariomycetes;Sordariales	0.999998	k__Fungi	Ascomycota	Sordariomycetes	Sordariales				ASV90	Endosphere
ce419e74061e87b0ee80aef429416e21	5.8137	-7.75104	2.14967	-3.60569	0.000311325	0.0131535	k__Fungi;Ascomycota;Sordariomycetes;Branch06;unidentified;unidentified;unidentified	0.999901	k__Fungi	Ascomycota	Sordariomycetes	Branch06	unidentified	unidentified	unidentified	ASV326	Endosphere
e7813fa6f77b390314437f7101468532	44.2331	-5.89475	1.2835	-4.59271	4.37527e-06	0.000443652	k__Fungi;Ascomycota;Sordariomycetes;Hypocreales;Clavicipitaceae;Metarhizium;Metarhizium_marquandii	0.999987	k__Fungi	Ascomycota	Sordariomycetes	Hypocreales	Clavicipitaceae	Metarhizium	Metarhizium_marquandii	ASV212	Endosphere
e9f81a304c75a86f7b8945d6b872dc7d	88.8531	-9.06134	1.74731	-5.18589	2.1499e-07	3.96938e-05	k__Fungi;Ascomycota;Sordariomycetes;Sordariales;Lasiosphaeriaceae;Podospora;Podospora_decidua	0.788299	k__Fungi	Ascomycota	Sordariomycetes	Sordariales	Lasiosphaeriaceae	Podospora	Podospora_decidua	ASV148	Endosphere
f550104001fdec0e0a12cd1df1d78066	237.936	-7.19249	1.85901	-3.86898	0.000109291	0.0053265	k__Fungi;Ascomycota;Sordariomycetes;Sordariales;Lasiosphaeriaceae;unidentified;unidentified	0.750179	k__Fungi	Ascomycota	Sordariomycetes	Sordariales	Lasiosphaeriaceae	unidentified	unidentified	ASV60	Endosphere

## Sheet: MiZax5 vs Acetone (T1)
id	baseMean	log2FoldChange	lfcSE	stat	pvalue	padj	Taxon	Confidence	domain	phylum	class	order	family	genus	species	ASV	Compartment
3dad24be918436c30d915c632f991b8f	861.669	-3.17519	0.590284	-5.37909	7.48646e-08	3.79563e-05	k__Fungi;Ascomycota;Leotiomycetes;Thelebolales;Pseudeurotiaceae;Pseudeurotium;Pseudeurotium_bakeri	0.844014	k__Fungi	Ascomycota	Leotiomycetes	Thelebolales	Pseudeurotiaceae	Pseudeurotium	Pseudeurotium_bakeri	ASV36	Soil
93fa604b9c3396fdd5b57e9d322654b6	328.646	-8.64917	1.885	-4.58841	4.46644e-06	0.00113224	k__Fungi;Ascomycota;Sordariomycetes;Sordariales;unidentified;unidentified;unidentified	0.71748	k__Fungi	Ascomycota	Sordariomycetes	Sordariales	unidentified	unidentified	unidentified	ASV47	Soil
9f8ff636c7c296552dfdfceeb35fc8f5	3792.97	-3.23676	0.827292	-3.91248	9.13543e-05	0.0185267	k__Fungi;Ascomycota;Leotiomycetes;Thelebolales;Pseudeurotiaceae;Pseudeurotium;Pseudeurotium_bakeri	0.989997	k__Fungi	Ascomycota	Leotiomycetes	Thelebolales	Pseudeurotiaceae	Pseudeurotium	Pseudeurotium_bakeri	ASV12	Soil
aa2cf7ef5ca2bee574882d1a57537657	408.14	9.88116	1.33096	7.42408	1.13562e-13	1.15152e-10	k__Fungi;Ascomycota;Leotiomycetes;Helotiales;Helotiaceae;Dimorphospora;Dimorphospora_foliicola	1	k__Fungi	Ascomycota	Leotiomycetes	Helotiales	Helotiaceae	Dimorphospora	Dimorphospora_foliicola	ASV44	Soil
c4d6ea259c03c72441b13a9497a68cdd	182.048	7.21638	1.56512	4.61074	4.01238e-06	0.00113224	k__Fungi;Ascomycota;Leotiomycetes;Helotiales;Hyaloscyphaceae;Cistella;unidentified	0.9999	k__Fungi	Ascomycota	Leotiomycetes	Helotiales	Hyaloscyphaceae	Cistella	unidentified	ASV76	Soil
5ac11de537b50459b59de686c4c93901	244.759	8.1043	1.73968	4.65849	3.1853e-06	0.00107663	k__Fungi;Ascomycota;Sordariomycetes;Sordariales;Lasiosphaeriaceae;Podospora;Podospora_intestinacea	0.966924	k__Fungi	Ascomycota	Sordariomycetes	Sordariales	Lasiosphaeriaceae	Podospora	Podospora_intestinacea	ASV52	Rhizosphere
89a97b80bdcd05cbf09f8082575e34a9	103.642	-9.68121	1.7281	-5.60223	2.11613e-08	2.14575e-05	k__Fungi;Ascomycota;Sordariomycetes;Hypocreales;Cordycipitaceae;Engyodontium;Engyodontium_album	0.999489	k__Fungi	Ascomycota	Sordariomycetes	Hypocreales	Cordycipitaceae	Engyodontium	Engyodontium_album	ASV124	Rhizosphere
98c24d74b7086275f24607c0edbde6e8	15.4929	-8.42084	2.14982	-3.917	8.96559e-05	0.0227278	k__Fungi;Basidiomycota;Ustilaginomycetes;Ustilaginales;Ustilaginaceae;unidentified;unidentified	0.949439	k__Fungi	Basidiomycota	Ustilaginomycetes	Ustilaginales	Ustilaginaceae	unidentified	unidentified	ASV265	Rhizosphere
f3c12e1007276dbbb5d10d86c35ba39c	639.238	7.18648	1.3306	5.40093	6.62947e-08	3.36114e-05	k__Fungi;Ascomycota;Sordariomycetes;Sordariales;Lasiosphaeriaceae;Cladorrhinum	0.753761	k__Fungi	Ascomycota	Sordariomycetes	Sordariales	Lasiosphaeriaceae	Cladorrhinum		ASV26	Rhizosphere
00497130634dc1c9b48dd92064fa52c1	1291.4	6.6596	1.13972	5.8432	5.12078e-09	8.65412e-07	k__Fungi;Ascomycota;Eurotiomycetes;Eurotiales;Trichocomaceae;Talaromyces	0.999984	k__Fungi	Ascomycota	Eurotiomycetes	Eurotiales	Trichocomaceae	Talaromyces		ASV22	Endosphere
11f306ea0d954ed05543220af9adc7f1	2730.04	-4.07444	0.746176	-5.46043	4.74994e-08	6.4629e-06	k__Fungi;Ascomycota;Sordariomycetes;Sordariales;Chaetomiaceae;unidentified;unidentified	0.9902	k__Fungi	Ascomycota	Sordariomycetes	Sordariales	Chaetomiaceae	unidentified	unidentified	ASV9	Endosphere
1d0dfaf922d7baf829ca2745870de5dd	1254.26	-8.7294	1.16787	-7.47461	7.74325e-14	3.92583e-11	k__Fungi;Ascomycota;Sordariomycetes;Hypocreales;Nectriaceae;Fusicolla;Fusicolla_aquaeductuum	0.998159	k__Fungi	Ascomycota	Sordariomycetes	Hypocreales	Nectriaceae	Fusicolla	Fusicolla_aquaeductuum	ASV23	Endosphere
1ea79a098dc8600f0770bec7a1575c2f	266.588	-7.46823	0.966141	-7.72996	1.07581e-14	1.09087e-11	k__Fungi;Mortierellomycota;Mortierellomycetes;Mortierellales;Mortierellaceae;Mortierella;Mortierella_fluviae	0.991108	k__Fungi	Mortierellomycota	Mortierellomycetes	Mortierellales	Mortierellaceae	Mortierella	Mortierella_fluviae	ASV83	Endosphere
273676a4021082048a533315df01a5ef	78.9407	5.93528	1.53045	3.87813	0.000105264	0.00368061	k__Fungi;Ascomycota;Leotiomycetes;Helotiales;Helotiaceae;Meliniomyces;unidentified	0.765251	k__Fungi	Ascomycota	Leotiomycetes	Helotiales	Helotiaceae	Meliniomyces	unidentified	ASV153	Endosphere
2c2288d7819a12f3d305ea7c7bbacfc5	101.699	-5.71937	1.25114	-4.57131	4.84687e-06	0.00025867	k__Fungi;Ascomycota;Pezizomycetes;Pezizales;Pyronemataceae;Scutellinia	0.970904	k__Fungi	Ascomycota	Pezizomycetes	Pezizales	Pyronemataceae	Scutellinia		ASV150	Endosphere
2caec48c6cb06ef3852582253d6bad29	565.043	-2.55748	0.764688	-3.34447	0.000824387	0.0232202	k__Fungi;Ascomycota;Sordariomycetes;Hypocreales;Sarocladiaceae;Parasarocladium	0.999981	k__Fungi	Ascomycota	Sordariomycetes	Hypocreales	Sarocladiaceae	Parasarocladium		ASV48	Endosphere
2f47667c46d8601a85d3b411dcbca466	82.8301	-4.16939	1.05615	-3.94771	7.89008e-05	0.00296316	k__Fungi;Ascomycota;Eurotiomycetes;Eurotiales;Aspergillaceae;Penicillium	0.999696	k__Fungi	Ascomycota	Eurotiomycetes	Eurotiales	Aspergillaceae	Penicillium		ASV159	Endosphere
35524cdc99af87163fcede00f5601687	54.9878	6.73339	1.26231	5.33419	9.59702e-08	1.08126e-05	k__Fungi;Ascomycota;Leotiomycetes;Helotiales;Hyaloscyphaceae;Hyaloscypha;unidentified	0.85319	k__Fungi	Ascomycota	Leotiomycetes	Helotiales	Hyaloscyphaceae	Hyaloscypha	unidentified	ASV188	Endosphere
39d4bc809011ec830a76dde63f0cae9e	84.9464	-5.60265	1.20271	-4.65834	3.18773e-06	0.000202022	k__Fungi;Chytridiomycota;Rhizophydiomycetes;Rhizophydiales;Alphamycetaceae;Betamyces;unidentified	0.998907	k__Fungi	Chytridiomycota	Rhizophydiomycetes	Rhizophydiales	Alphamycetaceae	Betamyces	unidentified	ASV155	Endosphere
3e2a11cdecaccb04c149b09273424cd3	1.72462	6.90791	2.14914	3.21426	0.00130781	0.0358411	k__Fungi;Basidiomycota;Agaricomycetes;Agaricales;Marasmiaceae;Marasmius;Marasmius_leucorotalis	0.917737	k__Fungi	Basidiomycota	Agaricomycetes	Agaricales	Marasmiaceae	Marasmius	Marasmius_leucorotalis	ASV742	Endosphere
4071db1b884a7ce20a3b29f9983a44ab	172.409	-3.67794	1.07958	-3.40682	0.000657245	0.0201954	k__Fungi;Ascomycota;Leotiomycetes;Helotiales;unidentified;unidentified;unidentified	0.804132	k__Fungi	Ascomycota	Leotiomycetes	Helotiales	unidentified	unidentified	unidentified	ASV107	Endosphere
408c9768b39b0a9c5de4c5f8d1584558	80.1026	-7.75308	1.14618	-6.7643	1.33958e-11	4.52779e-09	k__Fungi;Ascomycota;Sordariomycetes;Coniochaetales;Coniochaetaceae;Lecythophora;unidentified	0.998493	k__Fungi	Ascomycota	Sordariomycetes	Coniochaetales	Coniochaetaceae	Lecythophora	unidentified	ASV160	Endosphere
4198a7ae38a7b1ca94e89abcea58188c	236.133	-5.40813	0.992713	-5.44783	5.09894e-08	6.4629e-06	k__Fungi;Ascomycota;Dothideomycetes;Pleosporales;Sporormiaceae;Westerdykella;Westerdykella_dispersa	0.999999	k__Fungi	Ascomycota	Dothideomycetes	Pleosporales	Sporormiaceae	Westerdykella	Westerdykella_dispersa	ASV92	Endosphere
43e60b9512a9080dac6adbfa15f42871	16.3233	-5.16366	1.22297	-4.22224	2.41886e-05	0.00102197	k__Fungi;Aphelidiomycota;Aphelidiomycetes;GS16;unidentified;unidentified;unidentified	0.943904	k__Fungi	Aphelidiomycota	Aphelidiomycetes	GS16	unidentified	unidentified	unidentified	ASV327	Endosphere
465866be07a0c6a8a3d2f04bf4f48df9	280.718	-9.44534	2.03389	-4.64398	3.41761e-06	0.00020385	k__Fungi;Glomeromycota;Glomeromycetes;Glomerales;Glomeraceae;Funneliformis;Funneliformis_mosseae	0.983126	k__Fungi	Glomeromycota	Glomeromycetes	Glomerales	Glomeraceae	Funneliformis	Funneliformis_mosseae	ASV42	Endosphere
519767a20d75557cff1dfc6d6e9351c5	121.511	5.29401	1.29316	4.09387	4.24239e-05	0.00165453	k__Fungi;Ascomycota;Dothideomycetes;Pleosporales;Cucurbitariaceae;Pyrenochaetopsis;Pyrenochaetopsis_leptospora	0.998122	k__Fungi	Ascomycota	Dothideomycetes	Pleosporales	Cucurbitariaceae	Pyrenochaetopsis	Pyrenochaetopsis_leptospora	ASV126	Endosphere
57d9a817f53c28c67843f8985512eff4	106.259	-6.02391	1.42384	-4.23074	2.32926e-05	0.00102197	k__Fungi;Ascomycota;Sordariomycetes;Sordariales;Sordariaceae;Neurospora	0.756519	k__Fungi	Ascomycota	Sordariomycetes	Sordariales	Sordariaceae	Neurospora		ASV143	Endosphere
5938d8695c26bbcfe48ef7cb2c9f3000	82.3243	-5.29567	1.24851	-4.24159	2.21945e-05	0.00102197	k__Fungi;Ascomycota;Sordariomycetes;Hypocreales;Hypocreaceae;Monocillium;Monocillium_griseo-ochraceum	1	k__Fungi	Ascomycota	Sordariomycetes	Hypocreales	Hypocreaceae	Monocillium	Monocillium_griseo-ochraceum	ASV168	Endosphere
5ac11de537b50459b59de686c4c93901	244.759	-9.08836	1.72874	-5.25723	1.46242e-07	1.34808e-05	k__Fungi;Ascomycota;Sordariomycetes;Sordariales;Lasiosphaeriaceae;Podospora;Podospora_intestinacea	0.966924	k__Fungi	Ascomycota	Sordariomycetes	Sordariales	Lasiosphaeriaceae	Podospora	Podospora_intestinacea	ASV52	Endosphere
62cc8097fc94c39f9573118d68b6ec9e	198.753	8.12074	1.25118	6.49047	8.55678e-11	2.16914e-08	k__Fungi;Ascomycota;Sordariomycetes;Hypocreales;Nectriaceae;Fusarium	0.992236	k__Fungi	Ascomycota	Sordariomycetes	Hypocreales	Nectriaceae	Fusarium		ASV82	Endosphere
77c373315cc0a4105e493441c78f7f11	98.6551	-7.67239	1.45787	-5.26273	1.41931e-07	1.34808e-05	k__Fungi;Mortierellomycota;Mortierellomycetes;Mortierellales;Mortierellaceae;Mortierella;Mortierella_longigemmata	0.726194	k__Fungi	Mortierellomycota	Mortierellomycetes	Mortierellales	Mortierellaceae	Mortierella	Mortierella_longigemmata	ASV144	Endosphere
7eff2ad421de2b351011a415982907ea	118.83	-2.78833	0.823186	-3.38724	0.000705989	0.0210551	k__Fungi;Chytridiomycota;Rhizophydiomycetes;Rhizophydiales;Alphamycetaceae;Betamyces;unidentified	0.999208	k__Fungi	Chytridiomycota	Rhizophydiomycetes	Rhizophydiales	Alphamycetaceae	Betamyces	unidentified	ASV136	Endosphere
82ee794dd2c4c46ca55c084a408a66b3	44.6219	-8.04804	1.58379	-5.08151	3.74444e-07	2.92067e-05	k__Fungi;Ascomycota;Sordariomycetes;Trichosphaeriales;Trichosphaeriaceae;Nigrospora;Nigrospora_oryzae	0.914421	k__Fungi	Ascomycota	Sordariomycetes	Trichosphaeriales	Trichosphaeriaceae	Nigrospora	Nigrospora_oryzae	ASV201	Endosphere
86d69e9d64550982822b89969162c9fd	215.732	-7.43639	1.15964	-6.41266	1.43003e-10	2.9001e-08	k__Fungi;Basidiomycota;Microbotryomycetes;Leucosporidiales	0.922232	k__Fungi	Basidiomycota	Microbotryomycetes	Leucosporidiales				ASV100	Endosphere
8748ac2949b1ff0548f7af9012bc1472	529.111	-3.22308	0.826213	-3.90103	9.57858e-05	0.00346881	k__Fungi;Basidiomycota;Tremellomycetes;Trichosporonales;Tetragoniomycetaceae;unidentified;unidentified	0.99997	k__Fungi	Basidiomycota	Tremellomycetes	Trichosporonales	Tetragoniomycetaceae	unidentified	unidentified	ASV51	Endosphere
8d84b84c5f91cf2f7cc764daa8a50cd1	61.8526	6.18908	1.37261	4.50898	6.51386e-06	0.000330253	k__Fungi;Ascomycota;Leotiomycetes;Helotiales;Helotiaceae;Meliniomyces;unidentified	0.848222	k__Fungi	Ascomycota	Leotiomycetes	Helotiales	Helotiaceae	Meliniomyces	unidentified	ASV169	Endosphere
95884af345d5fea64fba12eb340342e3	4.78809	7.62203	2.14958	3.54582	0.0003914	0.0128026	k__Fungi;Basidiomycota;Agaricomycetes;Cantharellales;Ceratobasidiaceae;Rhizoctonia;Rhizoctonia_oryzae-sativae	0.999999	k__Fungi	Basidiomycota	Agaricomycetes	Cantharellales	Ceratobasidiaceae	Rhizoctonia	Rhizoctonia_oryzae-sativae	ASV415	Endosphere
9f8ff636c7c296552dfdfceeb35fc8f5	3792.97	6.05275	1.15691	5.23181	1.67855e-07	1.41837e-05	k__Fungi;Ascomycota;Leotiomycetes;Thelebolales;Pseudeurotiaceae;Pseudeurotium;Pseudeurotium_bakeri	0.989997	k__Fungi	Ascomycota	Leotiomycetes	Thelebolales	Pseudeurotiaceae	Pseudeurotium	Pseudeurotium_bakeri	ASV12	Endosphere
ad765e6d39aa1c7a3811388dd6c850c6	108.508	-4.43999	1.01498	-4.37445	1.2174e-05	0.000587832	k__Fungi;Basidiomycota;Tremellomycetes;Filobasidiales;Piskurozymaceae;Solicoccozyma;Solicoccozyma_terricola	1	k__Fungi	Basidiomycota	Tremellomycetes	Filobasidiales	Piskurozymaceae	Solicoccozyma	Solicoccozyma_terricola	ASV147	Endosphere
b3a9c8721bf8eba5cd8e9a1badb653e0	61.5592	-6.56595	1.90295	-3.4504	0.000559753	0.0177372	k__Fungi;Ascomycota;Sordariomycetes;Hypocreales;Nectriaceae;Fusarium	0.707947	k__Fungi	Ascomycota	Sordariomycetes	Hypocreales	Nectriaceae	Fusarium		ASV173	Endosphere
b8694f22aa7397b7ea83d71759260773	77.3137	-5.91157	1.75102	-3.37607	0.000735295	0.0213026	k__Fungi;Ascomycota;Leotiomycetes;Helotiales;Hyaloscyphaceae;Cistella;unidentified	0.999559	k__Fungi	Ascomycota	Leotiomycetes	Helotiales	Hyaloscyphaceae	Cistella	unidentified	ASV158	Endosphere
baf20f3429d9c1bfa6fced180a78eb72	35.6363	4.04654	1.29803	3.11745	0.00182426	0.0486789	k__Fungi;Ascomycota;Sordariomycetes;Hypocreales;Nectriaceae;Mariannaea;Mariannaea_punicea	0.972207	k__Fungi	Ascomycota	Sordariomycetes	Hypocreales	Nectriaceae	Mariannaea	Mariannaea_punicea	ASV230	Endosphere
be6d4484c036e0b3d3a5811998e0bcbb	192.207	5.26419	1.4765	3.56533	0.000363396	0.0122828	k__Fungi;Ascomycota;Sordariomycetes;Magnaporthales;Magnaporthaceae;Gaeumannomyces	0.999775	k__Fungi	Ascomycota	Sordariomycetes	Magnaporthales	Magnaporthaceae	Gaeumannomyces		ASV86	Endosphere
df0d85605a0e3bcfec9aa1f1a120ce6c	60.8598	-5.8625	1.40887	-4.16113	3.16678e-05	0.00128444	k__Fungi;Basidiomycota;Microbotryomycetes;Leucosporidiales;Leucosporidiaceae;Leucosporidium	0.819546	k__Fungi	Basidiomycota	Microbotryomycetes	Leucosporidiales	Leucosporidiaceae	Leucosporidium		ASV185	Endosphere
e0d827cac260618c0324f157912985e1	103.423	-5.60286	1.22361	-4.57896	4.67284e-06	0.00025867	k__Fungi;Ascomycota;Sordariomycetes;Hypocreales;Hypocreales_fam_Incertae_sedis;Acremonium;Acremonium_pilosum	0.971859	k__Fungi	Ascomycota	Sordariomycetes	Hypocreales	Hypocreales_fam_Incertae_sedis	Acremonium	Acremonium_pilosum	ASV146	Endosphere
ee5248dc3b20b6801c73b9b85a858e53	233.472	-5.84068	1.15998	-5.03516	4.77457e-07	3.45815e-05	k__Fungi;Ascomycota;Leotiomycetes;Thelebolales;Pseudeurotiaceae;Pseudeurotium;Pseudeurotium_bakeri	0.866535	k__Fungi	Ascomycota	Leotiomycetes	Thelebolales	Pseudeurotiaceae	Pseudeurotium	Pseudeurotium_bakeri	ASV91	Endosphere
f4024e24bd9a2aee8630bca8a2e2f297	61.192	-6.95821	1.47864	-4.7058	2.52868e-06	0.000170939	k__Fungi;Basidiomycota;Microbotryomycetes;Sporidiobolales;Sporidiobolaceae;Sporobolomyces;Sporobolomyces_patagonicus	0.882596	k__Fungi	Basidiomycota	Microbotryomycetes	Sporidiobolales	Sporidiobolaceae	Sporobolomyces	Sporobolomyces_patagonicus	ASV176	Endosphere

## Sheet: MiZax5 vs Acetone (T2)
id	baseMean	log2FoldChange	lfcSE	stat	pvalue	padj	Taxon	Confidence	domain	phylum	class	order	family	genus	species	ASV	Compartment
3169b334b1594949e1857a4f30f61e90	90.087	-6.83834	1.53771	-4.4471	8.70354e-06	0.00882539	k__Fungi;Basidiomycota;Atractiellomycetes;Atractiellales;Hoehnelomycetaceae;unidentified;unidentified	0.992435	k__Fungi	Basidiomycota	Atractiellomycetes	Atractiellales	Hoehnelomycetaceae	unidentified	unidentified	ASV106	Soil
439a6307df8c4e87abeda56bff1d9fa8	146.944	-7.94325	2.00825	-3.95532	7.64325e-05	0.028008	k__Fungi;Ascomycota;Leotiomycetes;Helotiales;Helotiaceae;Dimorphospora;Dimorphospora_foliicola	1	k__Fungi	Ascomycota	Leotiomycetes	Helotiales	Helotiaceae	Dimorphospora	Dimorphospora_foliicola	ASV70	Soil
53a602a84e6427603580825a3eeeec24	100.574	5.37507	1.36563	3.93596	8.28638e-05	0.028008	k__Fungi;Basidiomycota;Atractiellomycetes;Atractiellales;Hoehnelomycetaceae;unidentified;unidentified	0.979992	k__Fungi	Basidiomycota	Atractiellomycetes	Atractiellales	Hoehnelomycetaceae	unidentified	unidentified	ASV102	Soil
2b8d2280c16bc200d155b8584c300c52	225.979	-6.63933	1.72293	-3.85351	0.000116438	0.0196781	k__Fungi;Ascomycota	0.758643	k__Fungi	Ascomycota						ASV57	Rhizosphere
544fff9c771054eb6d555c47da2ac7ea	62.9977	-7.03607	1.77702	-3.95948	7.51132e-05	0.0157027	k__Fungi;Chytridiomycota;Spizellomycetes;Spizellomycetales;Spizellomycetaceae;Spizellomyces;Spizellomyces_dolichospermus	1	k__Fungi	Chytridiomycota	Spizellomycetes	Spizellomycetales	Spizellomycetaceae	Spizellomyces	Spizellomyces_dolichospermus	ASV179	Rhizosphere
93fa604b9c3396fdd5b57e9d322654b6	328.646	-7.101	1.87672	-3.78373	0.000154497	0.02238	k__Fungi;Ascomycota;Sordariomycetes;Sordariales;unidentified;unidentified;unidentified	0.71748	k__Fungi	Ascomycota	Sordariomycetes	Sordariales	unidentified	unidentified	unidentified	ASV47	Rhizosphere
9e97d0fab333a6e8226073bca9351735	111.657	-8.19867	2.07445	-3.95222	7.74295e-05	0.0157027	k__Fungi;Chytridiomycota;Rhizophlyctidomycetes;Rhizophlyctidales;Rhizophlyctidaceae;Rhizophlyctis;Rhizophlyctis_rosea	0.999989	k__Fungi	Chytridiomycota	Rhizophlyctidomycetes	Rhizophlyctidales	Rhizophlyctidaceae	Rhizophlyctis	Rhizophlyctis_rosea	ASV132	Rhizosphere
a76138ea6d23a6b846addc566a74f45b	567.714	8.56598	1.37654	6.22284	4.88227e-10	4.95062e-07	k__Fungi;Ascomycota;Dothideomycetes;Pleosporales;Lindgomycetaceae;Clohesyomyces;Clohesyomyces_aquaticus	0.999964	k__Fungi	Ascomycota	Dothideomycetes	Pleosporales	Lindgomycetaceae	Clohesyomyces	Clohesyomyces_aquaticus	ASV20	Rhizosphere
b50d606f0650305e8e8cd7431a3a2913	430.545	-7.95443	1.47776	-5.38276	7.33539e-08	2.47936e-05	k__Fungi;Ascomycota;Sordariomycetes;Sordariales;Lasiosphaeriaceae;Cladorrhinum;unidentified	0.877406	k__Fungi	Ascomycota	Sordariomycetes	Sordariales	Lasiosphaeriaceae	Cladorrhinum	unidentified	ASV37	Rhizosphere
edcff31b0242eb300c57946744a5a208	150.983	-9.45464	1.69106	-5.59096	2.2582e-08	1.14491e-05	k__Fungi;Glomeromycota;Glomeromycetes;Glomerales;Glomeraceae;Funneliformis;Funneliformis_mosseae	0.993775	k__Fungi	Glomeromycota	Glomeromycetes	Glomerales	Glomeraceae	Funneliformis	Funneliformis_mosseae	ASV71	Rhizosphere
193fd05ad511fea1b868f043e5a5fc7a	215.786	-10.4166	1.15341	-9.03107	1.69997e-19	1.72376e-16	k__Fungi;Ascomycota;Sordariomycetes;Sordariales;Lasiosphaeriaceae	1	k__Fungi	Ascomycota	Sordariomycetes	Sordariales	Lasiosphaeriaceae			ASV84	Endosphere
20d82f61756dca1a9b3f9a9fdcaf94d9	108.45	-5.6575	1.00012	-5.65683	1.54191e-08	3.127e-06	k__Fungi;Ascomycota;Sordariomycetes	0.850115	k__Fungi	Ascomycota	Sordariomycetes					ASV131	Endosphere
21e81a78c18c13c3c4a1a57164c3d61e	119.102	-8.08267	2.42692	-3.33042	0.000867148	0.0351715	k__Fungi;Ascomycota;Dothideomycetes;Pleosporales;Lindgomycetaceae;Clohesyomyces;Clohesyomyces_aquaticus	0.981688	k__Fungi	Ascomycota	Dothideomycetes	Pleosporales	Lindgomycetaceae	Clohesyomyces	Clohesyomyces_aquaticus	ASV88	Endosphere
35524cdc99af87163fcede00f5601687	54.9878	5.53665	1.19978	4.61471	3.93641e-06	0.00024947	k__Fungi;Ascomycota;Leotiomycetes;Helotiales;Hyaloscyphaceae;Hyaloscypha;unidentified	0.85319	k__Fungi	Ascomycota	Leotiomycetes	Helotiales	Hyaloscyphaceae	Hyaloscypha	unidentified	ASV188	Endosphere
39d4bc809011ec830a76dde63f0cae9e	84.9464	6.2853	1.16516	5.39437	6.87658e-08	8.71607e-06	k__Fungi;Chytridiomycota;Rhizophydiomycetes;Rhizophydiales;Alphamycetaceae;Betamyces;unidentified	0.998907	k__Fungi	Chytridiomycota	Rhizophydiomycetes	Rhizophydiales	Alphamycetaceae	Betamyces	unidentified	ASV155	Endosphere
3d0a6e3096e63bae43aef6415f3f46df	69.569	4.94467	1.00155	4.93701	7.93276e-07	6.70318e-05	k__Fungi;Mucoromycota;Mucoromycetes;Mucorales;Cunninghamellaceae;Gongronella;Gongronella_butleri	0.921105	k__Fungi	Mucoromycota	Mucoromycetes	Mucorales	Cunninghamellaceae	Gongronella	Gongronella_butleri	ASV172	Endosphere
4a742a79a52583ebd3c0a9b2b8135152	320.943	5.84837	1.06258	5.50392	3.71428e-08	5.3804e-06	k__Fungi;Ascomycota;Sordariomycetes;Hypocreales;Hypocreaceae;Trichoderma	1	k__Fungi	Ascomycota	Sordariomycetes	Hypocreales	Hypocreaceae	Trichoderma		ASV72	Endosphere
519767a20d75557cff1dfc6d6e9351c5	121.511	6.19372	1.2213	5.07143	3.94829e-07	3.6396e-05	k__Fungi;Ascomycota;Dothideomycetes;Pleosporales;Cucurbitariaceae;Pyrenochaetopsis;Pyrenochaetopsis_leptospora	0.998122	k__Fungi	Ascomycota	Dothideomycetes	Pleosporales	Cucurbitariaceae	Pyrenochaetopsis	Pyrenochaetopsis_leptospora	ASV126	Endosphere
54514a852dc8b2b52ba89e3b6f325301	60.4951	9.84266	2.10196	4.6826	2.83259e-06	0.000216585	k__Fungi;Ascomycota;Sordariomycetes;Sordariales;Lasiosphaeriaceae;Podospora;unidentified	0.904725	k__Fungi	Ascomycota	Sordariomycetes	Sordariales	Lasiosphaeriaceae	Podospora	unidentified	ASV135	Endosphere
5ac11de537b50459b59de686c4c93901	244.759	-13.0469	1.67649	-7.78225	7.12437e-15	3.61205e-12	k__Fungi;Ascomycota;Sordariomycetes;Sordariales;Lasiosphaeriaceae;Podospora;Podospora_intestinacea	0.966924	k__Fungi	Ascomycota	Sordariomycetes	Sordariales	Lasiosphaeriaceae	Podospora	Podospora_intestinacea	ASV52	Endosphere
6848b4ec101b7d86ad38f02502356eab	583.079	6.10754	1.14943	5.31354	1.07518e-07	1.1613e-05	k__Fungi;Ascomycota;Sordariomycetes;Hypocreales;Hypocreaceae;Trichoderma	1	k__Fungi	Ascomycota	Sordariomycetes	Hypocreales	Hypocreaceae	Trichoderma		ASV49	Endosphere
7effe031850da04d976f83cae930f503	162.961	4.27408	1.31997	3.23802	0.00120364	0.0469419	k__Fungi;Ascomycota;Leotiomycetes;Helotiales;Helotiaceae;Tetracladium;unidentified	0.959651	k__Fungi	Ascomycota	Leotiomycetes	Helotiales	Helotiaceae	Tetracladium	unidentified	ASV113	Endosphere
86d69e9d64550982822b89969162c9fd	215.732	-4.46182	1.15425	-3.86556	0.000110835	0.0059151	k__Fungi;Basidiomycota;Microbotryomycetes;Leucosporidiales	0.922232	k__Fungi	Basidiomycota	Microbotryomycetes	Leucosporidiales				ASV100	Endosphere
88e974d9efa010c115ddb3ab9e561347	650.196	-6.21919	1.02365	-6.07552	1.23585e-09	3.52158e-07	k__Fungi;Ascomycota;Leotiomycetes;Helotiales;Hyaloscyphaceae;Cistella;unidentified	0.995982	k__Fungi	Ascomycota	Leotiomycetes	Helotiales	Hyaloscyphaceae	Cistella	unidentified	ASV43	Endosphere
89a97b80bdcd05cbf09f8082575e34a9	103.642	-5.79811	1.67922	-3.45287	0.000554662	0.0250527	k__Fungi;Ascomycota;Sordariomycetes;Hypocreales;Cordycipitaceae;Engyodontium;Engyodontium_album	0.999489	k__Fungi	Ascomycota	Sordariomycetes	Hypocreales	Cordycipitaceae	Engyodontium	Engyodontium_album	ASV124	Endosphere
92bfa51712429a1e10c034120afdec1a	194.725	6.53485	1.16277	5.62008	1.9087e-08	3.2257e-06	k__Fungi;Ascomycota;Leotiomycetes;Helotiales;Helotiaceae;Meliniomyces;unidentified	0.877207	k__Fungi	Ascomycota	Leotiomycetes	Helotiales	Helotiaceae	Meliniomyces	unidentified	ASV103	Endosphere
95dd309f117536bcb1683316d3a9d513	658.454	-8.54162	1.41027	-6.05673	1.38918e-09	3.52158e-07	k__Fungi;Ascomycota;Dothideomycetes;Capnodiales;Cladosporiaceae;Cladosporium	0.999985	k__Fungi	Ascomycota	Dothideomycetes	Capnodiales	Cladosporiaceae	Cladosporium		ASV38	Endosphere
9c9727b63e3cf18d0a6c4d0156683a30	95.3809	-6.76658	1.47413	-4.59023	4.42765e-06	0.000264096	k__Fungi;Ascomycota;Sordariomycetes;Myrmecridiales;Myrmecridiaceae;Myrmecridium	0.861112	k__Fungi	Ascomycota	Sordariomycetes	Myrmecridiales	Myrmecridiaceae	Myrmecridium		ASV134	Endosphere
b540355498d96979dbbebceecf97122a	988.32	8.58689	1.61955	5.30202	1.14526e-07	1.1613e-05	k__Fungi;Ascomycota;Eurotiomycetes;Eurotiales;Trichocomaceae;Talaromyces	0.999967	k__Fungi	Ascomycota	Eurotiomycetes	Eurotiales	Trichocomaceae	Talaromyces		ASV31	Endosphere
c4aa9810058fa34ceee6a0a8adbd5f08	146.624	4.59384	1.33297	3.44633	0.000568258	0.0250527	k__Fungi;Ascomycota;Sordariomycetes;Hypocreales;Bionectriaceae;Clonostachys;Clonostachys_rosea	0.982531	k__Fungi	Ascomycota	Sordariomycetes	Hypocreales	Bionectriaceae	Clonostachys	Clonostachys_rosea	ASV114	Endosphere
c68fc3204f161e195dc7a75c70e2b9a3	297.127	5.32366	1.15193	4.62152	3.80933e-06	0.00024947	k__Fungi;Basidiomycota;Agaricomycetes	0.722203	k__Fungi	Basidiomycota	Agaricomycetes					ASV78	Endosphere
c8a7daf101916cca0cbf9009e217fd3d	379.299	-3.82477	1.10388	-3.46484	0.000530543	0.0250527	k__Fungi;Ascomycota;Eurotiomycetes;Eurotiales;Trichocomaceae;Talaromyces	0.999955	k__Fungi	Ascomycota	Eurotiomycetes	Eurotiales	Trichocomaceae	Talaromyces		ASV62	Endosphere
c9bdc6f7cfb49ebddc8f6ed4e52df9bf	207.902	3.45522	1.00983	3.42159	0.000622554	0.0263029	k__Fungi;Ascomycota;Sordariomycetes;Sordariales	0.999998	k__Fungi	Ascomycota	Sordariomycetes	Sordariales				ASV90	Endosphere
ce419e74061e87b0ee80aef429416e21	5.8137	-7.82182	2.2061	-3.54553	0.000391819	0.0198652	k__Fungi;Ascomycota;Sordariomycetes;Branch06;unidentified;unidentified;unidentified	0.999901	k__Fungi	Ascomycota	Sordariomycetes	Branch06	unidentified	unidentified	unidentified	ASV326	Endosphere
e7813fa6f77b390314437f7101468532	44.2331	-5.39716	1.22355	-4.41105	1.02869e-05	0.000579496	k__Fungi;Ascomycota;Sordariomycetes;Hypocreales;Clavicipitaceae;Metarhizium;Metarhizium_marquandii	0.999987	k__Fungi	Ascomycota	Sordariomycetes	Hypocreales	Clavicipitaceae	Metarhizium	Metarhizium_marquandii	ASV212	Endosphere
ee5248dc3b20b6801c73b9b85a858e53	233.472	5.28798	1.13197	4.67148	2.99033e-06	0.000216585	k__Fungi;Ascomycota;Leotiomycetes;Thelebolales;Pseudeurotiaceae;Pseudeurotium;Pseudeurotium_bakeri	0.866535	k__Fungi	Ascomycota	Leotiomycetes	Thelebolales	Pseudeurotiaceae	Pseudeurotium	Pseudeurotium_bakeri	ASV91	Endosphere

## Sheet: Zaxinone vs Acetone (T1)
id	baseMean	log2FoldChange	lfcSE	stat	pvalue	padj	Taxon	Confidence	domain	phylum	class	order	family	genus	species	ASV	Compartment
073e873d6d433429c49098a09692d343	440.823	8.89593	1.78654	4.97941	6.37778e-07	0.000215569	k__Fungi;Ascomycota;Sordariomycetes	0.892267	k__Fungi	Ascomycota	Sordariomycetes					ASV32	Soil
16c9b0c8d12554adb6c285632dd6c38b	553.236	7.33512	1.71383	4.27995	1.86936e-05	0.0028513	k__Fungi;Ascomycota;Dothideomycetes;Pleosporales	0.950383	k__Fungi	Ascomycota	Dothideomycetes	Pleosporales				ASV30	Soil
3169b334b1594949e1857a4f30f61e90	90.087	6.83115	1.60038	4.26845	1.96835e-05	0.0028513	k__Fungi;Basidiomycota;Atractiellomycetes;Atractiellales;Hoehnelomycetaceae;unidentified;unidentified	0.992435	k__Fungi	Basidiomycota	Atractiellomycetes	Atractiellales	Hoehnelomycetaceae	unidentified	unidentified	ASV106	Soil
3dad24be918436c30d915c632f991b8f	861.669	-2.59992	0.590151	-4.40552	1.05532e-05	0.0021402	k__Fungi;Ascomycota;Leotiomycetes;Thelebolales;Pseudeurotiaceae;Pseudeurotium;Pseudeurotium_bakeri	0.844014	k__Fungi	Ascomycota	Leotiomycetes	Thelebolales	Pseudeurotiaceae	Pseudeurotium	Pseudeurotium_bakeri	ASV36	Soil
53a602a84e6427603580825a3eeeec24	100.574	-5.79462	1.42569	-4.06444	4.81477e-05	0.00488218	k__Fungi;Basidiomycota;Atractiellomycetes;Atractiellales;Hoehnelomycetaceae;unidentified;unidentified	0.979992	k__Fungi	Basidiomycota	Atractiellomycetes	Atractiellales	Hoehnelomycetaceae	unidentified	unidentified	ASV102	Soil
5ae9bb00973ad0ad3b212b237a95dae7	1608.62	10.9237	1.89731	5.75747	8.53844e-09	8.65797e-06	k__Fungi;Ascomycota;Sordariomycetes;Sordariales	0.977065	k__Fungi	Ascomycota	Sordariomycetes	Sordariales				ASV8	Soil
9665c4b3b8d0b4b1ee7845b84a27994f	1106.83	6.13529	1.27509	4.81166	1.49684e-06	0.00037945	k__Fungi;Ascomycota;Dothideomycetes;Capnodiales;Cladosporiaceae;Cladosporium;Cladosporium_cladosporioides	0.987067	k__Fungi	Ascomycota	Dothideomycetes	Capnodiales	Cladosporiaceae	Cladosporium	Cladosporium_cladosporioides	ASV21	Soil
9f8ff636c7c296552dfdfceeb35fc8f5	3792.97	-3.37572	0.827304	-4.08039	4.49611e-05	0.00488218	k__Fungi;Ascomycota;Leotiomycetes;Thelebolales;Pseudeurotiaceae;Pseudeurotium;Pseudeurotium_bakeri	0.989997	k__Fungi	Ascomycota	Leotiomycetes	Thelebolales	Pseudeurotiaceae	Pseudeurotium	Pseudeurotium_bakeri	ASV12	Soil
aa2cf7ef5ca2bee574882d1a57537657	408.14	6.64573	1.33387	4.98231	6.28302e-07	0.000215569	k__Fungi;Ascomycota;Leotiomycetes;Helotiales;Helotiaceae;Dimorphospora;Dimorphospora_foliicola	1	k__Fungi	Ascomycota	Leotiomycetes	Helotiales	Helotiaceae	Dimorphospora	Dimorphospora_foliicola	ASV44	Soil
ae3e741c470c0feff10de4a8c58e6235	100.376	6.24696	1.80057	3.46943	0.000521572	0.0480794	k__Fungi;Ascomycota;Eurotiomycetes;Chaetothyriales;Herpotrichiellaceae;Exophiala;Exophiala_opportunistica	0.730825	k__Fungi	Ascomycota	Eurotiomycetes	Chaetothyriales	Herpotrichiellaceae	Exophiala	Exophiala_opportunistica	ASV117	Soil
c4d6ea259c03c72441b13a9497a68cdd	182.048	6.5903	1.56622	4.20776	2.57913e-05	0.00326904	k__Fungi;Ascomycota;Leotiomycetes;Helotiales;Hyaloscyphaceae;Cistella;unidentified	0.9999	k__Fungi	Ascomycota	Leotiomycetes	Helotiales	Hyaloscyphaceae	Cistella	unidentified	ASV76	Soil
20d796711aa86c433cf2020bb484152b	865.884	8.27001	1.20552	6.86011	6.88082e-12	6.97715e-09	k__Fungi;Ascomycota;Dothideomycetes;Pleosporales;Lindgomycetaceae;Clohesyomyces;Clohesyomyces_aquaticus	0.988297	k__Fungi	Ascomycota	Dothideomycetes	Pleosporales	Lindgomycetaceae	Clohesyomyces	Clohesyomyces_aquaticus	ASV16	Rhizosphere
3e2ca239161dcbb3555a42d38394094c	14.5688	8.31858	2.14972	3.86961	0.00010901	0.0184228	k__Fungi;Ascomycota;Sordariomycetes;Glomerellales;Plectosphaerellaceae;Gibellulopsis;Gibellulopsis_piscis	0.870644	k__Fungi	Ascomycota	Sordariomycetes	Glomerellales	Plectosphaerellaceae	Gibellulopsis	Gibellulopsis_piscis	ASV80	Rhizosphere
5ac11de537b50459b59de686c4c93901	244.759	6.98077	1.74024	4.01139	6.03628e-05	0.015302	k__Fungi;Ascomycota;Sordariomycetes;Sordariales;Lasiosphaeriaceae;Podospora;Podospora_intestinacea	0.966924	k__Fungi	Ascomycota	Sordariomycetes	Sordariales	Lasiosphaeriaceae	Podospora	Podospora_intestinacea	ASV52	Rhizosphere
98c24d74b7086275f24607c0edbde6e8	15.4929	-8.43613	2.14982	-3.92412	8.70484e-05	0.0176534	k__Fungi;Basidiomycota;Ustilaginomycetes;Ustilaginales;Ustilaginaceae;unidentified;unidentified	0.949439	k__Fungi	Basidiomycota	Ustilaginomycetes	Ustilaginales	Ustilaginaceae	unidentified	unidentified	ASV265	Rhizosphere
bcce7b78d23fb86927fecd8d227d61da	537.587	-9.45657	1.73569	-5.4483	5.08542e-08	2.57831e-05	k__Fungi;Ascomycota;Sordariomycetes;Hypocreales;Hypocreales_fam_Incertae_sedis;unidentified;unidentified	0.993004	k__Fungi	Ascomycota	Sordariomycetes	Hypocreales	Hypocreales_fam_Incertae_sedis	unidentified	unidentified	ASV41	Rhizosphere
e9f81a304c75a86f7b8945d6b872dc7d	88.8531	-7.78052	1.76354	-4.41188	1.02479e-05	0.00346379	k__Fungi;Ascomycota;Sordariomycetes;Sordariales;Lasiosphaeriaceae;Podospora;Podospora_decidua	0.788299	k__Fungi	Ascomycota	Sordariomycetes	Sordariales	Lasiosphaeriaceae	Podospora	Podospora_decidua	ASV148	Rhizosphere
00497130634dc1c9b48dd92064fa52c1	1291.4	6.24216	1.14084	5.47155	4.4611e-08	3.76963e-06	k__Fungi;Ascomycota;Eurotiomycetes;Eurotiales;Trichocomaceae;Talaromyces	0.999984	k__Fungi	Ascomycota	Eurotiomycetes	Eurotiales	Trichocomaceae	Talaromyces		ASV22	Endosphere
0299e33d3c902096d77844ae42abe874	25.9661	-5.04062	1.38112	-3.64965	0.000262602	0.00633995	k__Fungi;Ascomycota;Sordariomycetes;Hypocreales;Hypocreales_fam_Incertae_sedis;Acremonium;Acremonium_roseolum	0.995303	k__Fungi	Ascomycota	Sordariomycetes	Hypocreales	Hypocreales_fam_Incertae_sedis	Acremonium	Acremonium_roseolum	ASV261	Endosphere
0da79e0ad9e88576e712e8c79127b9a3	162.873	-6.77557	1.67348	-4.04878	5.14856e-05	0.00172941	k__Fungi;Ascomycota;Eurotiomycetes;Onygenales;Onygenales_fam_Incertae_sedis	0.845064	k__Fungi	Ascomycota	Eurotiomycetes	Onygenales	Onygenales_fam_Incertae_sedis			ASV109	Endosphere
0ef14e411fe9b61c256046713aeef816	556.137	-8.6353	1.22385	-7.05583	1.71575e-12	4.24465e-10	k__Fungi;Mortierellomycota;Mortierellomycetes;Mortierellales;Mortierellaceae;Mortierella	1	k__Fungi	Mortierellomycota	Mortierellomycetes	Mortierellales	Mortierellaceae	Mortierella		ASV45	Endosphere
1d0dfaf922d7baf829ca2745870de5dd	1254.26	-3.4883	0.906708	-3.84722	0.000119467	0.00336498	k__Fungi;Ascomycota;Sordariomycetes;Hypocreales;Nectriaceae;Fusicolla;Fusicolla_aquaeductuum	0.998159	k__Fungi	Ascomycota	Sordariomycetes	Hypocreales	Nectriaceae	Fusicolla	Fusicolla_aquaeductuum	ASV23	Endosphere
1ea79a098dc8600f0770bec7a1575c2f	266.588	-7.53288	0.966141	-7.79687	6.346e-15	2.14495e-12	k__Fungi;Mortierellomycota;Mortierellomycetes;Mortierellales;Mortierellaceae;Mortierella;Mortierella_fluviae	0.991108	k__Fungi	Mortierellomycota	Mortierellomycetes	Mortierellales	Mortierellaceae	Mortierella	Mortierella_fluviae	ASV83	Endosphere
21ede473afc20f5fe6769cb52d5e0f63	1390.37	-4.50247	1.03758	-4.33941	1.42867e-05	0.000517382	k__Fungi;Ascomycota;Sordariomycetes;Hypocreales;Hypocreaceae;Trichoderma;Trichoderma_virens	0.962239	k__Fungi	Ascomycota	Sordariomycetes	Hypocreales	Hypocreaceae	Trichoderma	Trichoderma_virens	ASV19	Endosphere
273676a4021082048a533315df01a5ef	78.9407	5.65112	1.53108	3.69094	0.000223428	0.00566389	k__Fungi;Ascomycota;Leotiomycetes;Helotiales;Helotiaceae;Meliniomyces;unidentified	0.765251	k__Fungi	Ascomycota	Leotiomycetes	Helotiales	Helotiaceae	Meliniomyces	unidentified	ASV153	Endosphere
2c2288d7819a12f3d305ea7c7bbacfc5	101.699	-5.78258	1.25114	-4.62183	3.80364e-06	0.000160704	k__Fungi;Ascomycota;Pezizomycetes;Pezizales;Pyronemataceae;Scutellinia	0.970904	k__Fungi	Ascomycota	Pezizomycetes	Pezizales	Pyronemataceae	Scutellinia		ASV150	Endosphere
2caec48c6cb06ef3852582253d6bad29	565.043	-2.81363	0.765917	-3.67354	0.000239215	0.00591619	k__Fungi;Ascomycota;Sordariomycetes;Hypocreales;Sarocladiaceae;Parasarocladium	0.999981	k__Fungi	Ascomycota	Sordariomycetes	Hypocreales	Sarocladiaceae	Parasarocladium		ASV48	Endosphere
2f47667c46d8601a85d3b411dcbca466	82.8301	-4.2338	1.05615	-4.0087	6.1055e-05	0.00187605	k__Fungi;Ascomycota;Eurotiomycetes;Eurotiales;Aspergillaceae;Penicillium	0.999696	k__Fungi	Ascomycota	Eurotiomycetes	Eurotiales	Aspergillaceae	Penicillium		ASV159	Endosphere
317a59c8544302ecdcf28c3d3b59380a	2.53581	7.18353	2.14939	3.34212	0.000831408	0.0165304	k__Fungi;Ascomycota;Sordariomycetes	0.785783	k__Fungi	Ascomycota	Sordariomycetes					ASV509	Endosphere
39d4bc809011ec830a76dde63f0cae9e	84.9464	-5.66615	1.20271	-4.71114	2.46337e-06	0.000118945	k__Fungi;Chytridiomycota;Rhizophydiomycetes;Rhizophydiales;Alphamycetaceae;Betamyces;unidentified	0.998907	k__Fungi	Chytridiomycota	Rhizophydiomycetes	Rhizophydiales	Alphamycetaceae	Betamyces	unidentified	ASV155	Endosphere
4071db1b884a7ce20a3b29f9983a44ab	172.409	-7.43992	1.27687	-5.82669	5.65386e-09	6.37001e-07	k__Fungi;Ascomycota;Leotiomycetes;Helotiales;unidentified;unidentified;unidentified	0.804132	k__Fungi	Ascomycota	Leotiomycetes	Helotiales	unidentified	unidentified	unidentified	ASV107	Endosphere
408c9768b39b0a9c5de4c5f8d1584558	80.1026	-3.6362	0.899481	-4.04256	5.28715e-05	0.00172941	k__Fungi;Ascomycota;Sordariomycetes;Coniochaetales;Coniochaetaceae;Lecythophora;unidentified	0.998493	k__Fungi	Ascomycota	Sordariomycetes	Coniochaetales	Coniochaetaceae	Lecythophora	unidentified	ASV160	Endosphere
4198a7ae38a7b1ca94e89abcea58188c	236.133	-3.17007	0.825503	-3.84017	0.000122948	0.00336943	k__Fungi;Ascomycota;Dothideomycetes;Pleosporales;Sporormiaceae;Westerdykella;Westerdykella_dispersa	0.999999	k__Fungi	Ascomycota	Dothideomycetes	Pleosporales	Sporormiaceae	Westerdykella	Westerdykella_dispersa	ASV92	Endosphere
43e60b9512a9080dac6adbfa15f42871	16.3233	-3.81867	1.16926	-3.26589	0.00109123	0.0212789	k__Fungi;Aphelidiomycota;Aphelidiomycetes;GS16;unidentified;unidentified;unidentified	0.943904	k__Fungi	Aphelidiomycota	Aphelidiomycetes	GS16	unidentified	unidentified	unidentified	ASV327	Endosphere
465866be07a0c6a8a3d2f04bf4f48df9	280.718	-9.53757	2.03657	-4.68314	2.82514e-06	0.000130213	k__Fungi;Glomeromycota;Glomeromycetes;Glomerales;Glomeraceae;Funneliformis;Funneliformis_mosseae	0.983126	k__Fungi	Glomeromycota	Glomeromycetes	Glomerales	Glomeraceae	Funneliformis	Funneliformis_mosseae	ASV42	Endosphere
48345d6e7220ae664a6a8e9b25d5a137	67.0874	-8.00062	2.61427	-3.06036	0.00221069	0.0400292	k__Fungi;Ascomycota;Sordariomycetes;Sordariales;Lasiosphaeriaceae;Cladorrhinum	0.946093	k__Fungi	Ascomycota	Sordariomycetes	Sordariales	Lasiosphaeriaceae	Cladorrhinum		ASV111	Endosphere
49c89964ebc51d8c54071c9ce0b52f90	1425.46	-2.6526	0.819912	-3.23522	0.00121548	0.0232547	k__Fungi;Ascomycota;Sordariomycetes;Hypocreales;Hypocreales_fam_Incertae_sedis;Acremonium;Acremonium_persicinum	1	k__Fungi	Ascomycota	Sordariomycetes	Hypocreales	Hypocreales_fam_Incertae_sedis	Acremonium	Acremonium_persicinum	ASV18	Endosphere
4a742a79a52583ebd3c0a9b2b8135152	320.943	-7.43252	1.08217	-6.86817	6.5031e-12	1.09902e-09	k__Fungi;Ascomycota;Sordariomycetes;Hypocreales;Hypocreaceae;Trichoderma	1	k__Fungi	Ascomycota	Sordariomycetes	Hypocreales	Hypocreaceae	Trichoderma		ASV72	Endosphere
4ddd5b551a261daf754f622f55845edb	78.9532	-3.67352	1.16741	-3.14674	0.00165102	0.0310026	k__Fungi;Ascomycota;Sordariomycetes;Hypocreales;Hypocreales_fam_Incertae_sedis;Emericellopsis	0.970348	k__Fungi	Ascomycota	Sordariomycetes	Hypocreales	Hypocreales_fam_Incertae_sedis	Emericellopsis		ASV161	Endosphere
57d9a817f53c28c67843f8985512eff4	106.259	-6.08596	1.42384	-4.27432	1.91722e-05	0.000670367	k__Fungi;Ascomycota;Sordariomycetes;Sordariales;Sordariaceae;Neurospora	0.756519	k__Fungi	Ascomycota	Sordariomycetes	Sordariales	Sordariaceae	Neurospora		ASV143	Endosphere
5932c5bedd9dbc421ed09cbaf2c46fe1	33.4299	-5.32985	1.42285	-3.74589	0.000179758	0.00479671	k__Fungi;Ascomycota;Sordariomycetes;Sordariomycetes_ord_Incertae_sedis;Sordariomycetes_fam_Incertae_sedis;Pleurophragmium;unidentified	0.773308	k__Fungi	Ascomycota	Sordariomycetes	Sordariomycetes_ord_Incertae_sedis	Sordariomycetes_fam_Incertae_sedis	Pleurophragmium	unidentified	ASV231	Endosphere
5f5ad3911a8bd0417cac2acd4f7cb217	130.129	-3.81603	1.06751	-3.5747	0.000350632	0.0079009	k__Fungi;Basidiomycota;Cystobasidiomycetes;Erythrobasidiales;Erythrobasidiales_fam_Incertae_sedis;Sakaguchia	0.999998	k__Fungi	Basidiomycota	Cystobasidiomycetes	Erythrobasidiales	Erythrobasidiales_fam_Incertae_sedis	Sakaguchia		ASV122	Endosphere
5fd5be77ea6597de6dcfaf3331a4320c	83.9485	5.95972	1.70304	3.49946	0.00046621	0.00964769	k__Fungi;Ascomycota;Sordariomycetes;Sordariales;Lasiosphaeriaceae;Podospora	0.999634	k__Fungi	Ascomycota	Sordariomycetes	Sordariales	Lasiosphaeriaceae	Podospora		ASV121	Endosphere
77c373315cc0a4105e493441c78f7f11	98.6551	-7.73417	1.45787	-5.3051	1.12609e-07	7.61238e-06	k__Fungi;Mortierellomycota;Mortierellomycetes;Mortierellales;Mortierellaceae;Mortierella;Mortierella_longigemmata	0.726194	k__Fungi	Mortierellomycota	Mortierellomycetes	Mortierellales	Mortierellaceae	Mortierella	Mortierella_longigemmata	ASV144	Endosphere
7cac9c8b92abeddfb68eb03cce31d0e8	178.03	-2.04817	0.684644	-2.99158	0.00277541	0.0493731	k__Fungi;Ascomycota;Dothideomycetes;Pleosporales;Pleosporaceae;Curvularia	0.999928	k__Fungi	Ascomycota	Dothideomycetes	Pleosporales	Pleosporaceae	Curvularia		ASV104	Endosphere
7eff2ad421de2b351011a415982907ea	118.83	-3.48143	0.867627	-4.01259	6.00557e-05	0.00187605	k__Fungi;Chytridiomycota;Rhizophydiomycetes;Rhizophydiales;Alphamycetaceae;Betamyces;unidentified	0.999208	k__Fungi	Chytridiomycota	Rhizophydiomycetes	Rhizophydiales	Alphamycetaceae	Betamyces	unidentified	ASV136	Endosphere
82c633b7e210c98ce61eb49d194ace24	29910.4	-2.32863	0.759335	-3.06667	0.0021646	0.0399074	k__Fungi;Basidiomycota;Agaricomycetes;Agaricales;Lycoperdaceae;Lycoperdon;Lycoperdon_excipuliforme	0.718193	k__Fungi	Basidiomycota	Agaricomycetes	Agaricales	Lycoperdaceae	Lycoperdon	Lycoperdon_excipuliforme	ASV1	Endosphere
82ee794dd2c4c46ca55c084a408a66b3	44.6219	-5.23384	1.46915	-3.56249	0.000367359	0.00809787	k__Fungi;Ascomycota;Sordariomycetes;Trichosphaeriales;Trichosphaeriaceae;Nigrospora;Nigrospora_oryzae	0.914421	k__Fungi	Ascomycota	Sordariomycetes	Trichosphaeriales	Trichosphaeriaceae	Nigrospora	Nigrospora_oryzae	ASV201	Endosphere
8335f45cbffed7b401ab6598a1f865cc	33.5514	-4.67184	1.31483	-3.55317	0.000380614	0.00821153	k__Fungi;Chytridiomycota;Rhizophydiomycetes;Rhizophydiales;Alphamycetaceae;Betamyces;unidentified	0.99998	k__Fungi	Chytridiomycota	Rhizophydiomycetes	Rhizophydiales	Alphamycetaceae	Betamyces	unidentified	ASV236	Endosphere
84aaa77de32e17717bb63cdb35fab5b5	109.945	-10.1386	1.25632	-8.07009	7.02478e-16	3.56156e-13	k__Fungi	0.795096	k__Fungi							ASV99	Endosphere
86d69e9d64550982822b89969162c9fd	215.732	-2.69568	0.903118	-2.98485	0.00283714	0.0496011	k__Fungi;Basidiomycota;Microbotryomycetes;Leucosporidiales	0.922232	k__Fungi	Basidiomycota	Microbotryomycetes	Leucosporidiales				ASV100	Endosphere
8748ac2949b1ff0548f7af9012bc1472	529.111	-3.65718	0.833674	-4.38683	1.15015e-05	0.000431946	k__Fungi;Basidiomycota;Tremellomycetes;Trichosporonales;Tetragoniomycetaceae;unidentified;unidentified	0.99997	k__Fungi	Basidiomycota	Tremellomycetes	Trichosporonales	Tetragoniomycetaceae	unidentified	unidentified	ASV51	Endosphere
88e974d9efa010c115ddb3ab9e561347	650.196	-3.75238	0.721059	-5.20398	1.95064e-07	1.1635e-05	k__Fungi;Ascomycota;Leotiomycetes;Helotiales;Hyaloscyphaceae;Cistella;unidentified	0.995982	k__Fungi	Ascomycota	Leotiomycetes	Helotiales	Hyaloscyphaceae	Cistella	unidentified	ASV43	Endosphere
8b27d1a1fc5c8ec63df145f0eba70dc4	1970.81	-3.4976	0.975748	-3.58453	0.000337682	0.00778203	k__Fungi;Mortierellomycota;Mortierellomycetes;Mortierellales;Mortierellaceae;Mortierella	0.998108	k__Fungi	Mortierellomycota	Mortierellomycetes	Mortierellales	Mortierellaceae	Mortierella		ASV13	Endosphere
9f8ff636c7c296552dfdfceeb35fc8f5	3792.97	5.36599	1.16008	4.62553	3.73646e-06	0.000160704	k__Fungi;Ascomycota;Leotiomycetes;Thelebolales;Pseudeurotiaceae;Pseudeurotium;Pseudeurotium_bakeri	0.989997	k__Fungi	Ascomycota	Leotiomycetes	Thelebolales	Pseudeurotiaceae	Pseudeurotium	Pseudeurotium_bakeri	ASV12	Endosphere
aa2b0d013f0e05493471c60990d602a4	236.768	-10.0734	1.43329	-7.02814	2.09302e-12	4.24465e-10	k__Fungi;Glomeromycota;Glomeromycetes;Glomerales;Glomeraceae;Funneliformis;Funneliformis_mosseae	0.992879	k__Fungi	Glomeromycota	Glomeromycetes	Glomerales	Glomeraceae	Funneliformis	Funneliformis_mosseae	ASV50	Endosphere
aac747fbfc7d2b227ec9910c353b4e8f	1594.57	-3.67088	0.826527	-4.44133	8.94052e-06	0.00034868	k__Fungi;Ascomycota;Sordariomycetes;Hypocreales;Hypocreales_fam_Incertae_sedis;Emericellopsis;unidentified	0.83998	k__Fungi	Ascomycota	Sordariomycetes	Hypocreales	Hypocreales_fam_Incertae_sedis	Emericellopsis	unidentified	ASV17	Endosphere
ad765e6d39aa1c7a3811388dd6c850c6	108.508	-6.20748	1.12233	-5.53087	3.18642e-08	2.9373e-06	k__Fungi;Basidiomycota;Tremellomycetes;Filobasidiales;Piskurozymaceae;Solicoccozyma;Solicoccozyma_terricola	1	k__Fungi	Basidiomycota	Tremellomycetes	Filobasidiales	Piskurozymaceae	Solicoccozyma	Solicoccozyma_terricola	ASV147	Endosphere
b3a9c8721bf8eba5cd8e9a1badb653e0	61.5592	-6.67866	1.90733	-3.50157	0.000462517	0.00964769	k__Fungi;Ascomycota;Sordariomycetes;Hypocreales;Nectriaceae;Fusarium	0.707947	k__Fungi	Ascomycota	Sordariomycetes	Hypocreales	Nectriaceae	Fusarium		ASV173	Endosphere
b540355498d96979dbbebceecf97122a	988.32	-7.5597	1.68241	-4.49337	7.01045e-06	0.000284344	k__Fungi;Ascomycota;Eurotiomycetes;Eurotiales;Trichocomaceae;Talaromyces	0.999967	k__Fungi	Ascomycota	Eurotiomycetes	Eurotiales	Trichocomaceae	Talaromyces		ASV31	Endosphere
b8694f22aa7397b7ea83d71759260773	77.3137	-6.00544	1.75521	-3.42149	0.00062279	0.0126302	k__Fungi;Ascomycota;Leotiomycetes;Helotiales;Hyaloscyphaceae;Cistella;unidentified	0.999559	k__Fungi	Ascomycota	Leotiomycetes	Helotiales	Hyaloscyphaceae	Cistella	unidentified	ASV158	Endosphere
b8fb92dad5457ad0d8d95b1849accd4a	126.097	-6.25969	1.22673	-5.10274	3.34765e-07	1.88584e-05	k__Fungi;Ascomycota;Sordariomycetes;Hypocreales;Sarocladiaceae;Parasarocladium;Parasarocladium_aestuarinum	0.992761	k__Fungi	Ascomycota	Sordariomycetes	Hypocreales	Sarocladiaceae	Parasarocladium	Parasarocladium_aestuarinum	ASV127	Endosphere
bb16eb0e417f712d107d7db78b3fa22f	255.241	-6.64149	1.09777	-6.05	1.44845e-09	1.83591e-07	k__Fungi;Ascomycota;Leotiomycetes;Helotiales;Helotiaceae;Tetracladium;unidentified	0.965415	k__Fungi	Ascomycota	Leotiomycetes	Helotiales	Helotiaceae	Tetracladium	unidentified	ASV87	Endosphere
bc6e8a2d16d85e41c8c2ce9805415d13	54.1434	-7.56452	1.92443	-3.93079	8.46675e-05	0.00252508	k__Fungi;Glomeromycota;Glomeromycetes;Glomerales;Glomeraceae;Funneliformis;Funneliformis_mosseae	0.993415	k__Fungi	Glomeromycota	Glomeromycetes	Glomerales	Glomeraceae	Funneliformis	Funneliformis_mosseae	ASV120	Endosphere
c3bd648778fe1fb559f7a4be94fac642	21.4039	-5.76768	1.48458	-3.88505	0.000102308	0.00296401	k__Fungi;Basidiomycota;Microbotryomycetes;Leucosporidiales;Leucosporidiaceae;Leucosporidium	0.99999	k__Fungi	Basidiomycota	Microbotryomycetes	Leucosporidiales	Leucosporidiaceae	Leucosporidium		ASV289	Endosphere
c68fc3204f161e195dc7a75c70e2b9a3	297.127	-7.60141	1.17533	-6.46745	9.96708e-11	1.4438e-08	k__Fungi;Basidiomycota;Agaricomycetes	0.722203	k__Fungi	Basidiomycota	Agaricomycetes					ASV78	Endosphere
c8a7daf101916cca0cbf9009e217fd3d	379.299	-7.19903	1.34603	-5.34833	8.87696e-08	6.54842e-06	k__Fungi;Ascomycota;Eurotiomycetes;Eurotiales;Trichocomaceae;Talaromyces	0.999955	k__Fungi	Ascomycota	Eurotiomycetes	Eurotiales	Trichocomaceae	Talaromyces		ASV62	Endosphere
cf68cb2e631dd3a6c2f730720fec138e	9634.25	-11.7354	1.09032	-10.7633	5.13172e-27	5.20356e-24	k__Fungi;Mortierellomycota;Mortierellomycetes;Mortierellales;Mortierellaceae;Mortierella	1	k__Fungi	Mortierellomycota	Mortierellomycetes	Mortierellales	Mortierellaceae	Mortierella		ASV3	Endosphere
dbe11fdbdeb24441ddbc212ad51de3e2	61.3668	-5.62042	1.07166	-5.24459	1.5663e-07	9.92642e-06	k__Fungi;Ascomycota;Dothideomycetes;Venturiales;Sympoventuriaceae;Scolecobasidium;unidentified	0.9994	k__Fungi	Ascomycota	Dothideomycetes	Venturiales	Sympoventuriaceae	Scolecobasidium	unidentified	ASV182	Endosphere
e0d827cac260618c0324f157912985e1	103.423	-4.27426	1.15259	-3.7084	0.000208576	0.00542298	k__Fungi;Ascomycota;Sordariomycetes;Hypocreales;Hypocreales_fam_Incertae_sedis;Acremonium;Acremonium_pilosum	0.971859	k__Fungi	Ascomycota	Sordariomycetes	Hypocreales	Hypocreales_fam_Incertae_sedis	Acremonium	Acremonium_pilosum	ASV146	Endosphere
e7813fa6f77b390314437f7101468532	44.2331	-4.63112	1.28989	-3.59033	0.000330261	0.00778203	k__Fungi;Ascomycota;Sordariomycetes;Hypocreales;Clavicipitaceae;Metarhizium;Metarhizium_marquandii	0.999987	k__Fungi	Ascomycota	Sordariomycetes	Hypocreales	Clavicipitaceae	Metarhizium	Metarhizium_marquandii	ASV212	Endosphere
edcff31b0242eb300c57946744a5a208	150.983	-9.46362	1.6775	-5.64149	1.68581e-08	1.70941e-06	k__Fungi;Glomeromycota;Glomeromycetes;Glomerales;Glomeraceae;Funneliformis;Funneliformis_mosseae	0.993775	k__Fungi	Glomeromycota	Glomeromycetes	Glomerales	Glomeraceae	Funneliformis	Funneliformis_mosseae	ASV71	Endosphere
ee5248dc3b20b6801c73b9b85a858e53	233.472	-5.90442	1.15998	-5.0901	3.57875e-07	1.90992e-05	k__Fungi;Ascomycota;Leotiomycetes;Thelebolales;Pseudeurotiaceae;Pseudeurotium;Pseudeurotium_bakeri	0.866535	k__Fungi	Ascomycota	Leotiomycetes	Thelebolales	Pseudeurotiaceae	Pseudeurotium	Pseudeurotium_bakeri	ASV91	Endosphere
f4024e24bd9a2aee8630bca8a2e2f297	61.192	-7.01983	1.47864	-4.74748	2.05966e-06	0.000104425	k__Fungi;Basidiomycota;Microbotryomycetes;Sporidiobolales;Sporidiobolaceae;Sporobolomyces;Sporobolomyces_patagonicus	0.882596	k__Fungi	Basidiomycota	Microbotryomycetes	Sporidiobolales	Sporidiobolaceae	Sporobolomyces	Sporobolomyces_patagonicus	ASV176	Endosphere
fd3ce8546de4af41e89f13620ca24f65	93.6608	-8.85284	1.65628	-5.34501	9.04122e-08	6.54842e-06	k__Fungi;Glomeromycota;Glomeromycetes;Glomerales;Glomeraceae;Funneliformis;Funneliformis_mosseae	0.983059	k__Fungi	Glomeromycota	Glomeromycetes	Glomerales	Glomeraceae	Funneliformis	Funneliformis_mosseae	ASV98	Endosphere

## Sheet: Zaxinone vs Acetone (T2)
id	baseMean	log2FoldChange	lfcSE	stat	pvalue	padj	Taxon	Confidence	domain	phylum	class	order	family	genus	species	ASV	Compartment
073e873d6d433429c49098a09692d343	440.823	7.0212	1.70772	4.11144	3.93196e-05	0.00797402	k__Fungi;Ascomycota;Sordariomycetes	0.892267	k__Fungi	Ascomycota	Sordariomycetes					ASV32	Soil
16c9b0c8d12554adb6c285632dd6c38b	553.236	6.33216	1.63292	3.87781	0.0001054	0.0139328	k__Fungi;Ascomycota;Dothideomycetes;Pleosporales	0.950383	k__Fungi	Ascomycota	Dothideomycetes	Pleosporales				ASV30	Soil
29a8dbf33dd842382f811771519c2e71	740.677	2.24942	0.585979	3.83875	0.000123664	0.0139328	k__Fungi;Mortierellomycota;Mortierellomycetes;Mortierellales;Mortierellaceae;Mortierella	1	k__Fungi	Mortierellomycota	Mortierellomycetes	Mortierellales	Mortierellaceae	Mortierella		ASV39	Soil
3169b334b1594949e1857a4f30f61e90	90.087	-6.01455	1.54402	-3.89539	9.80393e-05	0.0139328	k__Fungi;Basidiomycota;Atractiellomycetes;Atractiellales;Hoehnelomycetaceae;unidentified;unidentified	0.992435	k__Fungi	Basidiomycota	Atractiellomycetes	Atractiellales	Hoehnelomycetaceae	unidentified	unidentified	ASV106	Soil
439a6307df8c4e87abeda56bff1d9fa8	146.944	-7.22114	2.01235	-3.58842	0.000332687	0.0306677	k__Fungi;Ascomycota;Leotiomycetes;Helotiales;Helotiaceae;Dimorphospora;Dimorphospora_foliicola	1	k__Fungi	Ascomycota	Leotiomycetes	Helotiales	Helotiaceae	Dimorphospora	Dimorphospora_foliicola	ASV70	Soil
53a602a84e6427603580825a3eeeec24	100.574	5.87878	1.36698	4.30057	1.70358e-05	0.00431856	k__Fungi;Basidiomycota;Atractiellomycetes;Atractiellales;Hoehnelomycetaceae;unidentified;unidentified	0.979992	k__Fungi	Basidiomycota	Atractiellomycetes	Atractiellales	Hoehnelomycetaceae	unidentified	unidentified	ASV102	Soil
9e97d0fab333a6e8226073bca9351735	111.657	7.71193	2.00805	3.84051	0.00012278	0.0139328	k__Fungi;Chytridiomycota;Rhizophlyctidomycetes;Rhizophlyctidales;Rhizophlyctidaceae;Rhizophlyctis;Rhizophlyctis_rosea	0.999989	k__Fungi	Chytridiomycota	Rhizophlyctidomycetes	Rhizophlyctidales	Rhizophlyctidaceae	Rhizophlyctis	Rhizophlyctis_rosea	ASV132	Soil
bcce7b78d23fb86927fecd8d227d61da	537.587	-6.35214	1.68821	-3.76264	0.000168127	0.017048	k__Fungi;Ascomycota;Sordariomycetes;Hypocreales;Hypocreales_fam_Incertae_sedis;unidentified;unidentified	0.993004	k__Fungi	Ascomycota	Sordariomycetes	Hypocreales	Hypocreales_fam_Incertae_sedis	unidentified	unidentified	ASV41	Soil
c4d6ea259c03c72441b13a9497a68cdd	182.048	-7.85915	1.50062	-5.23725	1.62985e-07	8.26336e-05	k__Fungi;Ascomycota;Leotiomycetes;Helotiales;Hyaloscyphaceae;Cistella;unidentified	0.9999	k__Fungi	Ascomycota	Leotiomycetes	Helotiales	Hyaloscyphaceae	Cistella	unidentified	ASV76	Soil
e9f81a304c75a86f7b8945d6b872dc7d	88.8531	7.86607	1.68705	4.66263	3.12193e-06	0.00105521	k__Fungi;Ascomycota;Sordariomycetes;Sordariales;Lasiosphaeriaceae;Podospora;Podospora_decidua	0.788299	k__Fungi	Ascomycota	Sordariomycetes	Sordariales	Lasiosphaeriaceae	Podospora	Podospora_decidua	ASV148	Soil
f3c12e1007276dbbb5d10d86c35ba39c	639.238	-7.59999	1.26505	-6.00764	1.8824e-09	1.90876e-06	k__Fungi;Ascomycota;Sordariomycetes;Sordariales;Lasiosphaeriaceae;Cladorrhinum	0.753761	k__Fungi	Ascomycota	Sordariomycetes	Sordariales	Lasiosphaeriaceae	Cladorrhinum		ASV26	Soil
2a5bb0a4cc3684c5f0e2c246fc249bc2	21.1796	8.56972	2.20621	3.88437	0.000102598	0.0260085	k__Fungi;Ascomycota;Eurotiomycetes;Onygenales;Onygenaceae;Xanthothecium;Xanthothecium_peruvianum	0.993609	k__Fungi	Ascomycota	Eurotiomycetes	Onygenales	Onygenaceae	Xanthothecium	Xanthothecium_peruvianum	ASV334	Rhizosphere
9e97d0fab333a6e8226073bca9351735	111.657	-8.40847	2.01581	-4.17126	3.02926e-05	0.0102389	k__Fungi;Chytridiomycota;Rhizophlyctidomycetes;Rhizophlyctidales;Rhizophlyctidaceae;Rhizophlyctis;Rhizophlyctis_rosea	0.999989	k__Fungi	Chytridiomycota	Rhizophlyctidomycetes	Rhizophlyctidales	Rhizophlyctidaceae	Rhizophlyctis	Rhizophlyctis_rosea	ASV132	Rhizosphere
b50d606f0650305e8e8cd7431a3a2913	430.545	-8.08846	1.4109	-5.73283	9.87708e-09	1.00154e-05	k__Fungi;Ascomycota;Sordariomycetes;Sordariales;Lasiosphaeriaceae;Cladorrhinum;unidentified	0.877406	k__Fungi	Ascomycota	Sordariomycetes	Sordariales	Lasiosphaeriaceae	Cladorrhinum	unidentified	ASV37	Rhizosphere
bcb2828304cc5e38cfcf019fa94b5f72	406.538	-6.85348	1.41636	-4.8388	1.30624e-06	0.000662266	k__Fungi;Ascomycota;Dothideomycetes;Pleosporales;Lindgomycetaceae;Clohesyomyces;Clohesyomyces_aquaticus	0.89773	k__Fungi	Ascomycota	Dothideomycetes	Pleosporales	Lindgomycetaceae	Clohesyomyces	Clohesyomyces_aquaticus	ASV40	Rhizosphere
1d0dfaf922d7baf829ca2745870de5dd	1254.26	-6.99456	1.14055	-6.13261	8.64476e-10	1.46096e-07	k__Fungi;Ascomycota;Sordariomycetes;Hypocreales;Nectriaceae;Fusicolla;Fusicolla_aquaeductuum	0.998159	k__Fungi	Ascomycota	Sordariomycetes	Hypocreales	Nectriaceae	Fusicolla	Fusicolla_aquaeductuum	ASV23	Endosphere
1ea79a098dc8600f0770bec7a1575c2f	266.588	6.38786	0.955926	6.68238	2.35096e-11	4.76776e-09	k__Fungi;Mortierellomycota;Mortierellomycetes;Mortierellales;Mortierellaceae;Mortierella;Mortierella_fluviae	0.991108	k__Fungi	Mortierellomycota	Mortierellomycetes	Mortierellales	Mortierellaceae	Mortierella	Mortierella_fluviae	ASV83	Endosphere
1eedfec767203af59c90633ed66475a6	32.8461	6.96821	2.20714	3.15712	0.00159335	0.0474166	k__Fungi;Basidiomycota;Agaricomycetes;Agaricales;Entolomataceae;Entoloma;unidentified	0.789582	k__Fungi	Basidiomycota	Agaricomycetes	Agaricales	Entolomataceae	Entoloma	unidentified	ASV228	Endosphere
2085bf467cc95b38cb3547fb84b41bb7	113.374	6.85796	2.20964	3.10366	0.00191142	0.049697	k__Fungi;Ascomycota;Sordariomycetes;Hypocreales;Nectriaceae;Fusarium	0.963859	k__Fungi	Ascomycota	Sordariomycetes	Hypocreales	Nectriaceae	Fusarium		ASV96	Endosphere
20d82f61756dca1a9b3f9a9fdcaf94d9	108.45	2.49291	0.638294	3.90559	9.39959e-05	0.00433235	k__Fungi;Ascomycota;Sordariomycetes	0.850115	k__Fungi	Ascomycota	Sordariomycetes					ASV131	Endosphere
2c2288d7819a12f3d305ea7c7bbacfc5	101.699	3.91868	1.24041	3.15918	0.00158212	0.0474166	k__Fungi;Ascomycota;Pezizomycetes;Pezizales;Pyronemataceae;Scutellinia	0.970904	k__Fungi	Ascomycota	Pezizomycetes	Pezizales	Pyronemataceae	Scutellinia		ASV150	Endosphere
34f4c1f7b76befc81d914713695dd73d	33.7874	-6.27725	1.46573	-4.28268	1.84653e-05	0.00104021	k__Fungi;Ascomycota;Leotiomycetes;Helotiales;Helotiaceae;Tetracladium	1	k__Fungi	Ascomycota	Leotiomycetes	Helotiales	Helotiaceae	Tetracladium		ASV209	Endosphere
39d4bc809011ec830a76dde63f0cae9e	84.9464	3.87025	1.19666	3.23421	0.00121981	0.0426514	k__Fungi;Chytridiomycota;Rhizophydiomycetes;Rhizophydiales;Alphamycetaceae;Betamyces;unidentified	0.998907	k__Fungi	Chytridiomycota	Rhizophydiomycetes	Rhizophydiales	Alphamycetaceae	Betamyces	unidentified	ASV155	Endosphere
3d0a6e3096e63bae43aef6415f3f46df	69.569	6.05168	0.995009	6.08204	1.18664e-09	1.71894e-07	k__Fungi;Mucoromycota;Mucoromycetes;Mucorales;Cunninghamellaceae;Gongronella;Gongronella_butleri	0.921105	k__Fungi	Mucoromycota	Mucoromycetes	Mucorales	Cunninghamellaceae	Gongronella	Gongronella_butleri	ASV172	Endosphere
4071db1b884a7ce20a3b29f9983a44ab	172.409	7.44578	1.04361	7.13462	9.7056e-13	3.28049e-10	k__Fungi;Ascomycota;Leotiomycetes;Helotiales;unidentified;unidentified;unidentified	0.804132	k__Fungi	Ascomycota	Leotiomycetes	Helotiales	unidentified	unidentified	unidentified	ASV107	Endosphere
439a6307df8c4e87abeda56bff1d9fa8	146.944	-8.07119	2.00853	-4.01845	5.85826e-05	0.00312646	k__Fungi;Ascomycota;Leotiomycetes;Helotiales;Helotiaceae;Dimorphospora;Dimorphospora_foliicola	1	k__Fungi	Ascomycota	Leotiomycetes	Helotiales	Helotiaceae	Dimorphospora	Dimorphospora_foliicola	ASV70	Endosphere
4a742a79a52583ebd3c0a9b2b8135152	320.943	5.38552	1.06933	5.03634	4.74516e-07	4.00966e-05	k__Fungi;Ascomycota;Sordariomycetes;Hypocreales;Hypocreaceae;Trichoderma	1	k__Fungi	Ascomycota	Sordariomycetes	Hypocreales	Hypocreaceae	Trichoderma		ASV72	Endosphere
519767a20d75557cff1dfc6d6e9351c5	121.511	5.84456	1.22497	4.7712	1.83131e-06	0.000123797	k__Fungi;Ascomycota;Dothideomycetes;Pleosporales;Cucurbitariaceae;Pyrenochaetopsis;Pyrenochaetopsis_leptospora	0.998122	k__Fungi	Ascomycota	Dothideomycetes	Pleosporales	Cucurbitariaceae	Pyrenochaetopsis	Pyrenochaetopsis_leptospora	ASV126	Endosphere
5ae9068501853a87c1162c0a2adffb19	129.899	-5.52938	1.70615	-3.24085	0.00119172	0.0426514	k__Fungi;Ascomycota;Sordariomycetes;Sordariales;Lasiosphaeriaceae;unidentified;unidentified	0.78801	k__Fungi	Ascomycota	Sordariomycetes	Sordariales	Lasiosphaeriaceae	unidentified	unidentified	ASV123	Endosphere
61c6858c6f2fde4af2fc5173ea41b229	202.893	-9.94264	2.0329	-4.89087	1.00394e-06	7.27137e-05	k__Fungi;Ascomycota;Sordariomycetes;Sordariales;Sordariales_fam_Incertae_sedis;Conlarium;unidentified	0.986945	k__Fungi	Ascomycota	Sordariomycetes	Sordariales	Sordariales_fam_Incertae_sedis	Conlarium	unidentified	ASV55	Endosphere
62cc8097fc94c39f9573118d68b6ec9e	198.753	10.3772	1.18462	8.75991	1.95398e-18	9.9067e-16	k__Fungi;Ascomycota;Sordariomycetes;Hypocreales;Nectriaceae;Fusarium	0.992236	k__Fungi	Ascomycota	Sordariomycetes	Hypocreales	Nectriaceae	Fusarium		ASV82	Endosphere
6694137f8a3dc18122abdb4db04d6400	4.7697	7.68377	2.20604	3.48305	0.000495732	0.0209447	k__Fungi;Glomeromycota;Glomeromycetes;Glomerales;Claroideoglomeraceae;Claroideoglomus;Claroideoglomus_etunicatum	0.964935	k__Fungi	Glomeromycota	Glomeromycetes	Glomerales	Claroideoglomeraceae	Claroideoglomus	Claroideoglomus_etunicatum	ASV181	Endosphere
6848b4ec101b7d86ad38f02502356eab	583.079	5.76795	1.15328	5.00136	5.6927e-07	4.44031e-05	k__Fungi;Ascomycota;Sordariomycetes;Hypocreales;Hypocreaceae;Trichoderma	1	k__Fungi	Ascomycota	Sordariomycetes	Hypocreales	Hypocreaceae	Trichoderma		ASV49	Endosphere
71216f9c5c100b663b771ff56b00574e	1.49692	6.86563	2.20557	3.11287	0.00185279	0.0494403	k__Fungi;Glomeromycota;Glomeromycetes;Glomerales;Glomeraceae;Funneliformis;Funneliformis_mosseae	0.988509	k__Fungi	Glomeromycota	Glomeromycetes	Glomerales	Glomeraceae	Funneliformis	Funneliformis_mosseae	ASV737	Endosphere
7a7a0e4a03aeb355a4d70f15e73cfad5	68.3896	-3.56181	1.11604	-3.19146	0.00141554	0.046302	k__Fungi;Ascomycota;Sordariomycetes;Magnaporthales;Magnaporthaceae	0.987629	k__Fungi	Ascomycota	Sordariomycetes	Magnaporthales	Magnaporthaceae			ASV175	Endosphere
7de3d9ec0c9bb03851deec50610d8637	22.8026	5.25827	1.3367	3.93378	8.36189e-05	0.0040376	k__Fungi;Basidiomycota;Agaricomycetes;Agaricales;Cyphellaceae;Limnoperdon;unidentified	1	k__Fungi	Basidiomycota	Agaricomycetes	Agaricales	Cyphellaceae	Limnoperdon	unidentified	ASV273	Endosphere
7effe031850da04d976f83cae930f503	162.961	4.271	1.32567	3.22177	0.00127399	0.043061	k__Fungi;Ascomycota;Leotiomycetes;Helotiales;Helotiaceae;Tetracladium;unidentified	0.959651	k__Fungi	Ascomycota	Leotiomycetes	Helotiales	Helotiaceae	Tetracladium	unidentified	ASV113	Endosphere
88e974d9efa010c115ddb3ab9e561347	650.196	-5.82185	1.02365	-5.68736	1.29021e-08	1.30827e-06	k__Fungi;Ascomycota;Leotiomycetes;Helotiales;Hyaloscyphaceae;Cistella;unidentified	0.995982	k__Fungi	Ascomycota	Leotiomycetes	Helotiales	Hyaloscyphaceae	Cistella	unidentified	ASV43	Endosphere
89a97b80bdcd05cbf09f8082575e34a9	103.642	-5.43093	1.67922	-3.23421	0.00121981	0.0426514	k__Fungi;Ascomycota;Sordariomycetes;Hypocreales;Cordycipitaceae;Engyodontium;Engyodontium_album	0.999489	k__Fungi	Ascomycota	Sordariomycetes	Hypocreales	Cordycipitaceae	Engyodontium	Engyodontium_album	ASV124	Endosphere
8d84b84c5f91cf2f7cc764daa8a50cd1	61.8526	-5.24562	1.31293	-3.99535	6.45978e-05	0.00327511	k__Fungi;Ascomycota;Leotiomycetes;Helotiales;Helotiaceae;Meliniomyces;unidentified	0.848222	k__Fungi	Ascomycota	Leotiomycetes	Helotiales	Helotiaceae	Meliniomyces	unidentified	ASV169	Endosphere
92bfa51712429a1e10c034120afdec1a	194.725	8.14943	1.16054	7.02208	2.18585e-12	5.54114e-10	k__Fungi;Ascomycota;Leotiomycetes;Helotiales;Helotiaceae;Meliniomyces;unidentified	0.877207	k__Fungi	Ascomycota	Leotiomycetes	Helotiales	Helotiaceae	Meliniomyces	unidentified	ASV103	Endosphere
9c980064655aae91f0cc0e787b3e5d8a	744.287	3.32167	0.72963	4.55254	5.3001e-06	0.000316135	k__Fungi;Ascomycota;Sordariomycetes;Boliniales;Boliniales_fam_Incertae_sedis;unidentified;unidentified	0.999999	k__Fungi	Ascomycota	Sordariomycetes	Boliniales	Boliniales_fam_Incertae_sedis	unidentified	unidentified	ASV24	Endosphere
b540355498d96979dbbebceecf97122a	988.32	9.63964	1.61945	5.95241	2.64223e-09	3.34902e-07	k__Fungi;Ascomycota;Eurotiomycetes;Eurotiales;Trichocomaceae;Talaromyces	0.999967	k__Fungi	Ascomycota	Eurotiomycetes	Eurotiales	Trichocomaceae	Talaromyces		ASV31	Endosphere
be6d4484c036e0b3d3a5811998e0bcbb	192.207	13.8207	1.403	9.85081	6.79948e-23	6.89467e-20	k__Fungi;Ascomycota;Sordariomycetes;Magnaporthales;Magnaporthaceae;Gaeumannomyces	0.999775	k__Fungi	Ascomycota	Sordariomycetes	Magnaporthales	Magnaporthaceae	Gaeumannomyces		ASV86	Endosphere
c4aa9810058fa34ceee6a0a8adbd5f08	146.624	4.43709	1.33894	3.31388	0.000920109	0.0358842	k__Fungi;Ascomycota;Sordariomycetes;Hypocreales;Bionectriaceae;Clonostachys;Clonostachys_rosea	0.982531	k__Fungi	Ascomycota	Sordariomycetes	Hypocreales	Bionectriaceae	Clonostachys	Clonostachys_rosea	ASV114	Endosphere
c68fc3204f161e195dc7a75c70e2b9a3	297.127	5.81743	1.15163	5.05146	4.38451e-07	4.00966e-05	k__Fungi;Basidiomycota;Agaricomycetes	0.722203	k__Fungi	Basidiomycota	Agaricomycetes					ASV78	Endosphere
c750460fe64094b7aa29107508210342	225.17	4.61196	1.47829	3.1198	0.00180973	0.0494403	k__Fungi	0.702527	k__Fungi							ASV93	Endosphere
ce419e74061e87b0ee80aef429416e21	5.8137	-7.80873	2.2061	-3.5396	0.000400731	0.017667	k__Fungi;Ascomycota;Sordariomycetes;Branch06;unidentified;unidentified;unidentified	0.999901	k__Fungi	Ascomycota	Sordariomycetes	Branch06	unidentified	unidentified	unidentified	ASV326	Endosphere
d0b4dd3cef11c8ecd2c73c6f81eb3066	1.64174	6.93458	2.20562	3.14404	0.00166632	0.0474166	k__Fungi;Ascomycota;Leotiomycetes;Helotiales;Hyaloscyphaceae;Cistella;unidentified	0.998887	k__Fungi	Ascomycota	Leotiomycetes	Helotiales	Hyaloscyphaceae	Cistella	unidentified	ASV597	Endosphere
d3606038063ed1e47537e7141e916c7b	3.56165	7.48455	2.20597	3.39287	0.000691646	0.0280532	k__Fungi;Glomeromycota;Glomeromycetes;Glomerales;Glomeraceae;Funneliformis;Funneliformis_mosseae	0.981227	k__Fungi	Glomeromycota	Glomeromycetes	Glomerales	Glomeraceae	Funneliformis	Funneliformis_mosseae	ASV552	Endosphere
df0d85605a0e3bcfec9aa1f1a120ce6c	60.8598	4.37993	1.37809	3.17827	0.00148157	0.0469473	k__Fungi;Basidiomycota;Microbotryomycetes;Leucosporidiales;Leucosporidiaceae;Leucosporidium	0.819546	k__Fungi	Basidiomycota	Microbotryomycetes	Leucosporidiales	Leucosporidiaceae	Leucosporidium		ASV185	Endosphere
e7813fa6f77b390314437f7101468532	44.2331	-5.85692	1.23989	-4.72373	2.31563e-06	0.000146753	k__Fungi;Ascomycota;Sordariomycetes;Hypocreales;Clavicipitaceae;Metarhizium;Metarhizium_marquandii	0.999987	k__Fungi	Ascomycota	Sordariomycetes	Hypocreales	Clavicipitaceae	Metarhizium	Metarhizium_marquandii	ASV212	Endosphere
f12baef6639809e39b0a50bcb08f94db	1.62966	6.92796	2.20562	3.14105	0.00168343	0.0474166	k__Fungi;Glomeromycota;Glomeromycetes;Glomerales;Glomeraceae;Funneliformis;Funneliformis_mosseae	0.989988	k__Fungi	Glomeromycota	Glomeromycetes	Glomerales	Glomeraceae	Funneliformis	Funneliformis_mosseae	ASV719	Endosphere
fe8bace90692bf30cb87829ede697b05	363.678	5.24439	0.903468	5.80473	6.44711e-09	7.26374e-07	k__Fungi;Basidiomycota;Agaricomycetes;Agaricales;Strophariaceae;Psilocybe;Psilocybe_coprophila	0.999995	k__Fungi	Basidiomycota	Agaricomycetes	Agaricales	Strophariaceae	Psilocybe	Psilocybe_coprophila	ASV69	Endosphere
